# Supplementary material for: Functional diversity of Brazilian bees: revealing the unique patterns of the Neotropics
Source: Oecologia. 2025 Dec 2;208(1):5. doi: 10.1007/s00442-025-05828-8 (PMC12672835; doi:10.1007/s00442-025-05828-8)
Supplement: Supplementary file 2 — Supplementary file2 (XLSX 457 KB) [file 442_2025_5828_MOESM2_ESM.xlsx]

## Sheet: BBTD_26122024
Family	Subfamily	Tribe	Genus	Specific Epithet	Subgenus	Infraspecific Epithet	Scientific Name Authorship	Identification References	Sociality	Sociality Type	Sociality Multiple Types	Sociality Data Accuracy	Sociality References	Cleptoparasites Hosts	Cleptoparasites Hosts References	Buzzing Capacity	Buzzing Capacity Data Accuracy	Buzzing Capacity References	Nesting Position	Nesting Remarks	Nesting Method	Nesting Substrate	Nesting Agreggation	Nesting Data Accuracy	Nesting Artificial	Nesting Population Range	Nesting Population Average	Nesting Brood Cell Types	Nesting References	Intertegular Distance Average	Intertegular Distance Classes	Intertegular Distance Subclasses	Intertegular Distance Females	Intertegular Distance Males	Intertegular Distance Workers	Intertegular Distance References	Uses human made structures
Andrenidae	Oxaeinae	Oxaeini	Notoxaea	ferruginea			(Friese, 1898)	Moure, Jesus Santiago, Danuncia Urban, and Gabriel A. R. Melo. 2022. Catalogue of Bees (Hymenoptera, Apoidea) in the Neotropical Region. Sociedade Brasileira de Entomologia.	non-eusocial	no information		tribe	Michener, Charles Duncan. 2007. The Bees of the World. Baltimore: The Johns Hopkins University Press.	no information	no information	yes	genus	Friese, Heinrich. 1921. "Nachtrag zur Bienenfauna von Costa Rica". Stettiner Entomologische Zeitung 82: 73-98.	below ground	no information	excavate	soil	no information	tribe	unable	no information	no information	no information	Michener, Charles Duncan. 2007. The Bees of the World. Baltimore: The Johns Hopkins University Press.		no information	no information	no information	no information	no information	no information	no
Andrenidae	Oxaeinae	Oxaeini	Oxaea	alvarengai			Moure & Urban, 1963	Moure, Jesus Santiago, Danuncia Urban, and Gabriel A. R. Melo. 2022. Catalogue of Bees (Hymenoptera, Apoidea) in the Neotropical Region. Sociedade Brasileira de Entomologia.	non-eusocial	solitary		genus	Michener, Charles Duncan. 2007. The Bees of the World. Baltimore: The Johns Hopkins University Press.	no information	no information	yes	species	Russell, A. L., Buchmann, S. L., Ascher, J. S., Wang, Z., Kriebel, R., Jolles, D. D., Orr, M.C., Hughes, A. C. (2024). Global patterns and drivers of buzzing bees and poricidal plants. Current Biology, 34(14), 3055-3063.	below ground	no information	excavate	soil	no information	genus	unable	no information	no information	no information	Michener, Charles Duncan. 2007. The Bees of the World. Baltimore: The Johns Hopkins University Press.		no information	no information	no information	no information	no information	no information	no
Andrenidae	Oxaeinae	Oxaeini	Oxaea	austera			Gerstaecker, 1867	Moure, Jesus Santiago, Danuncia Urban, and Gabriel A. R. Melo. 2022. Catalogue of Bees (Hymenoptera, Apoidea) in the Neotropical Region. Sociedade Brasileira de Entomologia.	non-eusocial	solitary		species	Roberts, Radclyffe B. 1973. “Nest Architecture and Immature Stages of the Bee Oxaea Flavescens and the Status of Oxaeidae (Hymenoptera).” Journal of the Kansas Entomological Society 46 (4): 437–46.	no information	no information	yes	species	Russell, A. L., Buchmann, S. L., Ascher, J. S., Wang, Z., Kriebel, R., Jolles, D. D., Orr, M.C., Hughes, A. C. (2024). Global patterns and drivers of buzzing bees and poricidal plants. Current Biology, 34(14), 3055-3063.	below ground	nests in hard, red lateritic soils with dense grass cover. nests have a long vertical axis and horizontal radial tunnels connected to vertical cells.	excavate	soil	yes	species	unable	no information	no information	no information	Sarzetti, Laura C., Jorge Genise, and Maria Victoria Sanchez. 2014. “Nest Architecture of Oxaea austera (Andrenidae, Oxaeinae) and Its Significance for the Interpretation of Uruguayan Fossil Bee Cells.” Journal of Hymenoptera Research 39: 59–70. https://doi.org/10.3897/JHR.39.8201.	5.1	large (>3.8)	5.0-5.4	5.1	no information	no information	measured by Henrique P. Moleiro, Samara Santos, Kelli S. Ramos and Gabriela P. Camacho	no
Andrenidae	Oxaeinae	Oxaeini	Oxaea	festiva			Smith, 1854	Moure, Jesus Santiago, Danuncia Urban, and Gabriel A. R. Melo. 2022. Catalogue of Bees (Hymenoptera, Apoidea) in the Neotropical Region. Sociedade Brasileira de Entomologia.	non-eusocial	solitary		genus	Michener, Charles Duncan. 2007. The Bees of the World. Baltimore: The Johns Hopkins University Press.	no information	no information	yes	species	Russell, A. L., Buchmann, S. L., Ascher, J. S., Wang, Z., Kriebel, R., Jolles, D. D., Orr, M.C., Hughes, A. C. (2024). Global patterns and drivers of buzzing bees and poricidal plants. Current Biology, 34(14), 3055-3063.	below ground	no information	excavate	soil	no information	genus	unable	no information	no information	no information	Michener, Charles Duncan. 2007. The Bees of the World. Baltimore: The Johns Hopkins University Press.		no information	no information	no information	no information	no information	no information	no
Andrenidae	Oxaeinae	Oxaeini	Oxaea	flavescens			Klug, 1807	Moure, Jesus Santiago, Danuncia Urban, and Gabriel A. R. Melo. 2022. Catalogue of Bees (Hymenoptera, Apoidea) in the Neotropical Region. Sociedade Brasileira de Entomologia.	non-eusocial	solitary		species	Roberts, Radclyffe B. 1973. “Nest Architecture and Immature Stages of the Bee Oxaea Flavescens and the Status of Oxaeidae (Hymenoptera).” Journal of the Kansas Entomological Society 46 (4): 437–46.	no information	no information	yes	species	Santos, A.O.R., B. F. Bartelli, and F. H. Nogueira-Ferreira. 2014. “Potential Pollinators of Tomato, Lycopersicon esculentum (Solanaceae), in Open Crops and the Effect of a Solitary Bee in Fruit Set and Quality”. Journal of Economic Entomology 107 (3): 987–94. https://doi.org/10.1603/EC13378.	below ground	no information	excavate	soil	no	species	unable	no information	no information	no information	Roberts, Radclyffe B. 1973. “Nest Architecture and Immature Stages of the Bee Oxaea Flavescens and the Status of Oxaeidae (Hymenoptera).” Journal of the Kansas Entomological Society 46 (4): 437–46.	5.11	large (>3.8)	5.0-5.4	5.11	no information	no information	Boaventura, M.C. 1998. "Sazonalidade e Estrutura de uma Comunidade de Abelhas Silvestres (Hymenoptera, Apoidea) numa Área de Cerrado do Jardim Botânico de Brasília, Distrito Federal". MSc diss., Universidade de Brasília. | Borges, Rafael Cabral, Kleber Padovani, Vera Lucia Imperatriz-Fonseca, and Tereza Cristina Giannini. 2020. “A Dataset of Multi-Functional Ecological Traits of Brazilian Bees”. …	no
Andrenidae	Oxaeinae	Oxaeini	Oxaea	mourei			Graf, 1992	Moure, Jesus Santiago, Danuncia Urban, and Gabriel A. R. Melo. 2022. Catalogue of Bees (Hymenoptera, Apoidea) in the Neotropical Region. Sociedade Brasileira de Entomologia.	non-eusocial	solitary		genus	Michener, Charles Duncan. 2007. The Bees of the World. Baltimore: The Johns Hopkins University Press.	no information	no information	yes	species	Russell, A. L., Buchmann, S. L., Ascher, J. S., Wang, Z., Kriebel, R., Jolles, D. D., Orr, M.C., Hughes, A. C. (2024). Global patterns and drivers of buzzing bees and poricidal plants. Current Biology, 34(14), 3055-3063.	below ground	no information	excavate	soil	no information	genus	unable	no information	no information	no information	Michener, Charles Duncan. 2007. The Bees of the World. Baltimore: The Johns Hopkins University Press.		no information	no information	no information	no information	no information	no information	no
Andrenidae	Oxaeinae	Oxaeini	Oxaea	rufa			Friese, 1899	Moure, Jesus Santiago, Danuncia Urban, and Gabriel A. R. Melo. 2022. Catalogue of Bees (Hymenoptera, Apoidea) in the Neotropical Region. Sociedade Brasileira de Entomologia.	non-eusocial	solitary		genus	Michener, Charles Duncan. 2007. The Bees of the World. Baltimore: The Johns Hopkins University Press.	no information	no information	yes	species	Russell, A. L., Buchmann, S. L., Ascher, J. S., Wang, Z., Kriebel, R., Jolles, D. D., Orr, M.C., Hughes, A. C. (2024). Global patterns and drivers of buzzing bees and poricidal plants. Current Biology, 34(14), 3055-3063.	below ground	no information	excavate	soil	no information	genus	unable	no information	no information	no information	Michener, Charles Duncan. 2007. The Bees of the World. Baltimore: The Johns Hopkins University Press.		no information	no information	no information	no information	no information	no information	no
Andrenidae	Oxaeinae	Oxaeini	Oxaea	schwarzi			Moure & Seabra, 1962	Moure, Jesus Santiago, Danuncia Urban, and Gabriel A. R. Melo. 2022. Catalogue of Bees (Hymenoptera, Apoidea) in the Neotropical Region. Sociedade Brasileira de Entomologia.	non-eusocial	solitary		genus	Michener, Charles Duncan. 2007. The Bees of the World. Baltimore: The Johns Hopkins University Press.	no information	no information	yes	species	Russell, A. L., Buchmann, S. L., Ascher, J. S., Wang, Z., Kriebel, R., Jolles, D. D., Orr, M.C., Hughes, A. C. (2024). Global patterns and drivers of buzzing bees and poricidal plants. Current Biology, 34(14), 3055-3063.	below ground	no information	excavate	soil	no information	genus	unable	no information	no information	no information	Michener, Charles Duncan. 2007. The Bees of the World. Baltimore: The Johns Hopkins University Press.		no information	no information	no information	no information	no information	no information	no
Andrenidae	Oxaeinae	Oxaeini	Oxaea	sooretama			Graf & Urban, 2008	Moure, Jesus Santiago, Danuncia Urban, and Gabriel A. R. Melo. 2022. Catalogue of Bees (Hymenoptera, Apoidea) in the Neotropical Region. Sociedade Brasileira de Entomologia.	non-eusocial	solitary		genus	Michener, Charles Duncan. 2007. The Bees of the World. Baltimore: The Johns Hopkins University Press.	no information	no information	yes	species	Russell, A. L., Buchmann, S. L., Ascher, J. S., Wang, Z., Kriebel, R., Jolles, D. D., Orr, M.C., Hughes, A. C. (2024). Global patterns and drivers of buzzing bees and poricidal plants. Current Biology, 34(14), 3055-3063.	below ground	no information	excavate	soil	no information	genus	unable	no information	no information	no information	Michener, Charles Duncan. 2007. The Bees of the World. Baltimore: The Johns Hopkins University Press.		no information	no information	no information	no information	no information	no information	no
Andrenidae	Panurginae	Calliopsini	Acamptopoeum	prinii			(Holmberg, 1884)	Moure, Jesus Santiago, Danuncia Urban, and Gabriel A. R. Melo. 2022. Catalogue of Bees (Hymenoptera, Apoidea) in the Neotropical Region. Sociedade Brasileira de Entomologia.	non-eusocial	solitary		genus	Rozen, Jerome G., and Douglas Yanega. 1999. “Nesting Biology and Immature Stages of the South American Bee Genus Acamptopoeum (Hymenoptera: Andrenidae: Panurginae).” In Entomological Contributions in Memory of Byron A. Alexander, 1st ed., 1:59–67. Natural History Museum, University of Kansas. https://www.cabdirect.org/cabdirect/abstract/20000507756.	no information	no information	yes	species	Vieira, Milene Faria, and Natália A. De Souza Lima. 1997. “Pollination of Echinodorus grandiflorus (Alismataceae).” Aquatic Botany 58 (2): 89–98. https://doi.org/10.1016/S0304-3770(97)00019-3.	below ground	tunnel below entrance slightly vertical, branching laterally. cells are subhorizontal, with the end slightly lower and, in lateral view, almost symmetrically elliptical, with rounded posterior ends.	excavate	soil	no information	species	unable	no information	no information	no information	Rozen, Jerome G., and Douglas Yanega. 1999. “Nesting Biology and Immature Stages of the South American Bee Genus Acamptopoeum (Hymenoptera: Andrenidae: Panurginae).” In Entomological Contributions in Memory of Byron A. Alexander, 1st ed., 1:59–67. Natural History Museum, University of Kansas. https://www.cabdirect.org/cabdirect/abstract/20000507756.	1.88	small (<2.2)	1.8-2.2	1.88	no information	no information	Daniel de Paiva_personal database | Borges, Rafael Cabral, Kleber Padovani, Vera Lucia Imperatriz-Fonseca, and Tereza Cristina Giannini. 2020. “A Dataset of Multi-Functional Ecological Traits of Brazilian Bees”. Scientific Data 7 (1): 120. https://doi.org/10.1038/s41597-020-0461-3.	no
Andrenidae	Panurginae	Calliopsini	Arhysosage	biguttulata			Ramos, 2013	Moure, Jesus Santiago, Danuncia Urban, and Gabriel A. R. Melo. 2022. Catalogue of Bees (Hymenoptera, Apoidea) in the Neotropical Region. Sociedade Brasileira de Entomologia.	non-eusocial	solitary		genus	Rozen, Jerome G. 2013. “Mature Larvae of Calliopsine Bees: Spinoliella, Callonychium, and Arhysosage Including Biological Notes, and a Larval Key to Calliopsine Genera (Hymenoptera: Apoidea: Andrenidae: Panurginae).” American Museum Novitates 2013 (3782): 1–27. https://doi.org/10.1206/3782.2.	no information	no information	no	genus	Friese, Heinrich. 1921. "Nachtrag zur Bienenfauna von Costa Rica". Stettiner Entomologische Zeitung 82: 73-98.	below ground	no information	excavate	soil	yes	genus	unable	no information	no information	no information	Rozen, Jerome G. 2013. “Mature Larvae of Calliopsine Bees: Spinoliella, Callonychium, and Arhysosage Including Biological Notes, and a Larval Key to Calliopsine Genera (Hymenoptera: Apoidea: Andrenidae: Panurginae).” American Museum Novitates 2013 (3782): 1–27. https://doi.org/10.1206/3782.2.	1.76	small (<2.2)	1.4-1.8	1.76	no information	no information	measured by Henrique P. Moleiro, Samara Santos, Kelli S. Ramos and Gabriela P. Camacho	no
Andrenidae	Panurginae	Calliopsini	Arhysosage	cactorum			Moure, 1999	Moure, Jesus Santiago, Danuncia Urban, and Gabriel A. R. Melo. 2022. Catalogue of Bees (Hymenoptera, Apoidea) in the Neotropical Region. Sociedade Brasileira de Entomologia.	non-eusocial	solitary		genus	Rozen, Jerome G. 2013. “Mature Larvae of Calliopsine Bees: Spinoliella, Callonychium, and Arhysosage Including Biological Notes, and a Larval Key to Calliopsine Genera (Hymenoptera: Apoidea: Andrenidae: Panurginae).” American Museum Novitates 2013 (3782): 1–27. https://doi.org/10.1206/3782.2.	no information	no information	no	genus	Friese, Heinrich. 1921. "Nachtrag zur Bienenfauna von Costa Rica". Stettiner Entomologische Zeitung 82: 73-98.	below ground	no information	excavate	soil	yes	genus	unable	no information	no information	no information	Rozen, Jerome G. 2013. “Mature Larvae of Calliopsine Bees: Spinoliella, Callonychium, and Arhysosage Including Biological Notes, and a Larval Key to Calliopsine Genera (Hymenoptera: Apoidea: Andrenidae: Panurginae).” American Museum Novitates 2013 (3782): 1–27. https://doi.org/10.1206/3782.2.	1.83	small (<2.2)	1.8-2.2	1.83	no information	no information	Engel, Michael. S. 2000. "A Revision of the Panurgine Bee Genus Arhysosage (Hymenoptera: Andrenidae)". Journal of Hymenoptera Research 9(1): 182-208. | measured by Alexandre S. Barbosa and Antonio J.C. Aguiar	no
Andrenidae	Panurginae	Calliopsini	Arhysosage	flava			Moure, 1958	Moure, Jesus Santiago, Danuncia Urban, and Gabriel A. R. Melo. 2022. Catalogue of Bees (Hymenoptera, Apoidea) in the Neotropical Region. Sociedade Brasileira de Entomologia.	non-eusocial	solitary		genus	Rozen, Jerome G. 2013. “Mature Larvae of Calliopsine Bees: Spinoliella, Callonychium, and Arhysosage Including Biological Notes, and a Larval Key to Calliopsine Genera (Hymenoptera: Apoidea: Andrenidae: Panurginae).” American Museum Novitates 2013 (3782): 1–27. https://doi.org/10.1206/3782.2.	no information	no information	no	genus	Friese, Heinrich. 1921. "Nachtrag zur Bienenfauna von Costa Rica". Stettiner Entomologische Zeitung 82: 73-98.	below ground	no information	excavate	soil	yes	genus	unable	no information	no information	no information	Rozen, Jerome G. 2013. “Mature Larvae of Calliopsine Bees: Spinoliella, Callonychium, and Arhysosage Including Biological Notes, and a Larval Key to Calliopsine Genera (Hymenoptera: Apoidea: Andrenidae: Panurginae).” American Museum Novitates 2013 (3782): 1–27. https://doi.org/10.1206/3782.2.	1.69	small (<2.2)	1.4-1.8	1.69	no information	no information	Engel, Michael. S. 2000. "A Revision of the Panurgine Bee Genus Arhysosage (Hymenoptera: Andrenidae)". Journal of Hymenoptera Research 9(1): 182-208. | measured by Henrique P. Moleiro, Samara Santos, Kelli S. Ramos and Gabriela P. Camacho	no
Andrenidae	Panurginae	Calliopsini	Callonychium	brasiliense	Callonychium		(Ducke, 1907)	Moure, Jesus Santiago, Danuncia Urban, and Gabriel A. R. Melo. 2022. Catalogue of Bees (Hymenoptera, Apoidea) in the Neotropical Region. Sociedade Brasileira de Entomologia.	non-eusocial	solitary		genus	Rozen, Jerome G. 2013. “Mature Larvae of Calliopsine Bees: Spinoliella, Callonychium, and Arhysosage Including Biological Notes, and a Larval Key to Calliopsine Genera (Hymenoptera: Apoidea: Andrenidae: Panurginae).” American Museum Novitates 2013 (3782): 1–27. https://doi.org/10.1206/3782.2.	no information	no information	no information	no information	no information	below ground	no information	excavate	soil	yes	genus	unable	no information	no information	no information	Rozen, Jerome G. 2013. “Mature Larvae of Calliopsine Bees: Spinoliella, Callonychium, and Arhysosage Including Biological Notes, and a Larval Key to Calliopsine Genera (Hymenoptera: Apoidea: Andrenidae: Panurginae).” American Museum Novitates 2013 (3782): 1–27. https://doi.org/10.1206/3782.2.	0.9	small (<2.2)	0.6-1.0	0.9	no information	no information	Raiol, Rafael Lobo, Markus Gastauer, Alistair John Campbell, Rafael Cabral Borges, Marcelo Awade, and Tereza Cristina Giannini. 2021. “Specialist Bee Species Are Larger and Less Phylogenetically Distinct Than Generalists in Tropical Plant–Bee Interaction Networks”. Frontiers in Ecology and Evolution 9 (July): 699649. https://doi.org/10.3389/fevo.2021.699649.	no
Andrenidae	Panurginae	Calliopsini	Callonychium	petuniae	Callonychium		Cure & Wittmann, 1990	Moure, Jesus Santiago, Danuncia Urban, and Gabriel A. R. Melo. 2022. Catalogue of Bees (Hymenoptera, Apoidea) in the Neotropical Region. Sociedade Brasileira de Entomologia.	non-eusocial	solitary		species	Rozen, Jerome G. 2013. “Mature Larvae of Calliopsine Bees: Spinoliella, Callonychium, and Arhysosage Including Biological Notes, and a Larval Key to Calliopsine Genera (Hymenoptera: Apoidea: Andrenidae: Panurginae).” American Museum Novitates 2013 (3782): 1–27. https://doi.org/10.1206/3782.2.	no information	no information	no information	no information	no information	below ground	no information	excavate	soil	yes	species	unable	no information	no information	no information	Rozen, Jerome G. 2013. “Mature Larvae of Calliopsine Bees: Spinoliella, Callonychium, and Arhysosage Including Biological Notes, and a Larval Key to Calliopsine Genera (Hymenoptera: Apoidea: Andrenidae: Panurginae).” American Museum Novitates 2013 (3782): 1–27. https://doi.org/10.1206/3782.2.	1.29	small (<2.2)	1.0-1.4	1.29	no information	no information	measured by Allison L. Tietz and Denise M.D.S. Mouga | measured by Henrique P. Moleiro, Samara Santos, Kelli S. Ramos and Gabriela P. Camacho	no
Andrenidae	Panurginae	Calliopsini	Litocalliopsis	adesmiae			Roig-Alsina & Compagnucci, 2003	Moure, Jesus Santiago, Danuncia Urban, and Gabriel A. R. Melo. 2022. Catalogue of Bees (Hymenoptera, Apoidea) in the Neotropical Region. Sociedade Brasileira de Entomologia.	non-eusocial	solitary		species	Alsina, Arturo Roig, and Luis Compagnucci. 2014. “Description, Phylogenetic Relationships, and Biology of Litocalliopsis Adesmiae, a New Genus and Species of South American Calliopsine Bees (Hymenoptera, Andrenidae).” Revista Del Museo Argentino de Ciencias Naturales Nueva Serie 5 (1): 99–112.	no information	no information	no information	no information	no information	below ground	no information	excavate	soil	yes	species	unable	no information	no information	no information	Alsina, Arturo Roig, and Luis Compagnucci. 2014. “Description, Phylogenetic Relationships, and Biology of Litocalliopsis Adesmiae, a New Genus and Species of South American Calliopsine Bees (Hymenoptera, Andrenidae).” Revista Del Museo Argentino de Ciencias Naturales Nueva Serie 5 (1): 99–112.		no information	no information	no information	no information	no information	no information	no
Andrenidae	Panurginae	Protandrenini	Anthrenoides	admirabilis			Urban, 2005	Moure, Jesus Santiago, Danuncia Urban, and Gabriel A. R. Melo. 2022. Catalogue of Bees (Hymenoptera, Apoidea) in the Neotropical Region. Sociedade Brasileira de Entomologia.	non-eusocial	solitary		genus	Michener, Charles Duncan. 2007. The Bees of the World. Baltimore: The Johns Hopkins University Press.	no information	no information	no information	no information	no information	below ground	no information	excavate	soil	no information	genus	unable	no information	no information	no information	Rozen, Jerome G. 1989. “Life History Studies of the ‘Primitive’ Panurgine Bees (Hymenoptera: Andrenidae: Panurginae).” American Museum Novitates 2962 (1): 1–27.		no information	no information	no information	no information	no information	no information	no
Andrenidae	Panurginae	Protandrenini	Anthrenoides	affinis			Urban, 2007	Moure, Jesus Santiago, Danuncia Urban, and Gabriel A. R. Melo. 2022. Catalogue of Bees (Hymenoptera, Apoidea) in the Neotropical Region. Sociedade Brasileira de Entomologia.	non-eusocial	solitary		genus	Michener, Charles Duncan. 2007. The Bees of the World. Baltimore: The Johns Hopkins University Press.	no information	no information	no information	no information	no information	below ground	no information	excavate	soil	no information	genus	unable	no information	no information	no information	Rozen, Jerome G. 1989. “Life History Studies of the ‘Primitive’ Panurgine Bees (Hymenoptera: Andrenidae: Panurginae).” American Museum Novitates 2962 (1): 1–27.		no information	no information	no information	no information	no information	no information	no
Andrenidae	Panurginae	Protandrenini	Anthrenoides	albinoi			Urban, 2005	Moure, Jesus Santiago, Danuncia Urban, and Gabriel A. R. Melo. 2022. Catalogue of Bees (Hymenoptera, Apoidea) in the Neotropical Region. Sociedade Brasileira de Entomologia.	non-eusocial	solitary		genus	Michener, Charles Duncan. 2007. The Bees of the World. Baltimore: The Johns Hopkins University Press.	no information	no information	no information	no information	no information	below ground	no information	excavate	soil	no information	genus	unable	no information	no information	no information	Rozen, Jerome G. 1989. “Life History Studies of the ‘Primitive’ Panurgine Bees (Hymenoptera: Andrenidae: Panurginae).” American Museum Novitates 2962 (1): 1–27.	2.34	medium (2.2-3.8)	2.2-2.6	2.34	no information	no information	measured by Allison L. Tietz and Denise M.D.S. Mouga	no
Andrenidae	Panurginae	Protandrenini	Anthrenoides	alineae			Urban, 2008	Moure, Jesus Santiago, Danuncia Urban, and Gabriel A. R. Melo. 2022. Catalogue of Bees (Hymenoptera, Apoidea) in the Neotropical Region. Sociedade Brasileira de Entomologia.	non-eusocial	solitary		genus	Michener, Charles Duncan. 2007. The Bees of the World. Baltimore: The Johns Hopkins University Press.	no information	no information	no information	no information	no information	below ground	no information	excavate	soil	no information	genus	unable	no information	no information	no information	Rozen, Jerome G. 1989. “Life History Studies of the ‘Primitive’ Panurgine Bees (Hymenoptera: Andrenidae: Panurginae).” American Museum Novitates 2962 (1): 1–27.		no information	no information	no information	no information	no information	no information	no
Andrenidae	Panurginae	Protandrenini	Anthrenoides	alvarengai			Urban, 2007	Moure, Jesus Santiago, Danuncia Urban, and Gabriel A. R. Melo. 2022. Catalogue of Bees (Hymenoptera, Apoidea) in the Neotropical Region. Sociedade Brasileira de Entomologia.	non-eusocial	solitary		genus	Michener, Charles Duncan. 2007. The Bees of the World. Baltimore: The Johns Hopkins University Press.	no information	no information	no information	no information	no information	below ground	no information	excavate	soil	no information	genus	unable	no information	no information	no information	Rozen, Jerome G. 1989. “Life History Studies of the ‘Primitive’ Panurgine Bees (Hymenoptera: Andrenidae: Panurginae).” American Museum Novitates 2962 (1): 1–27.		no information	no information	no information	no information	no information	no information	no
Andrenidae	Panurginae	Protandrenini	Anthrenoides	antonii			Urban, 2005	Moure, Jesus Santiago, Danuncia Urban, and Gabriel A. R. Melo. 2022. Catalogue of Bees (Hymenoptera, Apoidea) in the Neotropical Region. Sociedade Brasileira de Entomologia.	non-eusocial	solitary		genus	Michener, Charles Duncan. 2007. The Bees of the World. Baltimore: The Johns Hopkins University Press.	no information	no information	no information	no information	no information	below ground	no information	excavate	soil	no information	genus	unable	no information	no information	no information	Rozen, Jerome G. 1989. “Life History Studies of the ‘Primitive’ Panurgine Bees (Hymenoptera: Andrenidae: Panurginae).” American Museum Novitates 2962 (1): 1–27.		no information	no information	no information	no information	no information	no information	no
Andrenidae	Panurginae	Protandrenini	Anthrenoides	araucariae			Urban, 2005	Moure, Jesus Santiago, Danuncia Urban, and Gabriel A. R. Melo. 2022. Catalogue of Bees (Hymenoptera, Apoidea) in the Neotropical Region. Sociedade Brasileira de Entomologia.	non-eusocial	solitary		genus	Michener, Charles Duncan. 2007. The Bees of the World. Baltimore: The Johns Hopkins University Press.	no information	no information	no information	no information	no information	below ground	no information	excavate	soil	no information	genus	unable	no information	no information	no information	Rozen, Jerome G. 1989. “Life History Studies of the ‘Primitive’ Panurgine Bees (Hymenoptera: Andrenidae: Panurginae).” American Museum Novitates 2962 (1): 1–27.		no information	no information	no information	no information	no information	no information	no
Andrenidae	Panurginae	Protandrenini	Anthrenoides	birgitae			Urban, 2008	Moure, Jesus Santiago, Danuncia Urban, and Gabriel A. R. Melo. 2022. Catalogue of Bees (Hymenoptera, Apoidea) in the Neotropical Region. Sociedade Brasileira de Entomologia.	non-eusocial	solitary		genus	Michener, Charles Duncan. 2007. The Bees of the World. Baltimore: The Johns Hopkins University Press.	no information	no information	no information	no information	no information	below ground	no information	excavate	soil	no information	genus	unable	no information	no information	no information	Rozen, Jerome G. 1989. “Life History Studies of the ‘Primitive’ Panurgine Bees (Hymenoptera: Andrenidae: Panurginae).” American Museum Novitates 2962 (1): 1–27.		no information	no information	no information	no information	no information	no information	no
Andrenidae	Panurginae	Protandrenini	Anthrenoides	bocainensis			Urban, 2007	Moure, Jesus Santiago, Danuncia Urban, and Gabriel A. R. Melo. 2022. Catalogue of Bees (Hymenoptera, Apoidea) in the Neotropical Region. Sociedade Brasileira de Entomologia.	non-eusocial	solitary		genus	Michener, Charles Duncan. 2007. The Bees of the World. Baltimore: The Johns Hopkins University Press.	no information	no information	no information	no information	no information	below ground	no information	excavate	soil	no information	genus	unable	no information	no information	no information	Rozen, Jerome G. 1989. “Life History Studies of the ‘Primitive’ Panurgine Bees (Hymenoptera: Andrenidae: Panurginae).” American Museum Novitates 2962 (1): 1–27.		no information	no information	no information	no information	no information	no information	no
Andrenidae	Panurginae	Protandrenini	Anthrenoides	caatingae			Urban, 2006	Moure, Jesus Santiago, Danuncia Urban, and Gabriel A. R. Melo. 2022. Catalogue of Bees (Hymenoptera, Apoidea) in the Neotropical Region. Sociedade Brasileira de Entomologia.	non-eusocial	solitary		genus	Michener, Charles Duncan. 2007. The Bees of the World. Baltimore: The Johns Hopkins University Press.	no information	no information	no information	no information	no information	below ground	no information	excavate	soil	no information	genus	unable	no information	no information	no information	Rozen, Jerome G. 1989. “Life History Studies of the ‘Primitive’ Panurgine Bees (Hymenoptera: Andrenidae: Panurginae).” American Museum Novitates 2962 (1): 1–27.		no information	no information	no information	no information	no information	no information	no
Andrenidae	Panurginae	Protandrenini	Anthrenoides	cearensis			Urban, 2006	Moure, Jesus Santiago, Danuncia Urban, and Gabriel A. R. Melo. 2022. Catalogue of Bees (Hymenoptera, Apoidea) in the Neotropical Region. Sociedade Brasileira de Entomologia.	non-eusocial	solitary		genus	Michener, Charles Duncan. 2007. The Bees of the World. Baltimore: The Johns Hopkins University Press.	no information	no information	no information	no information	no information	below ground	no information	excavate	soil	no information	genus	unable	no information	no information	no information	Rozen, Jerome G. 1989. “Life History Studies of the ‘Primitive’ Panurgine Bees (Hymenoptera: Andrenidae: Panurginae).” American Museum Novitates 2962 (1): 1–27.		no information	no information	no information	no information	no information	no information	no
Andrenidae	Panurginae	Protandrenini	Anthrenoides	corrugatus			Urban, 2005	Moure, Jesus Santiago, Danuncia Urban, and Gabriel A. R. Melo. 2022. Catalogue of Bees (Hymenoptera, Apoidea) in the Neotropical Region. Sociedade Brasileira de Entomologia.	non-eusocial	solitary		genus	Michener, Charles Duncan. 2007. The Bees of the World. Baltimore: The Johns Hopkins University Press.	no information	no information	no information	no information	no information	below ground	no information	excavate	soil	no information	genus	unable	no information	no information	no information	Rozen, Jerome G. 1989. “Life History Studies of the ‘Primitive’ Panurgine Bees (Hymenoptera: Andrenidae: Panurginae).” American Museum Novitates 2962 (1): 1–27.		no information	no information	no information	no information	no information	no information	no
Andrenidae	Panurginae	Protandrenini	Anthrenoides	cyphomandrae			Urban, 2005	Moure, Jesus Santiago, Danuncia Urban, and Gabriel A. R. Melo. 2022. Catalogue of Bees (Hymenoptera, Apoidea) in the Neotropical Region. Sociedade Brasileira de Entomologia.	non-eusocial	solitary		genus	Michener, Charles Duncan. 2007. The Bees of the World. Baltimore: The Johns Hopkins University Press.	no information	no information	no information	no information	no information	below ground	no information	excavate	soil	no information	genus	unable	no information	no information	no information	Rozen, Jerome G. 1989. “Life History Studies of the ‘Primitive’ Panurgine Bees (Hymenoptera: Andrenidae: Panurginae).” American Museum Novitates 2962 (1): 1–27.		no information	no information	no information	no information	no information	no information	no
Andrenidae	Panurginae	Protandrenini	Anthrenoides	deborae			Urban, 2006	Moure, Jesus Santiago, Danuncia Urban, and Gabriel A. R. Melo. 2022. Catalogue of Bees (Hymenoptera, Apoidea) in the Neotropical Region. Sociedade Brasileira de Entomologia.	non-eusocial	solitary		genus	Michener, Charles Duncan. 2007. The Bees of the World. Baltimore: The Johns Hopkins University Press.	no information	no information	no information	no information	no information	below ground	no information	excavate	soil	no information	genus	unable	no information	no information	no information	Rozen, Jerome G. 1989. “Life History Studies of the ‘Primitive’ Panurgine Bees (Hymenoptera: Andrenidae: Panurginae).” American Museum Novitates 2962 (1): 1–27.		no information	no information	no information	no information	no information	no information	no
Andrenidae	Panurginae	Protandrenini	Anthrenoides	densopunctatus			Urban, 2005	Moure, Jesus Santiago, Danuncia Urban, and Gabriel A. R. Melo. 2022. Catalogue of Bees (Hymenoptera, Apoidea) in the Neotropical Region. Sociedade Brasileira de Entomologia.	non-eusocial	solitary		genus	Michener, Charles Duncan. 2007. The Bees of the World. Baltimore: The Johns Hopkins University Press.	no information	no information	no information	no information	no information	below ground	no information	excavate	soil	no information	genus	unable	no information	no information	no information	Rozen, Jerome G. 1989. “Life History Studies of the ‘Primitive’ Panurgine Bees (Hymenoptera: Andrenidae: Panurginae).” American Museum Novitates 2962 (1): 1–27.		no information	no information	no information	no information	no information	no information	no
Andrenidae	Panurginae	Protandrenini	Anthrenoides	digitatus			Urban, 2007	Moure, Jesus Santiago, Danuncia Urban, and Gabriel A. R. Melo. 2022. Catalogue of Bees (Hymenoptera, Apoidea) in the Neotropical Region. Sociedade Brasileira de Entomologia.	non-eusocial	solitary		genus	Michener, Charles Duncan. 2007. The Bees of the World. Baltimore: The Johns Hopkins University Press.	no information	no information	no information	no information	no information	below ground	no information	excavate	soil	no information	genus	unable	no information	no information	no information	Rozen, Jerome G. 1989. “Life History Studies of the ‘Primitive’ Panurgine Bees (Hymenoptera: Andrenidae: Panurginae).” American Museum Novitates 2962 (1): 1–27.		no information	no information	no information	no information	no information	no information	no
Andrenidae	Panurginae	Protandrenini	Anthrenoides	elegantulus			Urban, 2005	Moure, Jesus Santiago, Danuncia Urban, and Gabriel A. R. Melo. 2022. Catalogue of Bees (Hymenoptera, Apoidea) in the Neotropical Region. Sociedade Brasileira de Entomologia.	non-eusocial	solitary		genus	Michener, Charles Duncan. 2007. The Bees of the World. Baltimore: The Johns Hopkins University Press.	no information	no information	no information	no information	no information	below ground	no information	excavate	soil	no information	genus	unable	no information	no information	no information	Rozen, Jerome G. 1989. “Life History Studies of the ‘Primitive’ Panurgine Bees (Hymenoptera: Andrenidae: Panurginae).” American Museum Novitates 2962 (1): 1–27.		no information	no information	no information	no information	no information	no information	no
Andrenidae	Panurginae	Protandrenini	Anthrenoides	elioi			Urban, 2008	Moure, Jesus Santiago, Danuncia Urban, and Gabriel A. R. Melo. 2022. Catalogue of Bees (Hymenoptera, Apoidea) in the Neotropical Region. Sociedade Brasileira de Entomologia.	non-eusocial	solitary		genus	Michener, Charles Duncan. 2007. The Bees of the World. Baltimore: The Johns Hopkins University Press.	no information	no information	no information	no information	no information	below ground	no information	excavate	soil	no information	genus	unable	no information	no information	no information	Rozen, Jerome G. 1989. “Life History Studies of the ‘Primitive’ Panurgine Bees (Hymenoptera: Andrenidae: Panurginae).” American Museum Novitates 2962 (1): 1–27.		no information	no information	no information	no information	no information	no information	no
Andrenidae	Panurginae	Protandrenini	Anthrenoides	falsificus			Urban, 2007	Moure, Jesus Santiago, Danuncia Urban, and Gabriel A. R. Melo. 2022. Catalogue of Bees (Hymenoptera, Apoidea) in the Neotropical Region. Sociedade Brasileira de Entomologia.	non-eusocial	solitary		genus	Michener, Charles Duncan. 2007. The Bees of the World. Baltimore: The Johns Hopkins University Press.	no information	no information	no information	no information	no information	below ground	no information	excavate	soil	no information	genus	unable	no information	no information	no information	Rozen, Jerome G. 1989. “Life History Studies of the ‘Primitive’ Panurgine Bees (Hymenoptera: Andrenidae: Panurginae).” American Museum Novitates 2962 (1): 1–27.		no information	no information	no information	no information	no information	no information	no
Andrenidae	Panurginae	Protandrenini	Anthrenoides	faviziae			Urban, 2005	Moure, Jesus Santiago, Danuncia Urban, and Gabriel A. R. Melo. 2022. Catalogue of Bees (Hymenoptera, Apoidea) in the Neotropical Region. Sociedade Brasileira de Entomologia.	non-eusocial	solitary		genus	Michener, Charles Duncan. 2007. The Bees of the World. Baltimore: The Johns Hopkins University Press.	no information	no information	no information	no information	no information	below ground	no information	excavate	soil	no information	genus	unable	no information	no information	no information	Rozen, Jerome G. 1989. “Life History Studies of the ‘Primitive’ Panurgine Bees (Hymenoptera: Andrenidae: Panurginae).” American Museum Novitates 2962 (1): 1–27.	2.13	small (<2.2)	1.8-2.2	2.13	no information	no information	measured by Henrique P. Moleiro, Samara Santos, Kelli S. Ramos and Gabriela P. Camacho	no
Andrenidae	Panurginae	Protandrenini	Anthrenoides	flavomaculatus			Urban, 2007	Moure, Jesus Santiago, Danuncia Urban, and Gabriel A. R. Melo. 2022. Catalogue of Bees (Hymenoptera, Apoidea) in the Neotropical Region. Sociedade Brasileira de Entomologia.	non-eusocial	solitary		genus	Michener, Charles Duncan. 2007. The Bees of the World. Baltimore: The Johns Hopkins University Press.	no information	no information	no information	no information	no information	below ground	no information	excavate	soil	no information	genus	unable	no information	no information	no information	Rozen, Jerome G. 1989. “Life History Studies of the ‘Primitive’ Panurgine Bees (Hymenoptera: Andrenidae: Panurginae).” American Museum Novitates 2962 (1): 1–27.		no information	no information	no information	no information	no information	no information	no
Andrenidae	Panurginae	Protandrenini	Anthrenoides	francisci			Urban, 2008	Moure, Jesus Santiago, Danuncia Urban, and Gabriel A. R. Melo. 2022. Catalogue of Bees (Hymenoptera, Apoidea) in the Neotropical Region. Sociedade Brasileira de Entomologia.	non-eusocial	solitary		genus	Michener, Charles Duncan. 2007. The Bees of the World. Baltimore: The Johns Hopkins University Press.	no information	no information	no information	no information	no information	below ground	no information	excavate	soil	no information	genus	unable	no information	no information	no information	Rozen, Jerome G. 1989. “Life History Studies of the ‘Primitive’ Panurgine Bees (Hymenoptera: Andrenidae: Panurginae).” American Museum Novitates 2962 (1): 1–27.		no information	no information	no information	no information	no information	no information	no
Andrenidae	Panurginae	Protandrenini	Anthrenoides	gibbosus			Urban, 2008	Moure, Jesus Santiago, Danuncia Urban, and Gabriel A. R. Melo. 2022. Catalogue of Bees (Hymenoptera, Apoidea) in the Neotropical Region. Sociedade Brasileira de Entomologia.	non-eusocial	solitary		genus	Michener, Charles Duncan. 2007. The Bees of the World. Baltimore: The Johns Hopkins University Press.	no information	no information	no information	no information	no information	below ground	no information	excavate	soil	no information	genus	unable	no information	no information	no information	Rozen, Jerome G. 1989. “Life History Studies of the ‘Primitive’ Panurgine Bees (Hymenoptera: Andrenidae: Panurginae).” American Museum Novitates 2962 (1): 1–27.		no information	no information	no information	no information	no information	no information	no
Andrenidae	Panurginae	Protandrenini	Anthrenoides	glossatus			Urban, 2007	Moure, Jesus Santiago, Danuncia Urban, and Gabriel A. R. Melo. 2022. Catalogue of Bees (Hymenoptera, Apoidea) in the Neotropical Region. Sociedade Brasileira de Entomologia.	non-eusocial	solitary		genus	Michener, Charles Duncan. 2007. The Bees of the World. Baltimore: The Johns Hopkins University Press.	no information	no information	no information	no information	no information	below ground	no information	excavate	soil	no information	genus	unable	no information	no information	no information	Rozen, Jerome G. 1989. “Life History Studies of the ‘Primitive’ Panurgine Bees (Hymenoptera: Andrenidae: Panurginae).” American Museum Novitates 2962 (1): 1–27.		no information	no information	no information	no information	no information	no information	no
Andrenidae	Panurginae	Protandrenini	Anthrenoides	guarapuavae			Urban, 2005	Moure, Jesus Santiago, Danuncia Urban, and Gabriel A. R. Melo. 2022. Catalogue of Bees (Hymenoptera, Apoidea) in the Neotropical Region. Sociedade Brasileira de Entomologia.	non-eusocial	solitary		genus	Michener, Charles Duncan. 2007. The Bees of the World. Baltimore: The Johns Hopkins University Press.	no information	no information	no information	no information	no information	below ground	no information	excavate	soil	no information	genus	unable	no information	no information	no information	Rozen, Jerome G. 1989. “Life History Studies of the ‘Primitive’ Panurgine Bees (Hymenoptera: Andrenidae: Panurginae).” American Museum Novitates 2962 (1): 1–27.		no information	no information	no information	no information	no information	no information	no
Andrenidae	Panurginae	Protandrenini	Anthrenoides	guttulatus			Urban, 2005	Moure, Jesus Santiago, Danuncia Urban, and Gabriel A. R. Melo. 2022. Catalogue of Bees (Hymenoptera, Apoidea) in the Neotropical Region. Sociedade Brasileira de Entomologia.	non-eusocial	solitary		genus	Michener, Charles Duncan. 2007. The Bees of the World. Baltimore: The Johns Hopkins University Press.	no information	no information	no information	no information	no information	below ground	no information	excavate	soil	no information	genus	unable	no information	no information	no information	Rozen, Jerome G. 1989. “Life History Studies of the ‘Primitive’ Panurgine Bees (Hymenoptera: Andrenidae: Panurginae).” American Museum Novitates 2962 (1): 1–27.		no information	no information	no information	no information	no information	no information	no
Andrenidae	Panurginae	Protandrenini	Anthrenoides	jordanensis			Urban, 2007	Moure, Jesus Santiago, Danuncia Urban, and Gabriel A. R. Melo. 2022. Catalogue of Bees (Hymenoptera, Apoidea) in the Neotropical Region. Sociedade Brasileira de Entomologia.	non-eusocial	solitary		genus	Michener, Charles Duncan. 2007. The Bees of the World. Baltimore: The Johns Hopkins University Press.	no information	no information	no information	no information	no information	below ground	no information	excavate	soil	no information	genus	unable	no information	no information	no information	Rozen, Jerome G. 1989. “Life History Studies of the ‘Primitive’ Panurgine Bees (Hymenoptera: Andrenidae: Panurginae).” American Museum Novitates 2962 (1): 1–27.		no information	no information	no information	no information	no information	no information	no
Andrenidae	Panurginae	Protandrenini	Anthrenoides	kalunga			Aguiar & Ramos, 2020	Aguiar, Antonio J. C., and Kelli S. Ramos. 2020. “Two New Species of Anthrenoides Ducke, 1907 (Hymenoptera: Apidae: Andreninae) with a Checklist of Andrenine Bees of Cerrado Savanna”. Annales Zoologici 70 (4). https://doi.org/10.3161/00034541ANZ2020.70.4.006.	non-eusocial	solitary		genus	Michener, Charles Duncan. 2007. The Bees of the World. Baltimore: The Johns Hopkins University Press.	no information	no information	no information	no information	no information	below ground	no information	excavate	soil	no information	genus	unable	no information	no information	no information	Rozen, Jerome G. 1989. “Life History Studies of the ‘Primitive’ Panurgine Bees (Hymenoptera: Andrenidae: Panurginae).” American Museum Novitates 2962 (1): 1–27.	1.6	small (<2.2)	1.4-1.8	1.6	no information	no information	Aguiar, Antonio J. C., and Kelli S. Ramos. 2020. “Two New Species of Anthrenoides Ducke, 1907 (Hymenoptera: Apidae: Andreninae) with a Checklist of Andrenine Bees of Cerrado Savanna”. Annales Zoologici 70 (4). https://doi.org/10.3161/00034541ANZ2020.70.4.006.	no
Andrenidae	Panurginae	Protandrenini	Anthrenoides	kelliae			Urban, 2008	Moure, Jesus Santiago, Danuncia Urban, and Gabriel A. R. Melo. 2022. Catalogue of Bees (Hymenoptera, Apoidea) in the Neotropical Region. Sociedade Brasileira de Entomologia.	non-eusocial	solitary		genus	Michener, Charles Duncan. 2007. The Bees of the World. Baltimore: The Johns Hopkins University Press.	no information	no information	no information	no information	no information	below ground	no information	excavate	soil	no information	genus	unable	no information	no information	no information	Rozen, Jerome G. 1989. “Life History Studies of the ‘Primitive’ Panurgine Bees (Hymenoptera: Andrenidae: Panurginae).” American Museum Novitates 2962 (1): 1–27.		no information	no information	no information	no information	no information	no information	no
Andrenidae	Panurginae	Protandrenini	Anthrenoides	labratus			Urban, 2007	Moure, Jesus Santiago, Danuncia Urban, and Gabriel A. R. Melo. 2022. Catalogue of Bees (Hymenoptera, Apoidea) in the Neotropical Region. Sociedade Brasileira de Entomologia.	non-eusocial	solitary		genus	Michener, Charles Duncan. 2007. The Bees of the World. Baltimore: The Johns Hopkins University Press.	no information	no information	no information	no information	no information	below ground	no information	excavate	soil	no information	genus	unable	no information	no information	no information	Rozen, Jerome G. 1989. “Life History Studies of the ‘Primitive’ Panurgine Bees (Hymenoptera: Andrenidae: Panurginae).” American Museum Novitates 2962 (1): 1–27.		no information	no information	no information	no information	no information	no information	no
Andrenidae	Panurginae	Protandrenini	Anthrenoides	langei			Urban, 2005	Moure, Jesus Santiago, Danuncia Urban, and Gabriel A. R. Melo. 2022. Catalogue of Bees (Hymenoptera, Apoidea) in the Neotropical Region. Sociedade Brasileira de Entomologia.	non-eusocial	solitary		genus	Michener, Charles Duncan. 2007. The Bees of the World. Baltimore: The Johns Hopkins University Press.	no information	no information	no information	no information	no information	below ground	no information	excavate	soil	no information	genus	unable	no information	no information	no information	Rozen, Jerome G. 1989. “Life History Studies of the ‘Primitive’ Panurgine Bees (Hymenoptera: Andrenidae: Panurginae).” American Museum Novitates 2962 (1): 1–27.		no information	no information	no information	no information	no information	no information	no
Andrenidae	Panurginae	Protandrenini	Anthrenoides	larocai			Urban, 2005	Moure, Jesus Santiago, Danuncia Urban, and Gabriel A. R. Melo. 2022. Catalogue of Bees (Hymenoptera, Apoidea) in the Neotropical Region. Sociedade Brasileira de Entomologia.	non-eusocial	solitary		genus	Michener, Charles Duncan. 2007. The Bees of the World. Baltimore: The Johns Hopkins University Press.	no information	no information	no information	no information	no information	below ground	no information	excavate	soil	no information	genus	unable	no information	no information	no information	Rozen, Jerome G. 1989. “Life History Studies of the ‘Primitive’ Panurgine Bees (Hymenoptera: Andrenidae: Panurginae).” American Museum Novitates 2962 (1): 1–27.	1.51	small (<2.2)	1.4-1.8	1.51	no information	no information	measured by Allison L. Tietz and Denise M.D.S. Mouga	no
Andrenidae	Panurginae	Protandrenini	Anthrenoides	lavrensis			Urban, 2007	Moure, Jesus Santiago, Danuncia Urban, and Gabriel A. R. Melo. 2022. Catalogue of Bees (Hymenoptera, Apoidea) in the Neotropical Region. Sociedade Brasileira de Entomologia.	non-eusocial	solitary		genus	Michener, Charles Duncan. 2007. The Bees of the World. Baltimore: The Johns Hopkins University Press.	no information	no information	no information	no information	no information	below ground	no information	excavate	soil	no information	genus	unable	no information	no information	no information	Rozen, Jerome G. 1989. “Life History Studies of the ‘Primitive’ Panurgine Bees (Hymenoptera: Andrenidae: Panurginae).” American Museum Novitates 2962 (1): 1–27.		no information	no information	no information	no information	no information	no information	no
Andrenidae	Panurginae	Protandrenini	Anthrenoides	magaliae			Urban, 2005	Moure, Jesus Santiago, Danuncia Urban, and Gabriel A. R. Melo. 2022. Catalogue of Bees (Hymenoptera, Apoidea) in the Neotropical Region. Sociedade Brasileira de Entomologia.	non-eusocial	solitary		genus	Michener, Charles Duncan. 2007. The Bees of the World. Baltimore: The Johns Hopkins University Press.	no information	no information	no information	no information	no information	below ground	no information	excavate	soil	no information	genus	unable	no information	no information	no information	Rozen, Jerome G. 1989. “Life History Studies of the ‘Primitive’ Panurgine Bees (Hymenoptera: Andrenidae: Panurginae).” American Museum Novitates 2962 (1): 1–27.		no information	no information	no information	no information	no information	no information	no
Andrenidae	Panurginae	Protandrenini	Anthrenoides	meloi			Urban, 2005	Moure, Jesus Santiago, Danuncia Urban, and Gabriel A. R. Melo. 2022. Catalogue of Bees (Hymenoptera, Apoidea) in the Neotropical Region. Sociedade Brasileira de Entomologia.	non-eusocial	solitary		genus	Michener, Charles Duncan. 2007. The Bees of the World. Baltimore: The Johns Hopkins University Press.	no information	no information	no information	no information	no information	below ground	no information	excavate	soil	no information	genus	unable	no information	no information	no information	Rozen, Jerome G. 1989. “Life History Studies of the ‘Primitive’ Panurgine Bees (Hymenoptera: Andrenidae: Panurginae).” American Museum Novitates 2962 (1): 1–27.		no information	no information	no information	no information	no information	no information	no
Andrenidae	Panurginae	Protandrenini	Anthrenoides	meridionalis			(Schrottky, 1906)	Moure, Jesus Santiago, Danuncia Urban, and Gabriel A. R. Melo. 2022. Catalogue of Bees (Hymenoptera, Apoidea) in the Neotropical Region. Sociedade Brasileira de Entomologia.	non-eusocial	solitary		genus	Michener, Charles Duncan. 2007. The Bees of the World. Baltimore: The Johns Hopkins University Press.	no information	no information	no information	no information	no information	below ground	no information	excavate	soil	no information	genus	unable	no information	no information	no information	Rozen, Jerome G. 1989. “Life History Studies of the ‘Primitive’ Panurgine Bees (Hymenoptera: Andrenidae: Panurginae).” American Museum Novitates 2962 (1): 1–27.	1.4	small (<2.2)	1.0-1.4	1.4	no information	no information	Raiol, Rafael Lobo, Markus Gastauer, Alistair John Campbell, Rafael Cabral Borges, Marcelo Awade, and Tereza Cristina Giannini. 2021. “Specialist Bee Species Are Larger and Less Phylogenetically Distinct Than Generalists in Tropical Plant–Bee Interaction Networks”. Frontiers in Ecology and Evolution 9 (July): 699649. https://doi.org/10.3389/fevo.2021.699649.	no
Andrenidae	Panurginae	Protandrenini	Anthrenoides	micans			Urban, 1995	Moure, Jesus Santiago, Danuncia Urban, and Gabriel A. R. Melo. 2022. Catalogue of Bees (Hymenoptera, Apoidea) in the Neotropical Region. Sociedade Brasileira de Entomologia.	non-eusocial	solitary		genus	Michener, Charles Duncan. 2007. The Bees of the World. Baltimore: The Johns Hopkins University Press.	no information	no information	no information	no information	no information	below ground	no information	excavate	soil	no information	genus	unable	no information	no information	no information	Rozen, Jerome G. 1989. “Life History Studies of the ‘Primitive’ Panurgine Bees (Hymenoptera: Andrenidae: Panurginae).” American Museum Novitates 2962 (1): 1–27.	1.64	small (<2.2)	1.4-1.8	1.64	no information	no information	measured by Henrique P. Moleiro, Samara Santos, Kelli S. Ramos and Gabriela P. Camacho	no
Andrenidae	Panurginae	Protandrenini	Anthrenoides	nordestinus			Urban, 2006	Moure, Jesus Santiago, Danuncia Urban, and Gabriel A. R. Melo. 2022. Catalogue of Bees (Hymenoptera, Apoidea) in the Neotropical Region. Sociedade Brasileira de Entomologia.	non-eusocial	solitary		genus	Michener, Charles Duncan. 2007. The Bees of the World. Baltimore: The Johns Hopkins University Press.	no information	no information	no information	no information	no information	below ground	no information	excavate	soil	no information	genus	unable	no information	no information	no information	Rozen, Jerome G. 1989. “Life History Studies of the ‘Primitive’ Panurgine Bees (Hymenoptera: Andrenidae: Panurginae).” American Museum Novitates 2962 (1): 1–27.		no information	no information	no information	no information	no information	no information	no
Andrenidae	Panurginae	Protandrenini	Anthrenoides	ornatus			Urban, 2005	Moure, Jesus Santiago, Danuncia Urban, and Gabriel A. R. Melo. 2022. Catalogue of Bees (Hymenoptera, Apoidea) in the Neotropical Region. Sociedade Brasileira de Entomologia.	non-eusocial	solitary		genus	Michener, Charles Duncan. 2007. The Bees of the World. Baltimore: The Johns Hopkins University Press.	no information	no information	no information	no information	no information	below ground	no information	excavate	soil	no information	genus	unable	no information	no information	no information	Rozen, Jerome G. 1989. “Life History Studies of the ‘Primitive’ Panurgine Bees (Hymenoptera: Andrenidae: Panurginae).” American Museum Novitates 2962 (1): 1–27.	1.71	small (<2.2)	1.4-1.8	1.71	no information	no information	measured by Allison L. Tietz and Denise M.D.S. Mouga	no
Andrenidae	Panurginae	Protandrenini	Anthrenoides	palmeirae			Urban, 2005	Moure, Jesus Santiago, Danuncia Urban, and Gabriel A. R. Melo. 2022. Catalogue of Bees (Hymenoptera, Apoidea) in the Neotropical Region. Sociedade Brasileira de Entomologia.	non-eusocial	solitary		genus	Michener, Charles Duncan. 2007. The Bees of the World. Baltimore: The Johns Hopkins University Press.	no information	no information	no information	no information	no information	below ground	no information	excavate	soil	no information	genus	unable	no information	no information	no information	Rozen, Jerome G. 1989. “Life History Studies of the ‘Primitive’ Panurgine Bees (Hymenoptera: Andrenidae: Panurginae).” American Museum Novitates 2962 (1): 1–27.		no information	no information	no information	no information	no information	no information	no
Andrenidae	Panurginae	Protandrenini	Anthrenoides	paolae			Urban, 2005	Moure, Jesus Santiago, Danuncia Urban, and Gabriel A. R. Melo. 2022. Catalogue of Bees (Hymenoptera, Apoidea) in the Neotropical Region. Sociedade Brasileira de Entomologia.	non-eusocial	solitary		genus	Michener, Charles Duncan. 2007. The Bees of the World. Baltimore: The Johns Hopkins University Press.	no information	no information	no information	no information	no information	below ground	no information	excavate	soil	no information	genus	unable	no information	no information	no information	Rozen, Jerome G. 1989. “Life History Studies of the ‘Primitive’ Panurgine Bees (Hymenoptera: Andrenidae: Panurginae).” American Museum Novitates 2962 (1): 1–27.	1.77	small (<2.2)	1.4-1.8	1.77	no information	no information	measured by Allison L. Tietz and Denise M.D.S. Mouga	no
Andrenidae	Panurginae	Protandrenini	Anthrenoides	paranaensis			Urban, 2005	Moure, Jesus Santiago, Danuncia Urban, and Gabriel A. R. Melo. 2022. Catalogue of Bees (Hymenoptera, Apoidea) in the Neotropical Region. Sociedade Brasileira de Entomologia.	non-eusocial	solitary		genus	Michener, Charles Duncan. 2007. The Bees of the World. Baltimore: The Johns Hopkins University Press.	no information	no information	no information	no information	no information	below ground	no information	excavate	soil	no information	genus	unable	no information	no information	no information	Rozen, Jerome G. 1989. “Life History Studies of the ‘Primitive’ Panurgine Bees (Hymenoptera: Andrenidae: Panurginae).” American Museum Novitates 2962 (1): 1–27.		no information	no information	no information	no information	no information	no information	no
Andrenidae	Panurginae	Protandrenini	Anthrenoides	paulensis			Urban, 2008	Moure, Jesus Santiago, Danuncia Urban, and Gabriel A. R. Melo. 2022. Catalogue of Bees (Hymenoptera, Apoidea) in the Neotropical Region. Sociedade Brasileira de Entomologia.	non-eusocial	solitary		genus	Michener, Charles Duncan. 2007. The Bees of the World. Baltimore: The Johns Hopkins University Press.	no information	no information	no information	no information	no information	below ground	no information	excavate	soil	no information	genus	unable	no information	no information	no information	Rozen, Jerome G. 1989. “Life History Studies of the ‘Primitive’ Panurgine Bees (Hymenoptera: Andrenidae: Panurginae).” American Museum Novitates 2962 (1): 1–27.		no information	no information	no information	no information	no information	no information	no
Andrenidae	Panurginae	Protandrenini	Anthrenoides	petrolinensis			Urban, 2006	Moure, Jesus Santiago, Danuncia Urban, and Gabriel A. R. Melo. 2022. Catalogue of Bees (Hymenoptera, Apoidea) in the Neotropical Region. Sociedade Brasileira de Entomologia.	non-eusocial	solitary		genus	Michener, Charles Duncan. 2007. The Bees of the World. Baltimore: The Johns Hopkins University Press.	no information	no information	no information	no information	no information	below ground	no information	excavate	soil	no information	genus	unable	no information	no information	no information	Rozen, Jerome G. 1989. “Life History Studies of the ‘Primitive’ Panurgine Bees (Hymenoptera: Andrenidae: Panurginae).” American Museum Novitates 2962 (1): 1–27.		no information	no information	no information	no information	no information	no information	no
Andrenidae	Panurginae	Protandrenini	Anthrenoides	petuniae			Urban, 2005	Moure, Jesus Santiago, Danuncia Urban, and Gabriel A. R. Melo. 2022. Catalogue of Bees (Hymenoptera, Apoidea) in the Neotropical Region. Sociedade Brasileira de Entomologia.	non-eusocial	solitary		genus	Michener, Charles Duncan. 2007. The Bees of the World. Baltimore: The Johns Hopkins University Press.	no information	no information	no information	no information	no information	below ground	no information	excavate	soil	no information	genus	unable	no information	no information	no information	Rozen, Jerome G. 1989. “Life History Studies of the ‘Primitive’ Panurgine Bees (Hymenoptera: Andrenidae: Panurginae).” American Museum Novitates 2962 (1): 1–27.	1.69	small (<2.2)	1.4-1.8	1.69	no information	no information	measured by Allison L. Tietz and Denise M.D.S. Mouga	no
Andrenidae	Panurginae	Protandrenini	Anthrenoides	pinhalensis			Urban, 2005	Moure, Jesus Santiago, Danuncia Urban, and Gabriel A. R. Melo. 2022. Catalogue of Bees (Hymenoptera, Apoidea) in the Neotropical Region. Sociedade Brasileira de Entomologia.	non-eusocial	solitary		genus	Michener, Charles Duncan. 2007. The Bees of the World. Baltimore: The Johns Hopkins University Press.	no information	no information	no information	no information	no information	below ground	no information	excavate	soil	no information	genus	unable	no information	no information	no information	Rozen, Jerome G. 1989. “Life History Studies of the ‘Primitive’ Panurgine Bees (Hymenoptera: Andrenidae: Panurginae).” American Museum Novitates 2962 (1): 1–27.	1.64	small (<2.2)	1.4-1.8	1.64	no information	no information	measured by Allison L. Tietz and Denise M.D.S. Mouga	no
Andrenidae	Panurginae	Protandrenini	Anthrenoides	politus			Urban, 2005	Moure, Jesus Santiago, Danuncia Urban, and Gabriel A. R. Melo. 2022. Catalogue of Bees (Hymenoptera, Apoidea) in the Neotropical Region. Sociedade Brasileira de Entomologia.	non-eusocial	solitary		genus	Michener, Charles Duncan. 2007. The Bees of the World. Baltimore: The Johns Hopkins University Press.	no information	no information	no information	no information	no information	below ground	no information	excavate	soil	no information	genus	unable	no information	no information	no information	Rozen, Jerome G. 1989. “Life History Studies of the ‘Primitive’ Panurgine Bees (Hymenoptera: Andrenidae: Panurginae).” American Museum Novitates 2962 (1): 1–27.	1.76	small (<2.2)	1.4-1.8	1.76	no information	no information	measured by Allison L. Tietz and Denise M.D.S. Mouga	no
Andrenidae	Panurginae	Protandrenini	Anthrenoides	reticulatus			Urban, 2005	Moure, Jesus Santiago, Danuncia Urban, and Gabriel A. R. Melo. 2022. Catalogue of Bees (Hymenoptera, Apoidea) in the Neotropical Region. Sociedade Brasileira de Entomologia.	non-eusocial	solitary		genus	Michener, Charles Duncan. 2007. The Bees of the World. Baltimore: The Johns Hopkins University Press.	no information	no information	no information	no information	no information	below ground	no information	excavate	soil	no information	genus	unable	no information	no information	no information	Rozen, Jerome G. 1989. “Life History Studies of the ‘Primitive’ Panurgine Bees (Hymenoptera: Andrenidae: Panurginae).” American Museum Novitates 2962 (1): 1–27.		no information	no information	no information	no information	no information	no information	no
Andrenidae	Panurginae	Protandrenini	Anthrenoides	rodrigoi			Urban, 2005	Moure, Jesus Santiago, Danuncia Urban, and Gabriel A. R. Melo. 2022. Catalogue of Bees (Hymenoptera, Apoidea) in the Neotropical Region. Sociedade Brasileira de Entomologia.	non-eusocial	solitary		genus	Michener, Charles Duncan. 2007. The Bees of the World. Baltimore: The Johns Hopkins University Press.	no information	no information	no information	no information	no information	below ground	no information	excavate	soil	no information	genus	unable	no information	no information	no information	Rozen, Jerome G. 1989. “Life History Studies of the ‘Primitive’ Panurgine Bees (Hymenoptera: Andrenidae: Panurginae).” American Museum Novitates 2962 (1): 1–27.		no information	no information	no information	no information	no information	no information	no
Andrenidae	Panurginae	Protandrenini	Anthrenoides	santiagoi			Urban, 2005	Moure, Jesus Santiago, Danuncia Urban, and Gabriel A. R. Melo. 2022. Catalogue of Bees (Hymenoptera, Apoidea) in the Neotropical Region. Sociedade Brasileira de Entomologia.	non-eusocial	solitary		genus	Michener, Charles Duncan. 2007. The Bees of the World. Baltimore: The Johns Hopkins University Press.	no information	no information	no information	no information	no information	below ground	no information	excavate	soil	no information	genus	unable	no information	no information	no information	Rozen, Jerome G. 1989. “Life History Studies of the ‘Primitive’ Panurgine Bees (Hymenoptera: Andrenidae: Panurginae).” American Museum Novitates 2962 (1): 1–27.		no information	no information	no information	no information	no information	no information	no
Andrenidae	Panurginae	Protandrenini	Anthrenoides	serranicola			Urban, 2009	Moure, Jesus Santiago, Danuncia Urban, and Gabriel A. R. Melo. 2022. Catalogue of Bees (Hymenoptera, Apoidea) in the Neotropical Region. Sociedade Brasileira de Entomologia.	non-eusocial	solitary		genus	Michener, Charles Duncan. 2007. The Bees of the World. Baltimore: The Johns Hopkins University Press.	no information	no information	no information	no information	no information	below ground	no information	excavate	soil	no information	genus	unable	no information	no information	no information	Rozen, Jerome G. 1989. “Life History Studies of the ‘Primitive’ Panurgine Bees (Hymenoptera: Andrenidae: Panurginae).” American Museum Novitates 2962 (1): 1–27.		no information	no information	no information	no information	no information	no information	no
Andrenidae	Panurginae	Protandrenini	Anthrenoides	sidiae			Urban, 2008	Moure, Jesus Santiago, Danuncia Urban, and Gabriel A. R. Melo. 2022. Catalogue of Bees (Hymenoptera, Apoidea) in the Neotropical Region. Sociedade Brasileira de Entomologia.	non-eusocial	solitary		genus	Michener, Charles Duncan. 2007. The Bees of the World. Baltimore: The Johns Hopkins University Press.	no information	no information	no information	no information	no information	below ground	no information	excavate	soil	no information	genus	unable	no information	no information	no information	Rozen, Jerome G. 1989. “Life History Studies of the ‘Primitive’ Panurgine Bees (Hymenoptera: Andrenidae: Panurginae).” American Museum Novitates 2962 (1): 1–27.		no information	no information	no information	no information	no information	no information	no
Andrenidae	Panurginae	Protandrenini	Anthrenoides	sulinus			Urban, 2008	Moure, Jesus Santiago, Danuncia Urban, and Gabriel A. R. Melo. 2022. Catalogue of Bees (Hymenoptera, Apoidea) in the Neotropical Region. Sociedade Brasileira de Entomologia.	non-eusocial	solitary		genus	Michener, Charles Duncan. 2007. The Bees of the World. Baltimore: The Johns Hopkins University Press.	no information	no information	no information	no information	no information	below ground	no information	excavate	soil	no information	genus	unable	no information	no information	no information	Rozen, Jerome G. 1989. “Life History Studies of the ‘Primitive’ Panurgine Bees (Hymenoptera: Andrenidae: Panurginae).” American Museum Novitates 2962 (1): 1–27.		no information	no information	no information	no information	no information	no information	no
Andrenidae	Panurginae	Protandrenini	Anthrenoides	urbanae			Aguiar & Ramos, 2020	Aguiar, Antonio J. C., and Kelli S. Ramos. 2020. “Two New Species of Anthrenoides Ducke, 1907 (Hymenoptera: Apidae: Andreninae) with a Checklist of Andrenine Bees of Cerrado Savanna”. Annales Zoologici 70 (4). https://doi.org/10.3161/00034541ANZ2020.70.4.006.	non-eusocial	solitary		genus	Michener, Charles Duncan. 2007. The Bees of the World. Baltimore: The Johns Hopkins University Press.	no information	no information	no information	no information	no information	below ground	no information	excavate	soil	no information	genus	unable	no information	no information	no information	Rozen, Jerome G. 1989. “Life History Studies of the ‘Primitive’ Panurgine Bees (Hymenoptera: Andrenidae: Panurginae).” American Museum Novitates 2962 (1): 1–27.	2.11	small (<2.2)	1.8-2.2	2.11	no information	no information	Aguiar, Antonio J. C., and Kelli S. Ramos. 2020. “Two New Species of Anthrenoides Ducke, 1907 (Hymenoptera: Apidae: Andreninae) with a Checklist of Andrenine Bees of Cerrado Savanna”. Annales Zoologici 70 (4). https://doi.org/10.3161/00034541ANZ2020.70.4.006.	no
Andrenidae	Panurginae	Protandrenini	Anthrenoides	zanellai			Urban, 2005	Moure, Jesus Santiago, Danuncia Urban, and Gabriel A. R. Melo. 2022. Catalogue of Bees (Hymenoptera, Apoidea) in the Neotropical Region. Sociedade Brasileira de Entomologia.	non-eusocial	solitary		genus	Michener, Charles Duncan. 2007. The Bees of the World. Baltimore: The Johns Hopkins University Press.	no information	no information	no information	no information	no information	below ground	no information	excavate	soil	no information	genus	unable	no information	no information	no information	Rozen, Jerome G. 1989. “Life History Studies of the ‘Primitive’ Panurgine Bees (Hymenoptera: Andrenidae: Panurginae).” American Museum Novitates 2962 (1): 1–27.		no information	no information	no information	no information	no information	no information	no
Andrenidae	Panurginae	Protandrenini	Austellurgus	avulsus			(Ramos & Melo, 2006)	Moure, Jesus Santiago, Danuncia Urban, and Gabriel A. R. Melo. 2022. Catalogue of Bees (Hymenoptera, Apoidea) in the Neotropical Region. Sociedade Brasileira de Entomologia.	non-eusocial	solitary		species	Ramos, Kelli S., and Gabriel A. R. Melo. 2021. “Three New Genera of Protandrenini Bees from South America (Hymenoptera, Apidae, Andreninae).” Revista Brasileira de Entomologia 65 (December): e20210096. https://doi.org/10.1590/1806-9665-RBENT-2021-0096.	no information	no information	no information	no information	no information	below ground	no information	excavate	soil	no information	genus	unable	no information	no information	no information	Rozen, Jerome G. 1989. “Life History Studies of the ‘Primitive’ Panurgine Bees (Hymenoptera: Andrenidae: Panurginae).” American Museum Novitates 2962 (1): 1–27.	1.56	small (<2.2)	1.4-1.8	1.56	no information	no information	measured by Henrique P. Moleiro, Samara Santos, Kelli S. Ramos and Gabriela P. Camacho	no
Andrenidae	Panurginae	Protandrenini	Cephalurgus	anomalus			Moure & Lucas de Oliveira, 1962	Moure, Jesus Santiago, Danuncia Urban, and Gabriel A. R. Melo. 2022. Catalogue of Bees (Hymenoptera, Apoidea) in the Neotropical Region. Sociedade Brasileira de Entomologia.	non-eusocial	communal		species	Gaglianone, Maria Cristina. 2000. “Behavior on Flowers, Structures Associated to Pollen Transport and Nesting Biology of Perditomorpha Brunerii and Cephalurgus Anomalus (Hymenoptera: Colletidae, Andrenidae)”. Revista de Biología Tropical 48 (1): 89–99.	no information	no information	no information	no information	no information	below ground	nests in horizontal ground among the host plants	excavate	soil	no	species	unable	no information	no information	no information	Gaglianone, Maria Cristina. 2000. “Behavior on Flowers, Structures Associated to Pollen Transport and Nesting Biology of Perditomorpha Brunerii and Cephalurgus Anomalus (Hymenoptera: Colletidae, Andrenidae)”. Revista de Biología Tropical 48 (1): 89–99.	1.1	small (<2.2)	1.0-1.4	1.1	no information	no information	Raiol, Rafael Lobo, Markus Gastauer, Alistair John Campbell, Rafael Cabral Borges, Marcelo Awade, and Tereza Cristina Giannini. 2021. “Specialist Bee Species Are Larger and Less Phylogenetically Distinct Than Generalists in Tropical Plant–Bee Interaction Networks”. Frontiers in Ecology and Evolution 9 (July): 699649. https://doi.org/10.3389/fevo.2021.699649.	no
Andrenidae	Panurginae	Protandrenini	Cephalurgus	atriventris			(Schrottky, 1906)	Moure, Jesus Santiago, Danuncia Urban, and Gabriel A. R. Melo. 2022. Catalogue of Bees (Hymenoptera, Apoidea) in the Neotropical Region. Sociedade Brasileira de Entomologia.	non-eusocial	communal		genus	Gaglianone, Maria Cristina. 2000. “Behavior on Flowers, Structures Associated to Pollen Transport and Nesting Biology of Perditomorpha Brunerii and Cephalurgus Anomalus (Hymenoptera: Colletidae, Andrenidae)”. Revista de Biología Tropical 48 (1): 89–99.	no information	no information	no information	no information	no information	below ground	no information	excavate	soil	no	genus	unable	no information	no information	no information	Rozen, Jerome G. 2013. “Mature Larvae of Calliopsine Bees: Spinoliella, Callonychium, and Arhysosage Including Biological Notes, and a Larval Key to Calliopsine Genera (Hymenoptera: Apoidea: Andrenidae: Panurginae).” American Museum Novitates 2013 (3782): 1–27. https://doi.org/10.1206/3782.2.		no information	no information	no information	no information	no information	no information	no
Andrenidae	Panurginae	Protandrenini	Chaeturginus	alexanderi			Ruz & Melo, 1999	Moure, Jesus Santiago, Danuncia Urban, and Gabriel A. R. Melo. 2022. Catalogue of Bees (Hymenoptera, Apoidea) in the Neotropical Region. Sociedade Brasileira de Entomologia.	non-eusocial	solitary		genus	Rozen, Jerome G. 1989. “Life History Studies of the ‘Primitive’ Panurgine Bees (Hymenoptera: Andrenidae: Panurginae).” American Museum Novitates 2962 (1): 1–27.	no information	no information	no information	no information	no information	below ground	no information	excavate	soil	no information	genus	unable	no information	no information	no information	Rozen, Jerome G. 1989. “Life History Studies of the ‘Primitive’ Panurgine Bees (Hymenoptera: Andrenidae: Panurginae).” American Museum Novitates 2962 (1): 1–27.		no information	no information	no information	no information	no information	no information	no
Andrenidae	Panurginae	Protandrenini	Chaeturginus	testaceus			(Ducke, 1907)	Moure, Jesus Santiago, Danuncia Urban, and Gabriel A. R. Melo. 2022. Catalogue of Bees (Hymenoptera, Apoidea) in the Neotropical Region. Sociedade Brasileira de Entomologia.	non-eusocial	solitary		genus	Rozen, Jerome G. 1989. “Life History Studies of the ‘Primitive’ Panurgine Bees (Hymenoptera: Andrenidae: Panurginae).” American Museum Novitates 2962 (1): 1–27.	no information	no information	no information	no information	no information	below ground	no information	excavate	soil	no information	genus	unable	no information	no information	no information	Rozen, Jerome G. 1989. “Life History Studies of the ‘Primitive’ Panurgine Bees (Hymenoptera: Andrenidae: Panurginae).” American Museum Novitates 2962 (1): 1–27.		no information	no information	no information	no information	no information	no information	no
Andrenidae	Panurginae	Protandrenini	Parapsaenythia	carinulata			Ramos & Melo, 2010	Moure, Jesus Santiago, Danuncia Urban, and Gabriel A. R. Melo. 2022. Catalogue of Bees (Hymenoptera, Apoidea) in the Neotropical Region. Sociedade Brasileira de Entomologia.	non-eusocial	solitary		genus	Rozen, Jerome G. 1989. “Life History Studies of the ‘Primitive’ Panurgine Bees (Hymenoptera: Andrenidae: Panurginae).” American Museum Novitates 2962 (1): 1–27.	no information	no information	yes	species	Russell, A. L., Buchmann, S. L., Ascher, J. S., Wang, Z., Kriebel, R., Jolles, D. D., Orr, M. C., Hughes, A. C. (2024). Global patterns and drivers of buzzing bees and poricidal plants. Current Biology, 34(14), 3055-3063.	below ground	no information	excavate	soil	no information	genus	unable	no information	no information	no information	Rozen, Jerome G. 1989. “Life History Studies of the ‘Primitive’ Panurgine Bees (Hymenoptera: Andrenidae: Panurginae).” American Museum Novitates 2962 (1): 1–27.		no information	no information	no information	no information	no information	no information	no
Andrenidae	Panurginae	Protandrenini	Parapsaenythia	inornata			Moure, 1998	Moure, Jesus Santiago, Danuncia Urban, and Gabriel A. R. Melo. 2022. Catalogue of Bees (Hymenoptera, Apoidea) in the Neotropical Region. Sociedade Brasileira de Entomologia.	non-eusocial	solitary		genus	Rozen, Jerome G. 1989. “Life History Studies of the ‘Primitive’ Panurgine Bees (Hymenoptera: Andrenidae: Panurginae).” American Museum Novitates 2962 (1): 1–27.	no information	no information	yes	species	Russell, A. L., Buchmann, S. L., Ascher, J. S., Wang, Z., Kriebel, R., Jolles, D. D., Orr, M. C., Hughes, A. C. (2024). Global patterns and drivers of buzzing bees and poricidal plants. Current Biology, 34(14), 3055-3063.	below ground	no information	excavate	soil	no information	genus	unable	no information	no information	no information	Rozen, Jerome G. 1989. “Life History Studies of the ‘Primitive’ Panurgine Bees (Hymenoptera: Andrenidae: Panurginae).” American Museum Novitates 2962 (1): 1–27.		no information	no information	no information	no information	no information	no information	no
Andrenidae	Panurginae	Protandrenini	Parapsaenythia	lanata			Ramos & Melo, 2010	Moure, Jesus Santiago, Danuncia Urban, and Gabriel A. R. Melo. 2022. Catalogue of Bees (Hymenoptera, Apoidea) in the Neotropical Region. Sociedade Brasileira de Entomologia.	non-eusocial	solitary		genus	Rozen, Jerome G. 1989. “Life History Studies of the ‘Primitive’ Panurgine Bees (Hymenoptera: Andrenidae: Panurginae).” American Museum Novitates 2962 (1): 1–27.	no information	no information	yes	species	Russell, A. L., Buchmann, S. L., Ascher, J. S., Wang, Z., Kriebel, R., Jolles, D. D., Orr, M. C., Hughes, A. C. (2024). Global patterns and drivers of buzzing bees and poricidal plants. Current Biology, 34(14), 3055-3063.	below ground	no information	excavate	soil	no information	genus	unable	no information	no information	no information	Rozen, Jerome G. 1989. “Life History Studies of the ‘Primitive’ Panurgine Bees (Hymenoptera: Andrenidae: Panurginae).” American Museum Novitates 2962 (1): 1–27.		no information	no information	no information	no information	no information	no information	no
Andrenidae	Panurginae	Protandrenini	Parapsaenythia	paspali			Schrottky, 1909	Moure, Jesus Santiago, Danuncia Urban, and Gabriel A. R. Melo. 2022. Catalogue of Bees (Hymenoptera, Apoidea) in the Neotropical Region. Sociedade Brasileira de Entomologia.	non-eusocial	solitary		genus	Rozen, Jerome G. 1989. “Life History Studies of the ‘Primitive’ Panurgine Bees (Hymenoptera: Andrenidae: Panurginae).” American Museum Novitates 2962 (1): 1–27.	no information	no information	yes	species	Russell, A. L., Buchmann, S. L., Ascher, J. S., Wang, Z., Kriebel, R., Jolles, D. D., Orr, M. C., Hughes, A. C. (2024). Global patterns and drivers of buzzing bees and poricidal plants. Current Biology, 34(14), 3055-3063.	below ground	no information	excavate	soil	no information	genus	unable	no information	no information	no information	Rozen, Jerome G. 1989. “Life History Studies of the ‘Primitive’ Panurgine Bees (Hymenoptera: Andrenidae: Panurginae).” American Museum Novitates 2962 (1): 1–27.	2	small (<2.2)	1.8-2.2	2	no information	no information	measured by Henrique P. Moleiro, Samara Santos, Kelli S. Ramos and Gabriela P. Camacho	no
Andrenidae	Panurginae	Protandrenini	Parapsaenythia	puncticutis			(Vachal, 1909)	Moure, Jesus Santiago, Danuncia Urban, and Gabriel A. R. Melo. 2022. Catalogue of Bees (Hymenoptera, Apoidea) in the Neotropical Region. Sociedade Brasileira de Entomologia.	non-eusocial	solitary		genus	Rozen, Jerome G. 1989. “Life History Studies of the ‘Primitive’ Panurgine Bees (Hymenoptera: Andrenidae: Panurginae).” American Museum Novitates 2962 (1): 1–27.	no information	no information	yes	species	Russell, A. L., Buchmann, S. L., Ascher, J. S., Wang, Z., Kriebel, R., Jolles, D. D., Orr, M. C., Hughes, A. C. (2024). Global patterns and drivers of buzzing bees and poricidal plants. Current Biology, 34(14), 3055-3063.	below ground	no information	excavate	soil	no information	genus	unable	no information	no information	no information	Rozen, Jerome G. 1989. “Life History Studies of the ‘Primitive’ Panurgine Bees (Hymenoptera: Andrenidae: Panurginae).” American Museum Novitates 2962 (1): 1–27.		no information	no information	no information	no information	no information	no information	no
Andrenidae	Panurginae	Protandrenini	Parapsaenythia	scutellaris			Ramos & Melo, 2010	Moure, Jesus Santiago, Danuncia Urban, and Gabriel A. R. Melo. 2022. Catalogue of Bees (Hymenoptera, Apoidea) in the Neotropical Region. Sociedade Brasileira de Entomologia.	non-eusocial	solitary		genus	Rozen, Jerome G. 1989. “Life History Studies of the ‘Primitive’ Panurgine Bees (Hymenoptera: Andrenidae: Panurginae).” American Museum Novitates 2962 (1): 1–27.	no information	no information	yes	species	Russell, A. L., Buchmann, S. L., Ascher, J. S., Wang, Z., Kriebel, R., Jolles, D. D., Orr, M. C., Hughes, A. C. (2024). Global patterns and drivers of buzzing bees and poricidal plants. Current Biology, 34(14), 3055-3063.	below ground	no information	excavate	soil	no information	genus	unable	no information	no information	no information	Rozen, Jerome G. 1989. “Life History Studies of the ‘Primitive’ Panurgine Bees (Hymenoptera: Andrenidae: Panurginae).” American Museum Novitates 2962 (1): 1–27.		no information	no information	no information	no information	no information	no information	no
Andrenidae	Panurginae	Protandrenini	Parapsaenythia	serripes			(Ducke, 1908)	Moure, Jesus Santiago, Danuncia Urban, and Gabriel A. R. Melo. 2022. Catalogue of Bees (Hymenoptera, Apoidea) in the Neotropical Region. Sociedade Brasileira de Entomologia.	non-eusocial	solitary		genus	Rozen, Jerome G. 1989. “Life History Studies of the ‘Primitive’ Panurgine Bees (Hymenoptera: Andrenidae: Panurginae).” American Museum Novitates 2962 (1): 1–27.	no information	no information	yes	species	Russell, A. L., Buchmann, S. L., Ascher, J. S., Wang, Z., Kriebel, R., Jolles, D. D., Orr, M. C., Hughes, A. C. (2024). Global patterns and drivers of buzzing bees and poricidal plants. Current Biology, 34(14), 3055-3063.	below ground	no information	excavate	soil	no information	genus	unable	no information	no information	no information	Rozen, Jerome G. 1989. “Life History Studies of the ‘Primitive’ Panurgine Bees (Hymenoptera: Andrenidae: Panurginae).” American Museum Novitates 2962 (1): 1–27.	2.1	small (<2.2)	1.8-2.2	2.1	no information	no information	Raiol, Rafael Lobo, Markus Gastauer, Alistair John Campbell, Rafael Cabral Borges, Marcelo Awade, and Tereza Cristina Giannini. 2021. “Specialist Bee Species Are Larger and Less Phylogenetically Distinct Than Generalists in Tropical Plant–Bee Interaction Networks”. Frontiers in Ecology and Evolution 9 (July): 699649. https://doi.org/10.3389/fevo.2021.699649.	no
Andrenidae	Panurginae	Protandrenini	Psaenythia	annulata			Gerstaecker, 1868	Moure, Jesus Santiago, Danuncia Urban, and Gabriel A. R. Melo. 2022. Catalogue of Bees (Hymenoptera, Apoidea) in the Neotropical Region. Sociedade Brasileira de Entomologia.	non-eusocial	solitary		genus	Rozen, Jerome G. Jr. 1970. "Biology and Immature Stages of the Panurgine Bee Genera Hypomacrotera and Psaenythia (Hymenoptera, Apoidea)". American Museum Novitates 2416: 1–16.	no information	no information	no information	no information	no information	below ground	no information	excavate	soil	no information	genus	unable	no information	no information	no information	Rozen, Jerome G. Jr. 1970. "Biology and Immature Stages of the Panurgine Bee Genera Hypomacrotera and Psaenythia (Hymenoptera, Apoidea)". American Museum Novitates 2416: 1–16.	1.6	small (<2.2)	1.4-1.8	1.6	no information	no information	Raiol, Rafael Lobo, Markus Gastauer, Alistair John Campbell, Rafael Cabral Borges, Marcelo Awade, and Tereza Cristina Giannini. 2021. “Specialist Bee Species Are Larger and Less Phylogenetically Distinct Than Generalists in Tropical Plant–Bee Interaction Networks”. Frontiers in Ecology and Evolution 9 (July): 699649. https://doi.org/10.3389/fevo.2021.699649.	no
Andrenidae	Panurginae	Protandrenini	Psaenythia	bergii			Holmberg, 1884	Moure, Jesus Santiago, Danuncia Urban, and Gabriel A. R. Melo. 2022. Catalogue of Bees (Hymenoptera, Apoidea) in the Neotropical Region. Sociedade Brasileira de Entomologia.	non-eusocial	solitary		genus	Rozen, Jerome G. Jr. 1970. "Biology and Immature Stages of the Panurgine Bee Genera Hypomacrotera and Psaenythia (Hymenoptera, Apoidea)". American Museum Novitates 2416: 1–16.	no information	no information	yes	species	Gottsberger, Gerhard and Ilse Silberbauer-Gottsberger. 1988. "Evolution of Flower Structures and Pollination in Neotropical Cassiinae (Caesalpiniaceae) Species". Phyton 28: 293-320. | Harter, Birgit, Carla Leistikow, Wolfgang Wilms, Betânia Truylio, and Wolf Engels. 2002. “Bees Collecting Pollen from Flowers with Poricidal Anthers in a South Brazilian Araucaria Forest: A Community Study.” Journal…	below ground	no information	excavate	soil	no information	genus	unable	no information	no information	no information	Rozen, Jerome G. Jr. 1970. "Biology and Immature Stages of the Panurgine Bee Genera Hypomacrotera and Psaenythia (Hymenoptera, Apoidea)". American Museum Novitates 2416: 1–16.	2.2	small (<2.2)	1.8-2.2	2.2	no information	no information	Raiol, Rafael Lobo, Markus Gastauer, Alistair John Campbell, Rafael Cabral Borges, Marcelo Awade, and Tereza Cristina Giannini. 2021. “Specialist Bee Species Are Larger and Less Phylogenetically Distinct Than Generalists in Tropical Plant–Bee Interaction Networks”. Frontiers in Ecology and Evolution 9 (July): 699649. https://doi.org/10.3389/fevo.2021.699649.	no
Andrenidae	Panurginae	Protandrenini	Psaenythia	capito			Gerstaecker, 1868	Moure, Jesus Santiago, Danuncia Urban, and Gabriel A. R. Melo. 2022. Catalogue of Bees (Hymenoptera, Apoidea) in the Neotropical Region. Sociedade Brasileira de Entomologia.	non-eusocial	solitary		genus	Rozen, Jerome G. Jr. 1970. "Biology and Immature Stages of the Panurgine Bee Genera Hypomacrotera and Psaenythia (Hymenoptera, Apoidea)". American Museum Novitates 2416: 1–16.	no information	no information	no information	no information	no information	below ground	no information	excavate	soil	no information	genus	unable	no information	no information	no information	Rozen, Jerome G. Jr. 1970. "Biology and Immature Stages of the Panurgine Bee Genera Hypomacrotera and Psaenythia (Hymenoptera, Apoidea)". American Museum Novitates 2416: 1–16.		no information	no information	no information	no information	no information	no information	no
Andrenidae	Panurginae	Protandrenini	Psaenythia	chrysorrhoea			Gerstaecker, 1868	Moure, Jesus Santiago, Danuncia Urban, and Gabriel A. R. Melo. 2022. Catalogue of Bees (Hymenoptera, Apoidea) in the Neotropical Region. Sociedade Brasileira de Entomologia.	non-eusocial	solitary		genus	Rozen, Jerome G. Jr. 1970. "Biology and Immature Stages of the Panurgine Bee Genera Hypomacrotera and Psaenythia (Hymenoptera, Apoidea)". American Museum Novitates 2416: 1–16.	no information	no information	no information	no information	no information	below ground	no information	excavate	soil	no information	genus	unable	no information	no information	no information	Rozen, Jerome G. Jr. 1970. "Biology and Immature Stages of the Panurgine Bee Genera Hypomacrotera and Psaenythia (Hymenoptera, Apoidea)". American Museum Novitates 2416: 1–16.	1.9	small (<2.2)	1.8-2.2	1.9	no information	no information	measured by Henrique P. Moleiro, Samara Santos, Kelli S. Ramos and Gabriela P. Camacho	no
Andrenidae	Panurginae	Protandrenini	Psaenythia	collaris			Schrottky, 1906	Moure, Jesus Santiago, Danuncia Urban, and Gabriel A. R. Melo. 2022. Catalogue of Bees (Hymenoptera, Apoidea) in the Neotropical Region. Sociedade Brasileira de Entomologia.	non-eusocial	solitary		genus	Rozen, Jerome G. Jr. 1970. "Biology and Immature Stages of the Panurgine Bee Genera Hypomacrotera and Psaenythia (Hymenoptera, Apoidea)". American Museum Novitates 2416: 1–16.	no information	no information	no information	no information	no information	below ground	no information	excavate	soil	no information	genus	unable	no information	no information	no information	Rozen, Jerome G. Jr. 1970. "Biology and Immature Stages of the Panurgine Bee Genera Hypomacrotera and Psaenythia (Hymenoptera, Apoidea)". American Museum Novitates 2416: 1–16.	1.64	small (<2.2)	1.4-1.8	1.64	no information	no information	measured by Henrique P. Moleiro, Samara Santos, Kelli S. Ramos and Gabriela P. Camacho	no
Andrenidae	Panurginae	Protandrenini	Psaenythia	demissa			Holmberg, 1921	Moure, Jesus Santiago, Danuncia Urban, and Gabriel A. R. Melo. 2022. Catalogue of Bees (Hymenoptera, Apoidea) in the Neotropical Region. Sociedade Brasileira de Entomologia.	non-eusocial	solitary		genus	Rozen, Jerome G. Jr. 1970. "Biology and Immature Stages of the Panurgine Bee Genera Hypomacrotera and Psaenythia (Hymenoptera, Apoidea)". American Museum Novitates 2416: 1–16.	no information	no information	no information	no information	no information	below ground	no information	excavate	soil	no information	genus	unable	no information	no information	no information	Rozen, Jerome G. Jr. 1970. "Biology and Immature Stages of the Panurgine Bee Genera Hypomacrotera and Psaenythia (Hymenoptera, Apoidea)". American Museum Novitates 2416: 1–16.		no information	no information	no information	no information	no information	no information	no
Andrenidae	Panurginae	Protandrenini	Psaenythia	facialis			Gerstaecker, 1868	Moure, Jesus Santiago, Danuncia Urban, and Gabriel A. R. Melo. 2022. Catalogue of Bees (Hymenoptera, Apoidea) in the Neotropical Region. Sociedade Brasileira de Entomologia.	non-eusocial	solitary		genus	Rozen, Jerome G. Jr. 1970. "Biology and Immature Stages of the Panurgine Bee Genera Hypomacrotera and Psaenythia (Hymenoptera, Apoidea)". American Museum Novitates 2416: 1–16.	no information	no information	no information	no information	no information	below ground	no information	excavate	soil	no information	genus	unable	no information	no information	no information	Rozen, Jerome G. Jr. 1970. "Biology and Immature Stages of the Panurgine Bee Genera Hypomacrotera and Psaenythia (Hymenoptera, Apoidea)". American Museum Novitates 2416: 1–16.		no information	no information	no information	no information	no information	no information	no
Andrenidae	Panurginae	Protandrenini	Psaenythia	hypsophila			Moure, 1944	Moure, Jesus Santiago, Danuncia Urban, and Gabriel A. R. Melo. 2022. Catalogue of Bees (Hymenoptera, Apoidea) in the Neotropical Region. Sociedade Brasileira de Entomologia.	non-eusocial	solitary		genus	Rozen, Jerome G. Jr. 1970. "Biology and Immature Stages of the Panurgine Bee Genera Hypomacrotera and Psaenythia (Hymenoptera, Apoidea)". American Museum Novitates 2416: 1–16.	no information	no information	no information	no information	no information	below ground	no information	excavate	soil	no information	genus	unable	no information	no information	no information	Rozen, Jerome G. Jr. 1970. "Biology and Immature Stages of the Panurgine Bee Genera Hypomacrotera and Psaenythia (Hymenoptera, Apoidea)". American Museum Novitates 2416: 1–16.		no information	no information	no information	no information	no information	no information	no
Andrenidae	Panurginae	Protandrenini	Psaenythia	litoralis			Holmberg, 1921	Moure, Jesus Santiago, Danuncia Urban, and Gabriel A. R. Melo. 2022. Catalogue of Bees (Hymenoptera, Apoidea) in the Neotropical Region. Sociedade Brasileira de Entomologia.	non-eusocial	solitary		genus	Rozen, Jerome G. Jr. 1970. "Biology and Immature Stages of the Panurgine Bee Genera Hypomacrotera and Psaenythia (Hymenoptera, Apoidea)". American Museum Novitates 2416: 1–16.	no information	no information	no information	no information	no information	below ground	no information	excavate	soil	no information	genus	unable	no information	no information	no information	Rozen, Jerome G. Jr. 1970. "Biology and Immature Stages of the Panurgine Bee Genera Hypomacrotera and Psaenythia (Hymenoptera, Apoidea)". American Museum Novitates 2416: 1–16.		no information	no information	no information	no information	no information	no information	no
Andrenidae	Panurginae	Protandrenini	Psaenythia	nigriceps			(Bingham, 1896)	Moure, Jesus Santiago, Danuncia Urban, and Gabriel A. R. Melo. 2022. Catalogue of Bees (Hymenoptera, Apoidea) in the Neotropical Region. Sociedade Brasileira de Entomologia.	non-eusocial	solitary		genus	Rozen, Jerome G. Jr. 1970. "Biology and Immature Stages of the Panurgine Bee Genera Hypomacrotera and Psaenythia (Hymenoptera, Apoidea)". American Museum Novitates 2416: 1–16.	no information	no information	no information	no information	no information	below ground	no information	excavate	soil	no information	genus	unable	no information	no information	no information	Rozen, Jerome G. Jr. 1970. "Biology and Immature Stages of the Panurgine Bee Genera Hypomacrotera and Psaenythia (Hymenoptera, Apoidea)". American Museum Novitates 2416: 1–16.		no information	no information	no information	no information	no information	no information	no
Andrenidae	Panurginae	Protandrenini	Psaenythia	nigriventris			Friese, 1908	Moure, Jesus Santiago, Danuncia Urban, and Gabriel A. R. Melo. 2022. Catalogue of Bees (Hymenoptera, Apoidea) in the Neotropical Region. Sociedade Brasileira de Entomologia.	non-eusocial	solitary		genus	Rozen, Jerome G. Jr. 1970. "Biology and Immature Stages of the Panurgine Bee Genera Hypomacrotera and Psaenythia (Hymenoptera, Apoidea)". American Museum Novitates 2416: 1–16.	no information	no information	no information	no information	no information	below ground	no information	excavate	soil	no information	genus	unable	no information	no information	no information	Rozen, Jerome G. Jr. 1970. "Biology and Immature Stages of the Panurgine Bee Genera Hypomacrotera and Psaenythia (Hymenoptera, Apoidea)". American Museum Novitates 2416: 1–16.		no information	no information	no information	no information	no information	no information	no
Andrenidae	Panurginae	Protandrenini	Psaenythia	nomadoides			Gerstaecker, 1868	Moure, Jesus Santiago, Danuncia Urban, and Gabriel A. R. Melo. 2022. Catalogue of Bees (Hymenoptera, Apoidea) in the Neotropical Region. Sociedade Brasileira de Entomologia.	non-eusocial	solitary		genus	Rozen, Jerome G. Jr. 1970. "Biology and Immature Stages of the Panurgine Bee Genera Hypomacrotera and Psaenythia (Hymenoptera, Apoidea)". American Museum Novitates 2416: 1–16.	no information	no information	no information	no information	no information	below ground	no information	excavate	soil	no information	genus	unable	no information	no information	no information	Rozen, Jerome G. Jr. 1970. "Biology and Immature Stages of the Panurgine Bee Genera Hypomacrotera and Psaenythia (Hymenoptera, Apoidea)". American Museum Novitates 2416: 1–16.		no information	no information	no information	no information	no information	no information	no
Andrenidae	Panurginae	Protandrenini	Psaenythia	quadrifasciata			Friese, 1908	Moure, Jesus Santiago, Danuncia Urban, and Gabriel A. R. Melo. 2022. Catalogue of Bees (Hymenoptera, Apoidea) in the Neotropical Region. Sociedade Brasileira de Entomologia.	non-eusocial	solitary		genus	Rozen, Jerome G. Jr. 1970. "Biology and Immature Stages of the Panurgine Bee Genera Hypomacrotera and Psaenythia (Hymenoptera, Apoidea)". American Museum Novitates 2416: 1–16.	no information	no information	no information	no information	no information	below ground	no information	excavate	soil	no information	genus	unable	no information	no information	no information	Rozen, Jerome G. Jr. 1970. "Biology and Immature Stages of the Panurgine Bee Genera Hypomacrotera and Psaenythia (Hymenoptera, Apoidea)". American Museum Novitates 2416: 1–16.	2.43	medium (2.2-3.8)	2.2-2.6	2.43	no information	no information	measured by Alexandre S. Barbosa and Antonio J.C. Aguiar	no
Andrenidae	Panurginae	Protandrenini	Psaenythia	superba			Friese, 1908	Moure, Jesus Santiago, Danuncia Urban, and Gabriel A. R. Melo. 2022. Catalogue of Bees (Hymenoptera, Apoidea) in the Neotropical Region. Sociedade Brasileira de Entomologia.	non-eusocial	solitary		genus	Rozen, Jerome G. Jr. 1970. "Biology and Immature Stages of the Panurgine Bee Genera Hypomacrotera and Psaenythia (Hymenoptera, Apoidea)". American Museum Novitates 2416: 1–16.	no information	no information	no information	no information	no information	below ground	no information	excavate	soil	no information	genus	unable	no information	no information	no information	Rozen, Jerome G. Jr. 1970. "Biology and Immature Stages of the Panurgine Bee Genera Hypomacrotera and Psaenythia (Hymenoptera, Apoidea)". American Museum Novitates 2416: 1–16.		no information	no information	no information	no information	no information	no information	no
Andrenidae	Panurginae	Protandrenini	Psaenythia	variabilis			Ducke, 1908	Moure, Jesus Santiago, Danuncia Urban, and Gabriel A. R. Melo. 2022. Catalogue of Bees (Hymenoptera, Apoidea) in the Neotropical Region. Sociedade Brasileira de Entomologia.	non-eusocial	solitary		genus	Rozen, Jerome G. Jr. 1970. "Biology and Immature Stages of the Panurgine Bee Genera Hypomacrotera and Psaenythia (Hymenoptera, Apoidea)". American Museum Novitates 2416: 1–16.	no information	no information	no information	no information	no information	below ground	no information	excavate	soil	no information	genus	unable	no information	no information	no information	Rozen, Jerome G. Jr. 1970. "Biology and Immature Stages of the Panurgine Bee Genera Hypomacrotera and Psaenythia (Hymenoptera, Apoidea)". American Museum Novitates 2416: 1–16.	1.8	small (<2.2)	1.4-1.8	1.8	no information	no information	Raiol, Rafael Lobo, Markus Gastauer, Alistair John Campbell, Rafael Cabral Borges, Marcelo Awade, and Tereza Cristina Giannini. 2021. “Specialist Bee Species Are Larger and Less Phylogenetically Distinct Than Generalists in Tropical Plant–Bee Interaction Networks”. Frontiers in Ecology and Evolution 9 (July): 699649. https://doi.org/10.3389/fevo.2021.699649.	no
Andrenidae	Panurginae	Protandrenini	Rhophitulus	ater			Ramos, Siriani-Oliveira & Schlindwein, 2019	Moure, Jesus Santiago, Danuncia Urban, and Gabriel A. R. Melo. 2022. Catalogue of Bees (Hymenoptera, Apoidea) in the Neotropical Region. Sociedade Brasileira de Entomologia.	non-eusocial	communal		genus	Jr, Jerome G. Rozen. 2014. “Nesting Biology and Immature Stages of the Panurgine Bee Genera Rhophitulus and Cephalurgus (Apoidea: Andrenidae: Protandrenini).” American Museum Novitates 2014 (3814): 1–16. https://doi.org/10.1206/3814.1.	no information	no information	no information	no information	no information	below ground	no information	excavate	soil	yes	genus	unable	no information	no information	no information	Jr, Jerome G. Rozen. 2014. “Nesting Biology and Immature Stages of the Panurgine Bee Genera Rhophitulus and Cephalurgus (Apoidea: Andrenidae: Protandrenini).” American Museum Novitates 2014 (3814): 1–16. https://doi.org/10.1206/3814.1.	1.57	small (<2.2)	1.4-1.8	1.57	no information	no information	Ramos, Kelli Dos Santos, Samuel Siriani-Oliveira, and Clemens Schlindwein. 2020. “A New Oligolectic Bee Species of the Genus Rhophitulus Ducke (Hymenoptera, Andrenidae) from South Brazil”. Revista Brasileira de Entomologia 63 (4): 349–55. https://doi.org/10.1016/j.rbe.2019.07.003. | measured by Henrique P. Moleiro, Samara Santos, Kelli S. Ramos and Gabriela P. Camacho	no
Andrenidae	Panurginae	Protandrenini	Rhophitulus	dubium			(Vachal, 1909)	Moure, Jesus Santiago, Danuncia Urban, and Gabriel A. R. Melo. 2022. Catalogue of Bees (Hymenoptera, Apoidea) in the Neotropical Region. Sociedade Brasileira de Entomologia.	non-eusocial	communal		genus	Jr, Jerome G. Rozen. 2014. “Nesting Biology and Immature Stages of the Panurgine Bee Genera Rhophitulus and Cephalurgus (Apoidea: Andrenidae: Protandrenini).” American Museum Novitates 2014 (3814): 1–16. https://doi.org/10.1206/3814.1.	no information	no information	no information	no information	no information	below ground	no information	excavate	soil	yes	genus	unable	no information	no information	no information	Jr, Jerome G. Rozen. 2014. “Nesting Biology and Immature Stages of the Panurgine Bee Genera Rhophitulus and Cephalurgus (Apoidea: Andrenidae: Protandrenini).” American Museum Novitates 2014 (3814): 1–16. https://doi.org/10.1206/3814.1.		no information	no information	no information	no information	no information	no information	no
Andrenidae	Panurginae	Protandrenini	Rhophitulus	eustictus			(Schlindwein & Moure, 1998)	Moure, Jesus Santiago, Danuncia Urban, and Gabriel A. R. Melo. 2022. Catalogue of Bees (Hymenoptera, Apoidea) in the Neotropical Region. Sociedade Brasileira de Entomologia.	non-eusocial	communal		genus	Jr, Jerome G. Rozen. 2014. “Nesting Biology and Immature Stages of the Panurgine Bee Genera Rhophitulus and Cephalurgus (Apoidea: Andrenidae: Protandrenini).” American Museum Novitates 2014 (3814): 1–16. https://doi.org/10.1206/3814.1.	no information	no information	no information	no information	no information	below ground	no information	excavate	soil	yes	genus	unable	no information	no information	no information	Jr, Jerome G. Rozen. 2014. “Nesting Biology and Immature Stages of the Panurgine Bee Genera Rhophitulus and Cephalurgus (Apoidea: Andrenidae: Protandrenini).” American Museum Novitates 2014 (3814): 1–16. https://doi.org/10.1206/3814.1.		no information	no information	no information	no information	no information	no information	no
Andrenidae	Panurginae	Protandrenini	Rhophitulus	flavitarsis			(Schlindwein & Moure, 1998)	Moure, Jesus Santiago, Danuncia Urban, and Gabriel A. R. Melo. 2022. Catalogue of Bees (Hymenoptera, Apoidea) in the Neotropical Region. Sociedade Brasileira de Entomologia.	non-eusocial	communal		genus	Jr, Jerome G. Rozen. 2014. “Nesting Biology and Immature Stages of the Panurgine Bee Genera Rhophitulus and Cephalurgus (Apoidea: Andrenidae: Protandrenini).” American Museum Novitates 2014 (3814): 1–16. https://doi.org/10.1206/3814.1.	no information	no information	no information	no information	no information	below ground	no information	excavate	soil	yes	genus	unable	no information	no information	no information	Jr, Jerome G. Rozen. 2014. “Nesting Biology and Immature Stages of the Panurgine Bee Genera Rhophitulus and Cephalurgus (Apoidea: Andrenidae: Protandrenini).” American Museum Novitates 2014 (3814): 1–16. https://doi.org/10.1206/3814.1.	1.58	small (<2.2)	1.4-1.8	1.58	no information	no information	measured by Allison L. Tietz and Denise M.D.S. Mouga | measured by Henrique P. Moleiro, Samara Santos, Kelli S. Ramos and Gabriela P. Camacho	no
Andrenidae	Panurginae	Protandrenini	Rhophitulus	formosus			(Schlindwein & Moure, 1998)	Moure, Jesus Santiago, Danuncia Urban, and Gabriel A. R. Melo. 2022. Catalogue of Bees (Hymenoptera, Apoidea) in the Neotropical Region. Sociedade Brasileira de Entomologia.	non-eusocial	communal		genus	Jr, Jerome G. Rozen. 2014. “Nesting Biology and Immature Stages of the Panurgine Bee Genera Rhophitulus and Cephalurgus (Apoidea: Andrenidae: Protandrenini).” American Museum Novitates 2014 (3814): 1–16. https://doi.org/10.1206/3814.1.	no information	no information	no information	no information	no information	below ground	no information	excavate	soil	yes	genus	unable	no information	no information	no information	Jr, Jerome G. Rozen. 2014. “Nesting Biology and Immature Stages of the Panurgine Bee Genera Rhophitulus and Cephalurgus (Apoidea: Andrenidae: Protandrenini).” American Museum Novitates 2014 (3814): 1–16. https://doi.org/10.1206/3814.1.		no information	no information	no information	no information	no information	no information	no
Andrenidae	Panurginae	Protandrenini	Rhophitulus	friesei			Ducke, 1907	Moure, Jesus Santiago, Danuncia Urban, and Gabriel A. R. Melo. 2022. Catalogue of Bees (Hymenoptera, Apoidea) in the Neotropical Region. Sociedade Brasileira de Entomologia.	non-eusocial	communal		genus	Jr, Jerome G. Rozen. 2014. “Nesting Biology and Immature Stages of the Panurgine Bee Genera Rhophitulus and Cephalurgus (Apoidea: Andrenidae: Protandrenini).” American Museum Novitates 2014 (3814): 1–16. https://doi.org/10.1206/3814.1.	no information	no information	no information	no information	no information	below ground	no information	excavate	soil	yes	genus	unable	no information	no information	no information	Jr, Jerome G. Rozen. 2014. “Nesting Biology and Immature Stages of the Panurgine Bee Genera Rhophitulus and Cephalurgus (Apoidea: Andrenidae: Protandrenini).” American Museum Novitates 2014 (3814): 1–16. https://doi.org/10.1206/3814.1.	1.26	small (<2.2)	1.0-1.4	1.26	no information	no information	Borges, Rafael Cabral, Kleber Padovani, Vera Lucia Imperatriz-Fonseca, and Tereza Cristina Giannini. 2020. “A Dataset of Multi-Functional Ecological Traits of Brazilian Bees”. Scientific Data 7 (1): 120. https://doi.org/10.1038/s41597-020-0461-3.	no
Andrenidae	Panurginae	Protandrenini	Rhophitulus	guariticola			(Schlindwein & Moure, 1998)	Moure, Jesus Santiago, Danuncia Urban, and Gabriel A. R. Melo. 2022. Catalogue of Bees (Hymenoptera, Apoidea) in the Neotropical Region. Sociedade Brasileira de Entomologia.	non-eusocial	communal		genus	Jr, Jerome G. Rozen. 2014. “Nesting Biology and Immature Stages of the Panurgine Bee Genera Rhophitulus and Cephalurgus (Apoidea: Andrenidae: Protandrenini).” American Museum Novitates 2014 (3814): 1–16. https://doi.org/10.1206/3814.1.	no information	no information	no information	no information	no information	below ground	no information	excavate	soil	yes	genus	unable	no information	no information	no information	Jr, Jerome G. Rozen. 2014. “Nesting Biology and Immature Stages of the Panurgine Bee Genera Rhophitulus and Cephalurgus (Apoidea: Andrenidae: Protandrenini).” American Museum Novitates 2014 (3814): 1–16. https://doi.org/10.1206/3814.1.		no information	no information	no information	no information	no information	no information	no
Andrenidae	Panurginae	Protandrenini	Rhophitulus	hamatus			(Schlindwein & Moure, 1998)	Moure, Jesus Santiago, Danuncia Urban, and Gabriel A. R. Melo. 2022. Catalogue of Bees (Hymenoptera, Apoidea) in the Neotropical Region. Sociedade Brasileira de Entomologia.	non-eusocial	communal		genus	Jr, Jerome G. Rozen. 2014. “Nesting Biology and Immature Stages of the Panurgine Bee Genera Rhophitulus and Cephalurgus (Apoidea: Andrenidae: Protandrenini).” American Museum Novitates 2014 (3814): 1–16. https://doi.org/10.1206/3814.1.	no information	no information	no information	no information	no information	below ground	no information	excavate	soil	yes	genus	unable	no information	no information	no information	Jr, Jerome G. Rozen. 2014. “Nesting Biology and Immature Stages of the Panurgine Bee Genera Rhophitulus and Cephalurgus (Apoidea: Andrenidae: Protandrenini).” American Museum Novitates 2014 (3814): 1–16. https://doi.org/10.1206/3814.1.		no information	no information	no information	no information	no information	no information	no
Andrenidae	Panurginae	Protandrenini	Rhophitulus	harterae			(Schlindwein & Moure, 1998)	Moure, Jesus Santiago, Danuncia Urban, and Gabriel A. R. Melo. 2022. Catalogue of Bees (Hymenoptera, Apoidea) in the Neotropical Region. Sociedade Brasileira de Entomologia.	non-eusocial	communal		genus	Jr, Jerome G. Rozen. 2014. “Nesting Biology and Immature Stages of the Panurgine Bee Genera Rhophitulus and Cephalurgus (Apoidea: Andrenidae: Protandrenini).” American Museum Novitates 2014 (3814): 1–16. https://doi.org/10.1206/3814.1.	no information	no information	no information	no information	no information	below ground	no information	excavate	soil	yes	genus	unable	no information	no information	no information	Jr, Jerome G. Rozen. 2014. “Nesting Biology and Immature Stages of the Panurgine Bee Genera Rhophitulus and Cephalurgus (Apoidea: Andrenidae: Protandrenini).” American Museum Novitates 2014 (3814): 1–16. https://doi.org/10.1206/3814.1.		no information	no information	no information	no information	no information	no information	no
Andrenidae	Panurginae	Protandrenini	Rhophitulus	holostictus			(Schlindwein & Moure, 1998)	Moure, Jesus Santiago, Danuncia Urban, and Gabriel A. R. Melo. 2022. Catalogue of Bees (Hymenoptera, Apoidea) in the Neotropical Region. Sociedade Brasileira de Entomologia.	non-eusocial	communal		genus	Jr, Jerome G. Rozen. 2014. “Nesting Biology and Immature Stages of the Panurgine Bee Genera Rhophitulus and Cephalurgus (Apoidea: Andrenidae: Protandrenini).” American Museum Novitates 2014 (3814): 1–16. https://doi.org/10.1206/3814.1.	no information	no information	no information	no information	no information	below ground	no information	excavate	soil	yes	genus	unable	no information	no information	no information	Jr, Jerome G. Rozen. 2014. “Nesting Biology and Immature Stages of the Panurgine Bee Genera Rhophitulus and Cephalurgus (Apoidea: Andrenidae: Protandrenini).” American Museum Novitates 2014 (3814): 1–16. https://doi.org/10.1206/3814.1.		no information	no information	no information	no information	no information	no information	no
Andrenidae	Panurginae	Protandrenini	Rhophitulus	hyptidis			Ducke, 1908	Moure, Jesus Santiago, Danuncia Urban, and Gabriel A. R. Melo. 2022. Catalogue of Bees (Hymenoptera, Apoidea) in the Neotropical Region. Sociedade Brasileira de Entomologia.	non-eusocial	communal		genus	Jr, Jerome G. Rozen. 2014. “Nesting Biology and Immature Stages of the Panurgine Bee Genera Rhophitulus and Cephalurgus (Apoidea: Andrenidae: Protandrenini).” American Museum Novitates 2014 (3814): 1–16. https://doi.org/10.1206/3814.1.	no information	no information	no information	no information	no information	below ground	no information	excavate	soil	yes	genus	unable	no information	no information	no information	Jr, Jerome G. Rozen. 2014. “Nesting Biology and Immature Stages of the Panurgine Bee Genera Rhophitulus and Cephalurgus (Apoidea: Andrenidae: Protandrenini).” American Museum Novitates 2014 (3814): 1–16. https://doi.org/10.1206/3814.1.		no information	no information	no information	no information	no information	no information	no
Andrenidae	Panurginae	Protandrenini	Rhophitulus	labiosus			Ramos, 2014	Moure, Jesus Santiago, Danuncia Urban, and Gabriel A. R. Melo. 2022. Catalogue of Bees (Hymenoptera, Apoidea) in the Neotropical Region. Sociedade Brasileira de Entomologia.	non-eusocial	communal		genus	Jr, Jerome G. Rozen. 2014. “Nesting Biology and Immature Stages of the Panurgine Bee Genera Rhophitulus and Cephalurgus (Apoidea: Andrenidae: Protandrenini).” American Museum Novitates 2014 (3814): 1–16. https://doi.org/10.1206/3814.1.	no information	no information	no information	no information	no information	below ground	no information	excavate	soil	yes	genus	unable	no information	no information	no information	Jr, Jerome G. Rozen. 2014. “Nesting Biology and Immature Stages of the Panurgine Bee Genera Rhophitulus and Cephalurgus (Apoidea: Andrenidae: Protandrenini).” American Museum Novitates 2014 (3814): 1–16. https://doi.org/10.1206/3814.1.		no information	no information	no information	no information	no information	no information	no
Andrenidae	Panurginae	Protandrenini	Rhophitulus	malvacearum			(Schlindwein & Moure, 1998)	Moure, Jesus Santiago, Danuncia Urban, and Gabriel A. R. Melo. 2022. Catalogue of Bees (Hymenoptera, Apoidea) in the Neotropical Region. Sociedade Brasileira de Entomologia.	non-eusocial	communal		genus	Jr, Jerome G. Rozen. 2014. “Nesting Biology and Immature Stages of the Panurgine Bee Genera Rhophitulus and Cephalurgus (Apoidea: Andrenidae: Protandrenini).” American Museum Novitates 2014 (3814): 1–16. https://doi.org/10.1206/3814.1.	no information	no information	no information	no information	no information	below ground	no information	excavate	soil	yes	genus	unable	no information	no information	no information	Jr, Jerome G. Rozen. 2014. “Nesting Biology and Immature Stages of the Panurgine Bee Genera Rhophitulus and Cephalurgus (Apoidea: Andrenidae: Protandrenini).” American Museum Novitates 2014 (3814): 1–16. https://doi.org/10.1206/3814.1.		no information	no information	no information	no information	no information	no information	no
Andrenidae	Panurginae	Protandrenini	Rhophitulus	minutus			(Schlindwein & Moure, 1998)	Moure, Jesus Santiago, Danuncia Urban, and Gabriel A. R. Melo. 2022. Catalogue of Bees (Hymenoptera, Apoidea) in the Neotropical Region. Sociedade Brasileira de Entomologia.	non-eusocial	communal		genus	Jr, Jerome G. Rozen. 2014. “Nesting Biology and Immature Stages of the Panurgine Bee Genera Rhophitulus and Cephalurgus (Apoidea: Andrenidae: Protandrenini).” American Museum Novitates 2014 (3814): 1–16. https://doi.org/10.1206/3814.1.	no information	no information	no information	no information	no information	below ground	no information	excavate	soil	yes	genus	unable	no information	no information	no information	Jr, Jerome G. Rozen. 2014. “Nesting Biology and Immature Stages of the Panurgine Bee Genera Rhophitulus and Cephalurgus (Apoidea: Andrenidae: Protandrenini).” American Museum Novitates 2014 (3814): 1–16. https://doi.org/10.1206/3814.1.		no information	no information	no information	no information	no information	no information	no
Andrenidae	Panurginae	Protandrenini	Rhophitulus	nasutus			(Friese, 1916)	Moure, Jesus Santiago, Danuncia Urban, and Gabriel A. R. Melo. 2022. Catalogue of Bees (Hymenoptera, Apoidea) in the Neotropical Region. Sociedade Brasileira de Entomologia.	non-eusocial	communal		genus	Jr, Jerome G. Rozen. 2014. “Nesting Biology and Immature Stages of the Panurgine Bee Genera Rhophitulus and Cephalurgus (Apoidea: Andrenidae: Protandrenini).” American Museum Novitates 2014 (3814): 1–16. https://doi.org/10.1206/3814.1.	no information	no information	no information	no information	no information	below ground	no information	excavate	soil	yes	genus	unable	no information	no information	no information	Jr, Jerome G. Rozen. 2014. “Nesting Biology and Immature Stages of the Panurgine Bee Genera Rhophitulus and Cephalurgus (Apoidea: Andrenidae: Protandrenini).” American Museum Novitates 2014 (3814): 1–16. https://doi.org/10.1206/3814.1.		no information	no information	no information	no information	no information	no information	no
Andrenidae	Panurginae	Protandrenini	Rhophitulus	pauloensis			(Friese, 1916)	Moure, Jesus Santiago, Danuncia Urban, and Gabriel A. R. Melo. 2022. Catalogue of Bees (Hymenoptera, Apoidea) in the Neotropical Region. Sociedade Brasileira de Entomologia.	non-eusocial	communal		genus	Jr, Jerome G. Rozen. 2014. “Nesting Biology and Immature Stages of the Panurgine Bee Genera Rhophitulus and Cephalurgus (Apoidea: Andrenidae: Protandrenini).” American Museum Novitates 2014 (3814): 1–16. https://doi.org/10.1206/3814.1.	no information	no information	no information	no information	no information	below ground	no information	excavate	soil	yes	genus	unable	no information	no information	no information	Jr, Jerome G. Rozen. 2014. “Nesting Biology and Immature Stages of the Panurgine Bee Genera Rhophitulus and Cephalurgus (Apoidea: Andrenidae: Protandrenini).” American Museum Novitates 2014 (3814): 1–16. https://doi.org/10.1206/3814.1.	1.18	small (<2.2)	1.0-1.4	1.18	no information	no information	measured by Henrique P. Moleiro, Samara Santos, Kelli S. Ramos and Gabriela P. Camacho	no
Andrenidae	Panurginae	Protandrenini	Rhophitulus	pereziae			(Schlindwein & Moure, 1998)	Moure, Jesus Santiago, Danuncia Urban, and Gabriel A. R. Melo. 2022. Catalogue of Bees (Hymenoptera, Apoidea) in the Neotropical Region. Sociedade Brasileira de Entomologia.	non-eusocial	communal		genus	Jr, Jerome G. Rozen. 2014. “Nesting Biology and Immature Stages of the Panurgine Bee Genera Rhophitulus and Cephalurgus (Apoidea: Andrenidae: Protandrenini).” American Museum Novitates 2014 (3814): 1–16. https://doi.org/10.1206/3814.1.	no information	no information	no information	no information	no information	below ground	no information	excavate	soil	yes	genus	unable	no information	no information	no information	Jr, Jerome G. Rozen. 2014. “Nesting Biology and Immature Stages of the Panurgine Bee Genera Rhophitulus and Cephalurgus (Apoidea: Andrenidae: Protandrenini).” American Museum Novitates 2014 (3814): 1–16. https://doi.org/10.1206/3814.1.		no information	no information	no information	no information	no information	no information	no
Andrenidae	Panurginae	Protandrenini	Rhophitulus	plumosulus			(Schlindwein & Moure, 1998)	Moure, Jesus Santiago, Danuncia Urban, and Gabriel A. R. Melo. 2022. Catalogue of Bees (Hymenoptera, Apoidea) in the Neotropical Region. Sociedade Brasileira de Entomologia.	non-eusocial	communal		genus	Jr, Jerome G. Rozen. 2014. “Nesting Biology and Immature Stages of the Panurgine Bee Genera Rhophitulus and Cephalurgus (Apoidea: Andrenidae: Protandrenini).” American Museum Novitates 2014 (3814): 1–16. https://doi.org/10.1206/3814.1.	no information	no information	no information	no information	no information	below ground	no information	excavate	soil	yes	genus	unable	no information	no information	no information	Jr, Jerome G. Rozen. 2014. “Nesting Biology and Immature Stages of the Panurgine Bee Genera Rhophitulus and Cephalurgus (Apoidea: Andrenidae: Protandrenini).” American Museum Novitates 2014 (3814): 1–16. https://doi.org/10.1206/3814.1.		no information	no information	no information	no information	no information	no information	no
Andrenidae	Panurginae	Protandrenini	Rhophitulus	politus			(Schlindwein & Moure, 1998)	Moure, Jesus Santiago, Danuncia Urban, and Gabriel A. R. Melo. 2022. Catalogue of Bees (Hymenoptera, Apoidea) in the Neotropical Region. Sociedade Brasileira de Entomologia.	non-eusocial	communal		genus	Jr, Jerome G. Rozen. 2014. “Nesting Biology and Immature Stages of the Panurgine Bee Genera Rhophitulus and Cephalurgus (Apoidea: Andrenidae: Protandrenini).” American Museum Novitates 2014 (3814): 1–16. https://doi.org/10.1206/3814.1.	no information	no information	no information	no information	no information	below ground	no information	excavate	soil	yes	genus	unable	no information	no information	no information	Jr, Jerome G. Rozen. 2014. “Nesting Biology and Immature Stages of the Panurgine Bee Genera Rhophitulus and Cephalurgus (Apoidea: Andrenidae: Protandrenini).” American Museum Novitates 2014 (3814): 1–16. https://doi.org/10.1206/3814.1.		no information	no information	no information	no information	no information	no information	no
Andrenidae	Panurginae	Protandrenini	Rhophitulus	reticulatus			(Schlindwein & Moure, 1998)	Moure, Jesus Santiago, Danuncia Urban, and Gabriel A. R. Melo. 2022. Catalogue of Bees (Hymenoptera, Apoidea) in the Neotropical Region. Sociedade Brasileira de Entomologia.	non-eusocial	communal		genus	Jr, Jerome G. Rozen. 2014. “Nesting Biology and Immature Stages of the Panurgine Bee Genera Rhophitulus and Cephalurgus (Apoidea: Andrenidae: Protandrenini).” American Museum Novitates 2014 (3814): 1–16. https://doi.org/10.1206/3814.1.	no information	no information	no information	no information	no information	below ground	no information	excavate	soil	yes	genus	unable	no information	no information	no information	Jr, Jerome G. Rozen. 2014. “Nesting Biology and Immature Stages of the Panurgine Bee Genera Rhophitulus and Cephalurgus (Apoidea: Andrenidae: Protandrenini).” American Museum Novitates 2014 (3814): 1–16. https://doi.org/10.1206/3814.1.	1.38	small (<2.2)	1.0-1.4	1.38	no information	no information	measured by Henrique P. Moleiro, Samara Santos, Kelli S. Ramos and Gabriela P. Camacho	no
Andrenidae	Panurginae	Protandrenini	Rhophitulus	solani			(Ducke, 1912)	Moure, Jesus Santiago, Danuncia Urban, and Gabriel A. R. Melo. 2022. Catalogue of Bees (Hymenoptera, Apoidea) in the Neotropical Region. Sociedade Brasileira de Entomologia.	non-eusocial	communal		genus	Jr, Jerome G. Rozen. 2014. “Nesting Biology and Immature Stages of the Panurgine Bee Genera Rhophitulus and Cephalurgus (Apoidea: Andrenidae: Protandrenini).” American Museum Novitates 2014 (3814): 1–16. https://doi.org/10.1206/3814.1.	no information	no information	no information	no information	no information	below ground	no information	excavate	soil	yes	genus	unable	no information	no information	no information	Jr, Jerome G. Rozen. 2014. “Nesting Biology and Immature Stages of the Panurgine Bee Genera Rhophitulus and Cephalurgus (Apoidea: Andrenidae: Protandrenini).” American Museum Novitates 2014 (3814): 1–16. https://doi.org/10.1206/3814.1.	1.23	small (<2.2)	1.0-1.4	1.23	no information	no information	measured by Henrique P. Moleiro, Samara Santos, Kelli S. Ramos and Gabriela P. Camacho	no
Andrenidae	Panurginae	Protandrenini	Rhophitulus	vagabundus			(Cockerell, 1918)	Moure, Jesus Santiago, Danuncia Urban, and Gabriel A. R. Melo. 2022. Catalogue of Bees (Hymenoptera, Apoidea) in the Neotropical Region. Sociedade Brasileira de Entomologia.	non-eusocial	communal		genus	Jr, Jerome G. Rozen. 2014. “Nesting Biology and Immature Stages of the Panurgine Bee Genera Rhophitulus and Cephalurgus (Apoidea: Andrenidae: Protandrenini).” American Museum Novitates 2014 (3814): 1–16. https://doi.org/10.1206/3814.1.	no information	no information	no information	no information	no information	below ground	no information	excavate	soil	yes	genus	unable	no information	no information	no information	Jr, Jerome G. Rozen. 2014. “Nesting Biology and Immature Stages of the Panurgine Bee Genera Rhophitulus and Cephalurgus (Apoidea: Andrenidae: Protandrenini).” American Museum Novitates 2014 (3814): 1–16. https://doi.org/10.1206/3814.1.	1.24	small (<2.2)	1.0-1.4	1.24	no information	no information	measured by Henrique P. Moleiro, Samara Santos, Kelli S. Ramos and Gabriela P. Camacho	no
Andrenidae	Panurginae	Protomeliturgini	Protomeliturga	catimbaui			Schlindwein & Moure, 2005	Moure, Jesus Santiago, Danuncia Urban, and Gabriel A. R. Melo. 2022. Catalogue of Bees (Hymenoptera, Apoidea) in the Neotropical Region. Sociedade Brasileira de Entomologia.	non-eusocial	no information		genus	Michener, Charles Duncan. 2007. The Bees of the World. Baltimore: The Johns Hopkins University Press.	no information	no information	no information	no information	no information	below ground	no information	excavate	soil	no information	tribe	unable	no information	no information	no information	Rozen, Jerome G., and Luisa Ruz. 1993. “South American Panurgine Bees (Apoidea, Andrenidae, Panurginae). Part 1, Biology, Mature Larva, and Description of a New Genus and Species.” American Museum Novitates 3057 (1): 1–12. https://www.biodiversitylibrary.org/item/315846.		no information	no information	no information	no information	no information	no information	no
Andrenidae	Panurginae	Protomeliturgini	Protomeliturga	turnerae			(Ducke, 1907)	Moure, Jesus Santiago, Danuncia Urban, and Gabriel A. R. Melo. 2022. Catalogue of Bees (Hymenoptera, Apoidea) in the Neotropical Region. Sociedade Brasileira de Entomologia.	non-eusocial	no information		genus	Michener, Charles Duncan. 2007. The Bees of the World. Baltimore: The Johns Hopkins University Press.	no information	no information	no information	no information	no information	below ground	no information	excavate	soil	no information	tribe	unable	no information	no information	no information	Rozen, Jerome G., and Luisa Ruz. 1993. “South American Panurgine Bees (Apoidea, Andrenidae, Panurginae). Part 1, Biology, Mature Larva, and Description of a New Genus and Species.” American Museum Novitates 3057 (1): 1–12. https://www.biodiversitylibrary.org/item/315846.	1.52	small (<2.2)	1.4-1.8	1.52	no information	no information	Kendall, Liam K., Romina Rader, Vesna Gagic, Daniel P. Cariveau, Matthias Albrecht, Katherine C. R. Baldock, Breno M. Freitas, et al. 2019. “Pollinator Size and Its Consequences: Robust Estimates of Body Size in Pollinating Insects”. Ecology and Evolution 9 (4): 1702–14. https://doi.org/10.1002/ece3.4835. | Raiol, Rafael Lobo, Markus Gastauer, Alistair John Campbell, Rafael Cabral Borges, Marcelo…	no
Apidae	Anthophorinae	Anthophorini	Anthophora	brasiliana	Mystacanthophora		Urban & Melo, 2005	Moure, Jesus Santiago, Danuncia Urban, and Gabriel A. R. Melo. 2022. Catalogue of Bees (Hymenoptera, Apoidea) in the Neotropical Region. Sociedade Brasileira de Entomologia.	non-eusocial	solitary		genus	Michener, Charles and Rudolf Lange. 1948. “Observations on the Ethology of Neotropical Anthophorine Bees (Hymenoptera: Apoidea)”, University of Kansas Science Bulletin 39, no 3 69–96. https://digitalcommons.usu.edu/bee_lab_mi/2/	no information	no information	yes	genus	Friese, Heinrich. 1921. "Nachtrag zur Bienenfauna von Costa Rica". Stettiner Entomologische Zeitung 82: 73-98.	below ground	no information	excavate	soil	no information	genus	unable	no information	no information	no information	Michener, Charles and Rudolf Lange. 1948. “Observations on the Ethology of Neotropical Anthophorine Bees (Hymenoptera: Apoidea)”, University of Kansas Science Bulletin 39, no 3 69–96. https://digitalcommons.usu.edu/bee_lab_mi/2/		no information	no information	no information	no information	no information	no information	no
Apidae	Anthophorinae	Anthophorini	Anthophora	paranensis	Mystacanthophora		Holmberg, 1903	Moure, Jesus Santiago, Danuncia Urban, and Gabriel A. R. Melo. 2022. Catalogue of Bees (Hymenoptera, Apoidea) in the Neotropical Region. Sociedade Brasileira de Entomologia.	non-eusocial	solitary		species	Michener, Charles and Rudolf Lange. 1948. “Observations on the Ethology of Neotropical Anthophorine Bees (Hymenoptera: Apoidea)”, University of Kansas Science Bulletin 39, no 3 69–96. https://digitalcommons.usu.edu/bee_lab_mi/2/	no information	no information	yes	genus	Friese, Heinrich. 1921. "Nachtrag zur Bienenfauna von Costa Rica". Stettiner Entomologische Zeitung 82: 73-98.	below ground	no information	excavate	soil	yes	species	unable	no information	no information	no information	Pereira, Felipe Walter, Laís Carneiro, and Rodrigo Barbosa Gonçalves. 2021. “More Losses than Gains in Ground-Nesting Bees over 60 Years of Urbanization”. Urban Ecosystems 24 (2): 233–42. https://doi.org/10.1007/s11252-020-01030-1. | Michener, Charles and Rudolf Lange. 1948. “Observations on the Ethology of Neotropical Anthophorine Bees (Hymenoptera: Apoidea)”, University of Kansas Science Bullet…	3.64	medium (2.2-3.8)	3.4-3.8	3.64	no information	no information	Borges, Rafael Cabral, Kleber Padovani, Vera Lucia Imperatriz-Fonseca, and Tereza Cristina Giannini. 2020. “A Dataset of Multi-Functional Ecological Traits of Brazilian Bees”. Scientific Data 7 (1): 120. https://doi.org/10.1038/s41597-020-0461-3.	no
Apidae	Apinae	Bombini	Bombus	applanatus	Thoracobombus		Oliveira, Françoso & Arias, 2016	Françoso, Elaine, Favízia Freitas De Oliveira, and Maria Cristina Arias. 2016. “An Integrative Approach Identifies a New Species of Bumblebee (Hymenoptera: Apidae: Bombini) from Northeastern Brazil”. Apidologie 47 (2): 171–85. https://doi.org/10.1007/s13592-015-0385-7.	eusocial	truly eusocial		genus	Michener, Charles Duncan. 2007. The Bees of the World. Baltimore: The Johns Hopkins University Press.	no information	no information	yes	genus	Russell, A. L., Buchmann, S. L., Ascher, J. S., Wang, Z., Kriebel, R., Jolles, D. D., Orr, M. C., Hughes, A. C. (2024). Global patterns and drivers of buzzing bees and poricidal plants. Current Biology, 34(14), 3055-3063.	no information	no information	no information	no information	no information	NA	no information	no information	no information	no information	no information		no information	no information	no information	no information	no information	no information	no information
Apidae	Apinae	Bombini	Bombus	bahiensis	Fervidobombus		Santos Júnior & Silveira, 2015	Moure, Jesus Santiago, Danuncia Urban, and Gabriel A. R. Melo. 2022. Catalogue of Bees (Hymenoptera, Apoidea) in the Neotropical Region. Sociedade Brasileira de Entomologia.	eusocial	truly eusocial		genus	Michener, Charles Duncan. 2007. The Bees of the World. Baltimore: The Johns Hopkins University Press.	no information	no information	yes	species	Russell, A. L., Buchmann, S. L., Ascher, J. S., Wang, Z., Kriebel, R., Jolles, D. D., Orr, M. C., Hughes, A. C. (2024). Global patterns and drivers of buzzing bees and poricidal plants. Current Biology, 34(14), 3055-3063.	below ground	no information	pre-existing cavities	soil	no	genus	no information	no information	no information	no information	Michener, Charles Duncan. 2007. The Bees of the World. Baltimore: The Johns Hopkins University Press.	3.52	medium (2.2-3.8)	3.4-3.8	3.52	no information	no information	measured by Paulo A. S. Pinheiro and Antonio J.C. Aguiar	no
Apidae	Apinae	Bombini	Bombus	bellicosus	Fervidobombus		Smith, 1879	Moure, Jesus Santiago, Danuncia Urban, and Gabriel A. R. Melo. 2022. Catalogue of Bees (Hymenoptera, Apoidea) in the Neotropical Region. Sociedade Brasileira de Entomologia.	eusocial	truly eusocial		genus	Michener, Charles Duncan. 2007. The Bees of the World. Baltimore: The Johns Hopkins University Press.	no information	no information	yes	species	Russell, A. L., Buchmann, S. L., Ascher, J. S., Wang, Z., Kriebel, R., Jolles, D. D., Orr, M. C., Hughes, A. C. (2024). Global patterns and drivers of buzzing bees and poricidal plants. Current Biology, 34(14), 3055-3063.	below ground	no information	pre-existing cavities	soil	no	genus	no information	no information	no information	no information	Michener, Charles Duncan. 2007. The Bees of the World. Baltimore: The Johns Hopkins University Press.	4.04	large (>3.8)	3.8-4.2	4.04	no information	no information	measured by Allison L. Tietz and Denise M.D.S. Mouga	no
Apidae	Apinae	Bombini	Bombus	brasiliensis	Fervidobombus		Lepeletier, 1836	Moure, Jesus Santiago, Danuncia Urban, and Gabriel A. R. Melo. 2022. Catalogue of Bees (Hymenoptera, Apoidea) in the Neotropical Region. Sociedade Brasileira de Entomologia.	eusocial	truly eusocial		species	Laroca, Sebastião. 1972. “Sobre a Bionomia de Bombus brasiliensis (Hymenoptera, Apoidea)”. Acta Biológica Paranaense 1 (December). https://doi.org/10.5380/abpr.v1i0.636.	no information	no information	yes	species	Russell, A. L., Buchmann, S. L., Ascher, J. S., Wang, Z., Kriebel, R., Jolles, D. D., Orr, M. C., Hughes, A. C. (2024). Global patterns and drivers of buzzing bees and poricidal plants. Current Biology, 34(14), 3055-3063.	below ground	nesting within soil and leaves	pre-existing cavities	soil	no	species	no information	no information	no information	no information	Laroca, Sebastião. 1972. “Sobre a Bionomia de Bombus brasiliensis (Hymenoptera, Apoidea)”. Acta Biológica Paranaense 1 (December). https://doi.org/10.5380/abpr.v1i0.636.	4.49	large (>3.8)	4.2-4.6	4.49	no information	no information	Caetano, C. A. 2016. "Abelhas Crepusculares/Noturnas: Adaptações Morfológicas e Interações com Plantas." MSc diss., Universidade de São Paulo. 10.11606/D.41.2016.tde-18102016-111327. | Borges, Rafael Cabral, Kleber Padovani, Vera Lucia Imperatriz-Fonseca, and Tereza Cristina Giannini. 2020. “A Dataset of Multi-Functional Ecological Traits of Brazilian Bees”. Scientific Data 7 (1): 120. https://do…	no
Apidae	Apinae	Bombini	Bombus	brevivillus	Fervidobombus		Franklin, 1913	Moure, Jesus Santiago, Danuncia Urban, and Gabriel A. R. Melo. 2022. Catalogue of Bees (Hymenoptera, Apoidea) in the Neotropical Region. Sociedade Brasileira de Entomologia.	eusocial	truly eusocial		species	De Oliveira, Mikail Olinda, Marcelo Casimiro Cavalcante, and Breno Magalhães Freitas. 2015. “Nesting Behavior and Colony Description of the Neotropical Bombus (Thoracobombus) brevivillus in Northeastern Brazil”. Journal of Insect Behavior 28 (3): 297–302. https://doi.org/10.1007/s10905-015-9502-8.	no information	no information	yes	species	Oliveira-Rebouças, P., and M. Gimenes. 2011. “Potential Pollinators of Comolia ovalifolia DC Triana (Melastomataceae) and Chamaecrista ramosa (Vog.) H.S. Irwin and Barneby Var. Ramosa (Leguminosae-Caesalpinioideae), in Restinga, Bahia, Brazil.” Brazilian Journal of Biology 71 (May): 343–51. https://doi.org/10.1590/S1519-69842011000300002.	below ground	no information	pre-existing cavities	soil	no	species	hive	no information	no information	no information	De Oliveira, Mikail Olinda, Marcelo Casimiro Cavalcante, and Breno Magalhães Freitas. 2015. “Nesting Behavior and Colony Description of the Neotropical Bombus (Thoracobombus) brevivillus in Northeastern Brazil”. Journal of Insect Behavior 28 (3): 297–302. https://doi.org/10.1007/s10905-015-9502-8.	4.33	large (>3.8)	4.2-4.6	4.33	no information	no information	Borges, Rafael Cabral, Kleber Padovani, Vera Lucia Imperatriz-Fonseca, and Tereza Cristina Giannini. 2020. “A Dataset of Multi-Functional Ecological Traits of Brazilian Bees”. Scientific Data 7 (1): 120. https://doi.org/10.1038/s41597-020-0461-3. | Raiol, Rafael Lobo, Markus Gastauer, Alistair John Campbell, Rafael Cabral Borges, Marcelo Awade, and Tereza Cristina Giannini. 2021. “Specialist Bee …	no
Apidae	Apinae	Bombini	Bombus	morio	Fervidobombus		(Swederus, 1787)	Moure, Jesus Santiago, Danuncia Urban, and Gabriel A. R. Melo. 2022. Catalogue of Bees (Hymenoptera, Apoidea) in the Neotropical Region. Sociedade Brasileira de Entomologia.	eusocial	truly eusocial		species	Laroca, Sebastião. 1972. “Sobre a Bionomia de Bombus brasiliensis (Hymenoptera, Apoidea)”. Acta Biológica Paranaense 1 (December). https://doi.org/10.5380/abpr.v1i0.636.	no information	no information	yes	species	Santos, A.O.R., B. F. Bartelli, and F. H. Nogueira-Ferreira. 2014. “Potential Pollinators of Tomato, Lycopersicon esculentum (Solanaceae), in Open Crops and the Effect of a Solitary Bee in Fruit Set and Quality”. Journal of Economic Entomology 107 (3): 987–94. https://doi.org/10.1603/EC13378.	below ground	no information	pre-existing cavities	soil	no	species	hive	no information	no information	no information	Laroca, Sebastião. 1972. “Sobre a Bionomia de Bombus brasiliensis (Hymenoptera, Apoidea)”. Acta Biológica Paranaense 1 (December). https://doi.org/10.5380/abpr.v1i0.636. | Benavides, Marlene Lucía Aguilar. 2008. "Aspects of Reproductive Biology of Bombus morio (Swederus) and Bombus atratus Franklin (Hymenoptera, Apidae)". MSc diss., Universidade Federal de Viçosa. | Garófalo, Carlos Alberto. 2023…	4.98	large (>3.8)	4.6-5.0	4.98	no information	no information	Caetano, C. A. 2016. "Abelhas Crepusculares/Noturnas: Adaptações Morfológicas e Interações com Plantas." MSc diss., Universidade de São Paulo. 10.11606/D.41.2016.tde-18102016-111327. | Martins, G. F., and Serrão, J. E. 2004." A comparative study of the ovaries in some Brazilian bees (Hymenoptera, Apoidea)." Papéis Avulsos de Zoologia 44(3): 45-53. | Daniel de Paiva_personal database | Borges, Raf…	no
Apidae	Apinae	Bombini	Bombus	pauloensis	Fervidobombus		Friese, 1913	Moure, Jesus Santiago, Danuncia Urban, and Gabriel A. R. Melo. 2022. Catalogue of Bees (Hymenoptera, Apoidea) in the Neotropical Region. Sociedade Brasileira de Entomologia.	eusocial	truly eusocial		species	Sakagami, Shôichi F., Yukio Akahira, and Ronaldo Zucchi. 1967. “Nest Architecture and Brood Development in a Neotropical Bumblebee, Bombus atratus”. Insectes Sociaux 14 (4): 389–413. https://doi.org/10.1007/BF02223686. | Gonzalez, Victor H., Adriana Mejia,and Claus Rasmussen. 2004. "Ecology and Nesting Behavior of Bombus atratus Franklin in Andean highlands (Hymenoptera: Apidae)". Journal of Hyme…	no information	no information	yes	genus	Russell, A. L., Buchmann, S. L., Ascher, J. S., Wang, Z., Kriebel, R., Jolles, D. D., Orr, M. C., Hughes, A. C. (2024). Global patterns and drivers of buzzing bees and poricidal plants. Current Biology, 34(14), 3055-3063.	above or below ground	ranging from cavities below ground to nests in the ground surface and aerial nests built in trees	pre-existing cavities	soil, wood	no	species	hive	no information	no information	no information	Sakagami, Shôichi F., Yukio Akahira, and Ronaldo Zucchi. 1967. “Nest Architecture and Brood Development in a Neotropical Bumblebee, Bombus atratus”. Insectes Sociaux 14 (4): 389–413. https://doi.org/10.1007/BF02223686. | Gonzalez, Victor H., Adriana Mejia,and Claus Rasmussen. 2004. "Ecology and Nesting Behavior of Bombus atratus Franklin in Andean highlands (Hymenoptera: Apidae)". Journal of Hyme…	3.93	large (>3.8)	3.8-4.2	3.93	no information	no information	Borges, Rafael Cabral, Kleber Padovani, Vera Lucia Imperatriz-Fonseca, and Tereza Cristina Giannini. 2020. “A Dataset of Multi-Functional Ecological Traits of Brazilian Bees”. Scientific Data 7 (1): 120. https://doi.org/10.1038/s41597-020-0461-3.	no
Apidae	Apinae	Bombini	Bombus	rubriventris	Fervidobombus		Lepeletier, 1836	Moure, Jesus Santiago, Danuncia Urban, and Gabriel A. R. Melo. 2022. Catalogue of Bees (Hymenoptera, Apoidea) in the Neotropical Region. Sociedade Brasileira de Entomologia.	eusocial	truly eusocial		genus	Michener, Charles Duncan. 2007. The Bees of the World. Baltimore: The Johns Hopkins University Press.	no information	no information	yes	species	Russell, A. L., Buchmann, S. L., Ascher, J. S., Wang, Z., Kriebel, R., Jolles, D. D., Orr, M. C., Hughes, A. C. (2024). Global patterns and drivers of buzzing bees and poricidal plants. Current Biology, 34(14), 3055-3063.	below ground	no information	pre-existing cavities	soil	no	genus	no information	no information	no information	no information	Michener, Charles Duncan. 2007. The Bees of the World. Baltimore: The Johns Hopkins University Press.		no information	no information	no information	no information	no information	no information	no
Apidae	Apinae	Bombini	Bombus	transversalis	Fervidobombus		(Olivier, 1789)	Moure, Jesus Santiago, Danuncia Urban, and Gabriel A. R. Melo. 2022. Catalogue of Bees (Hymenoptera, Apoidea) in the Neotropical Region. Sociedade Brasileira de Entomologia.	eusocial	truly eusocial		species	Taylor, Olivia Mariko, and Sydney A. Cameron. 2003. “Nest Construction and Architecture of the Amazonian Bumble Bee (Hymenoptera: Apidae)”. Apidologie 34 (4): 321–31. https://doi.org/10.1051/apido:2003035.	no information	no information	yes	species	Bittrich, V., Maria C. E. Amaral, and G. A. R. Melo. 1993. “Pollination Biology of Ternstroemia laevigata and T. dentata (Theaceae).” Plant Systematics and Evolution 185 (1): 1–6. https://doi.org/10.1007/BF00937716.	below ground	nests are build in the surface of the soil and fashioned with leaves, twigs and rootlets interwoven into a conical/umbrella-like protective nest canopy	pre-existing cavities	soil	no	species	no information	no information	no information	no information	Taylor, Olivia Mariko, and Sydney A. Cameron. 2003. “Nest Construction and Architecture of the Amazonian Bumble Bee (Hymenoptera: Apidae)”. Apidologie 34 (4): 321–31. https://doi.org/10.1051/apido:2003035.	4.55	large (>3.8)	4.2-4.6	4.55	no information	no information	Borges, Rafael Cabral, Kleber Padovani, Vera Lucia Imperatriz-Fonseca, and Tereza Cristina Giannini. 2020. “A Dataset of Multi-Functional Ecological Traits of Brazilian Bees”. Scientific Data 7 (1): 120. https://doi.org/10.1038/s41597-020-0461-3.	no
Apidae	Apinae	Centridini	Centris	abnoba	Melanocentris		Vivallo, 2022	Vivallo, Felipe. 2022. The oil-collecting bees of Centris (Melanocentris) (Hymenoptera: Apidae). Rio de Janeiro: Author’s edition.	non-eusocial	solitary		genus	Michener, Charles Duncan. 2007. The Bees of the World. Baltimore: The Johns Hopkins University Press.	no information	no information	yes	genus	Russell, A. L., Buchmann, S. L., Ascher, J. S., Wang, Z., Kriebel, R., Jolles, D. D., Orr, M. C., Hughes, A. C. (2024). Global patterns and drivers of buzzing bees and poricidal plants. Current Biology, 34(14), 3055-3063.	below ground	no information	excavate	soil	no information	subgenus	unable	no information	no information	no information	Vivallo, Felipe. 2022. The oil-collecting bees of Centris (Melanocentris) (Hymenoptera: Apidae). Rio de Janeiro: Author’s edition.		no information	no information	no information	no information	no information	no information	no
Apidae	Apinae	Centridini	Centris	adunca	Heterocentris		Moure, 2003	Moure, Jesus Santiago, Danuncia Urban, and Gabriel A. R. Melo. 2022. Catalogue of Bees (Hymenoptera, Apoidea) in the Neotropical Region. Sociedade Brasileira de Entomologia.	non-eusocial	solitary		genus	Morato, Élder Ferreira. 2004. "Efeitos da Sucessão Florestal Sobre a Nidificação de Vespas e Abelhas Solitárias". PhD diss., Universidade Federal de Minas Gerais.	no information	no information	yes	genus	Russell, A. L., Buchmann, S. L., Ascher, J. S., Wang, Z., Kriebel, R., Jolles, D. D., Orr, M. C., Hughes, A. C. (2024). Global patterns and drivers of buzzing bees and poricidal plants. Current Biology, 34(14), 3055-3063.	above ground	no information	pre-existing cavities	wood	no	subgenus	trap-nest	no information	no information	no information	Morato, Élder Ferreira. 2004. "Efeitos da Sucessão Florestal Sobre a Nidificação de Vespas e Abelhas Solitárias". PhD diss., Universidade Federal de Minas Gerais.		no information	no information	no information	no information	no information	no information	no
Apidae	Apinae	Centridini	Centris	aenea	Centris		Lepeletier, 1841	Moure, Jesus Santiago, Danuncia Urban, and Gabriel A. R. Melo. 2022. Catalogue of Bees (Hymenoptera, Apoidea) in the Neotropical Region. Sociedade Brasileira de Entomologia.	non-eusocial	solitary		species	Aguiar, Cândida Maria Lima, and Maria Cristina Gaglianone. 2003. “Nesting Biology of Centris (Centris) Aenea Lepeletier (Hymenoptera, Apidae, Centridini).” Revista Brasileira de Zoologia 20 (4): 601–6. https://doi.org/10.1590/S0101-81752003000400006.	no information	no information	yes	species	Aguiar, Cândida M.L., Fernando C.V. Zanella, Celso F. Martins, and Carlos A.L. De Carvalho. 2003. “Plantas visitadas por Centris spp. (Hymenoptera: Apidae) na Caatinga para obtenção de recursos florais.” Neotropical Entomology 32 (2): 247–59. https://doi.org/10.1590/S1519-566X2003000200009.	below ground	nests in clay soil - flat surfaces (eg beach shore, sawdust soil), nest in agreggation	excavate	soil	yes	species	unable	no information	no information	no information	Aguiar, Cândida Maria Lima, and Maria Cristina Gaglianone. 2003. “Nesting Biology of Centris (Centris) Aenea Lepeletier (Hymenoptera, Apidae, Centridini).” Revista Brasileira de Zoologia 20 (4): 601–6. https://doi.org/10.1590/S0101-81752003000400006.	4.85	large (>3.8)	4.6-5.0	4.85	no information	no information	Rabelo, Laíce Souza. 2012. ''Diversity of Pollen Surces Used by Centridini Bees in Areas of Cerrado". MSc diss., Universidade Federal de Uberlândia. | Martins, G. F., and Serrão, J. E. 2004." A comparative study of the ovaries in some Brazilian bees (Hymenoptera, Apoidea)." Papéis Avulsos de Zoologia 44(3): 45-53. | Burkart, Andreas, Klaus Lunau, and Clemens Schlindwein. 2012. “Comparative Bioaco…	no
Apidae	Apinae	Centridini	Centris	aeruginosa	Melanocentris		Vivallo, 2022	Vivallo, Felipe. 2022. The oil-collecting bees of Centris (Melanocentris) (Hymenoptera: Apidae). Rio de Janeiro: Author’s edition.	non-eusocial	solitary		genus	Michener, Charles Duncan. 2007. The Bees of the World. Baltimore: The Johns Hopkins University Press.	no information	no information	yes	genus	Russell, A. L., Buchmann, S. L., Ascher, J. S., Wang, Z., Kriebel, R., Jolles, D. D., Orr, M. C., Hughes, A. C. (2024). Global patterns and drivers of buzzing bees and poricidal plants. Current Biology, 34(14), 3055-3063.	below ground	no information	excavate	soil	no information	subgenus	unable	no information	no information	no information	Vivallo, Felipe. 2022. The oil-collecting bees of Centris (Melanocentris) (Hymenoptera: Apidae). Rio de Janeiro: Author’s edition.		no information	no information	no information	no information	no information	no information	no
Apidae	Apinae	Centridini	Centris	americana	Ptilotopus		(Klug, 1810)	Moure, Jesus Santiago, Danuncia Urban, and Gabriel A. R. Melo. 2022. Catalogue of Bees (Hymenoptera, Apoidea) in the Neotropical Region. Sociedade Brasileira de Entomologia.	non-eusocial	solitary		genus	Michener, Charles Duncan. 2007. The Bees of the World. Baltimore: The Johns Hopkins University Press.	no information	no information	yes	species	Vélez, Danny, and Felipe Vivallo. 2018. "Sinopsis de las Especies del Subgénero Centris (Ptilotopus) (Hymenoptera: Apidae) en Colombia". Biota Colombiana 19(2), 46-63. https://doi.org/10.21068/c2018.v19n02a05	above ground	nesting in termite nest	pre-existing cavities	insect nest	no	species	no information	no information	no information	no information	Vélez, Danny, and Felipe Vivallo. 2018. "Sinopsis de las Especies del Subgénero Centris (Ptilotopus) (Hymenoptera: Apidae) en Colombia". Biota Colombiana 19(2), 46-63. https://doi.org/10.21068/c2018.v19n02a05 | Romeiro, Luiza de Araújo. 2021. "Fontes de Recursos Alimentares para Abelhas como Estratégias de Conservação da Biodiversidade do Sudeste da Amazônia, Floresta Nacional de Carajás" MSc dis…	8.24	large (>3.8)	8.2-8.6	8.24	no information	no information	Borges, Rafael Cabral, Kleber Padovani, Vera Lucia Imperatriz-Fonseca, and Tereza Cristina Giannini. 2020. “A Dataset of Multi-Functional Ecological Traits of Brazilian Bees”. Scientific Data 7 (1): 120. https://doi.org/10.1038/s41597-020-0461-3.	no
Apidae	Apinae	Centridini	Centris	analis	Heterocentris		(Fabricius, 1804)	Moure, Jesus Santiago, Danuncia Urban, and Gabriel A. R. Melo. 2022. Catalogue of Bees (Hymenoptera, Apoidea) in the Neotropical Region. Sociedade Brasileira de Entomologia.	non-eusocial	solitary		species	Antunes, Pedro R., Francismeire J. Telles, Miguel A. Rodríguez?Gironés, and Solange C. Augusto. 2021. “How Does the Solitary Bee Centris (Heterocentris) analis (Fabricius) Find Its Nest?” Ecological Entomology 46 (5): 1165–76. https://doi.org/10.1111/een.13061. | Boff, Samuel, and Anna Friedel. 2021. “Dynamics of Nest Occupation and Homing of Solitary Bees in Painted Trap Nests”. Ecological Entom…	no information	no information	yes	species	Rabelo, L.S., A.M.G.F. Vilhena, E.M.A.F. Bastos, and S.C. Augusto. 2012. “Larval Food Sources of Centris (Heterocentris) analis (Fabricius, 1804) (Hymenoptera: Apidae), an Oil-Collecting Bee.” Journal of Natural History 46 (17–18): 1129–40. https://doi.org/10.1080/00222933.2011.651798.	above ground	pre-existing cavities, including human-made trap nests	pre-existing cavities	wood, human-made structures	no	species	trap-nest	no information	no information	no information	Antunes, Pedro R., Francismeire J. Telles, Miguel A. Rodríguez?Gironés, and Solange C. Augusto. 2021. “How Does the Solitary Bee Centris (Heterocentris) analis (Fabricius) Find Its Nest?” Ecological Entomology 46 (5): 1165–76. https://doi.org/10.1111/een.13061. | Boff, Samuel, and Anna Friedel. 2021. “Dynamics of Nest Occupation and Homing of Solitary Bees in Painted Trap Nests”. Ecological Entom…	3.05	medium (2.2-3.8)	3.0-3.4	3.05	no information	no information	Kendall, Liam K., Romina Rader, Vesna Gagic, Daniel P. Cariveau, Matthias Albrecht, Katherine C. R. Baldock, Breno M. Freitas, et al. 2019. “Pollinator Size and Its Consequences: Robust Estimates of Body Size in Pollinating Insects”. Ecology and Evolution 9 (4): 1702–14. https://doi.org/10.1002/ece3.4835. | Rabelo, Laíce Souza. 2012. ''Diversity of Pollen Surces Used by Centridini Bees in Areas o…	yes
Apidae	Apinae	Centridini	Centris	antheliopoda	Odontoxys		Vivallo, 2022	Vivallo, Felipe. 2022. The oil-collecting bees of Centris (Melanocentris) (Hymenoptera: Apidae). Rio de Janeiro: Author’s edition.	non-eusocial	solitary		genus	Michener, Charles Duncan. 2007. The Bees of the World. Baltimore: The Johns Hopkins University Press.	no information	no information	yes	species	Russell, A. L., Buchmann, S. L., Ascher, J. S., Wang, Z., Kriebel, R., Jolles, D. D., Orr, M. C., Hughes, A. C. (2024). Global patterns and drivers of buzzing bees and poricidal plants. Current Biology, 34(14), 3055-3063.	below ground	no information	excavate	soil	no information	subgenus	unable	no information	no information	no information	Vivallo, Felipe. 2022. The oil-collecting bees of Centris (Melanocentris) (Hymenoptera: Apidae). Rio de Janeiro: Author’s edition.		no information	no information	no information	no information	no information	no information	no
Apidae	Apinae	Centridini	Centris	arquata	Melanocentris		Vivallo, 2022	Vivallo, Felipe. 2022. The oil-collecting bees of Centris (Melanocentris) (Hymenoptera: Apidae). Rio de Janeiro: Author’s edition.	non-eusocial	solitary		genus	Michener, Charles Duncan. 2007. The Bees of the World. Baltimore: The Johns Hopkins University Press.	no information	no information	yes	species	Russell, A. L., Buchmann, S. L., Ascher, J. S., Wang, Z., Kriebel, R., Jolles, D. D., Orr, M. C., Hughes, A. C. (2024). Global patterns and drivers of buzzing bees and poricidal plants. Current Biology, 34(14), 3055-3063.	below ground	no information	excavate	soil	no information	subgenus	unable	no information	no information	no information	Vivallo, Felipe. 2022. The oil-collecting bees of Centris (Melanocentris) (Hymenoptera: Apidae). Rio de Janeiro: Author’s edition.		no information	no information	no information	no information	no information	no information	no
Apidae	Apinae	Centridini	Centris	atlantida	Melanocentris		Vivallo, 2022	Vivallo, Felipe. 2022. The oil-collecting bees of Centris (Melanocentris) (Hymenoptera: Apidae). Rio de Janeiro: Author’s edition.	non-eusocial	solitary		genus	Michener, Charles Duncan. 2007. The Bees of the World. Baltimore: The Johns Hopkins University Press.	no information	no information	yes	species	Russell, A. L., Buchmann, S. L., Ascher, J. S., Wang, Z., Kriebel, R., Jolles, D. D., Orr, M. C., Hughes, A. C. (2024). Global patterns and drivers of buzzing bees and poricidal plants. Current Biology, 34(14), 3055-3063.	below ground	no information	excavate	soil	no information	subgenus	unable	no information	no information	no information	Vivallo, Felipe. 2022. The oil-collecting bees of Centris (Melanocentris) (Hymenoptera: Apidae). Rio de Janeiro: Author’s edition.		no information	no information	no information	no information	no information	no information	no
Apidae	Apinae	Centridini	Centris	atra	Melanocentris		Friese, 1899	Vivallo, Felipe. 2022. The oil-collecting bees of Centris (Melanocentris) (Hymenoptera: Apidae). Rio de Janeiro: Author’s edition.	non-eusocial	solitary		genus	Michener, Charles Duncan. 2007. The Bees of the World. Baltimore: The Johns Hopkins University Press.	no information	no information	yes	species	Dec, Enderlei. 2021. "Biologia Comparada da Bionomia de Três Espécies de Abelhas Coletoras de Óleo da Tribo Centridini Cockerell & Cockerell, 1901 (Insecta: Hymenoptera), Ocorrentes na Baía da Babitonga, Litoral Norte de Santa Catarina, Brasil". PhD diss., Universidade Federal do Rio de Janeiro.	below ground	nesting in sand	excavate	soil	no	species	unable	no information	no information	no information	Dec, Enderlei. 2021. "Biologia Comparada da Bionomia de Três Espécies de Abelhas Coletoras de Óleo da Tribo Centridini Cockerell & Cockerell, 1901 (Insecta: Hymenoptera), Ocorrentes na Baía da Babitonga, Litoral Norte de Santa Catarina, Brasil". PhD diss., Universidade Federal do Rio de Janeiro.	7.03	large (>3.8)	7.0-7.4	7.03	no information	no information	Daniel de Paiva_personal database	no
Apidae	Apinae	Centridini	Centris	atricolor	Odontoxys		Vivallo, 2022	Vivallo, Felipe. 2022. The oil-collecting bees of Centris (Melanocentris) (Hymenoptera: Apidae). Rio de Janeiro: Author’s edition.	non-eusocial	solitary		genus	Michener, Charles Duncan. 2007. The Bees of the World. Baltimore: The Johns Hopkins University Press.	no information	no information	yes	species	Russell, A. L., Buchmann, S. L., Ascher, J. S., Wang, Z., Kriebel, R., Jolles, D. D., Orr, M. C., Hughes, A. C. (2024). Global patterns and drivers of buzzing bees and poricidal plants. Current Biology, 34(14), 3055-3063.	below ground	no information	excavate	soil	no information	subgenus	unable	no information	no information	no information	Vivallo, Felipe. 2022. The oil-collecting bees of Centris (Melanocentris) (Hymenoptera: Apidae). Rio de Janeiro: Author’s edition.		no information	no information	no information	no information	no information	no information	no
Apidae	Apinae	Centridini	Centris	atriventris	Melanocentris		Mocsáry, 1896	Vivallo, Felipe. 2022. The oil-collecting bees of Centris (Melanocentris) (Hymenoptera: Apidae). Rio de Janeiro: Author’s edition.	non-eusocial	solitary		genus	Michener, Charles Duncan. 2007. The Bees of the World. Baltimore: The Johns Hopkins University Press.	no information	no information	yes	species	Russell, A. L., Buchmann, S. L., Ascher, J. S., Wang, Z., Kriebel, R., Jolles, D. D., Orr, M. C., Hughes, A. C. (2024). Global patterns and drivers of buzzing bees and poricidal plants. Current Biology, 34(14), 3055-3063.	below ground	no information	excavate	soil	no information	subgenus	unable	no information	no information	no information	Vivallo, Felipe. 2022. The oil-collecting bees of Centris (Melanocentris) (Hymenoptera: Apidae). Rio de Janeiro: Author’s edition.		no information	no information	no information	no information	no information	no information	no
Apidae	Apinae	Centridini	Centris	atropilosa	Melanocentris		Vivallo, 2022	Vivallo, Felipe. 2022. The oil-collecting bees of Centris (Melanocentris) (Hymenoptera: Apidae). Rio de Janeiro: Author’s edition.	non-eusocial	solitary		genus	Michener, Charles Duncan. 2007. The Bees of the World. Baltimore: The Johns Hopkins University Press.	no information	no information	yes	species	Russell, A. L., Buchmann, S. L., Ascher, J. S., Wang, Z., Kriebel, R., Jolles, D. D., Orr, M. C., Hughes, A. C. (2024). Global patterns and drivers of buzzing bees and poricidal plants. Current Biology, 34(14), 3055-3063.	below ground	no information	excavate	soil	no information	subgenus	unable	no information	no information	no information	Vivallo, Felipe. 2022. The oil-collecting bees of Centris (Melanocentris) (Hymenoptera: Apidae). Rio de Janeiro: Author’s edition.		no information	no information	no information	no information	no information	no information	no
Apidae	Apinae	Centridini	Centris	aurantis	Melanocentris		Vivallo, 2022	Vivallo, Felipe. 2022. The oil-collecting bees of Centris (Melanocentris) (Hymenoptera: Apidae). Rio de Janeiro: Author’s edition.	non-eusocial	solitary		genus	Michener, Charles Duncan. 2007. The Bees of the World. Baltimore: The Johns Hopkins University Press.	no information	no information	yes	species	Russell, A. L., Buchmann, S. L., Ascher, J. S., Wang, Z., Kriebel, R., Jolles, D. D., Orr, M. C., Hughes, A. C. (2024). Global patterns and drivers of buzzing bees and poricidal plants. Current Biology, 34(14), 3055-3063.	below ground	no information	excavate	soil	no information	subgenus	unable	no information	no information	no information	Vivallo, Felipe. 2022. The oil-collecting bees of Centris (Melanocentris) (Hymenoptera: Apidae). Rio de Janeiro: Author’s edition.	6.8	large (>3.8)	6.6-7.0	6.8	no information	no information	measured by Paulo A. S. Pinheiro and Antonio J.C. Aguiar	no
Apidae	Apinae	Centridini	Centris	auriceps	Ptilotopus		Vivallo, 2019	Moure, Jesus Santiago, Danuncia Urban, and Gabriel A. R. Melo. 2022. Catalogue of Bees (Hymenoptera, Apoidea) in the Neotropical Region. Sociedade Brasileira de Entomologia.	non-eusocial	solitary		genus	Michener, Charles Duncan. 2007. The Bees of the World. Baltimore: The Johns Hopkins University Press.	no information	no information	yes	species	Russell, A. L., Buchmann, S. L., Ascher, J. S., Wang, Z., Kriebel, R., Jolles, D. D., Orr, M. C., Hughes, A. C. (2024). Global patterns and drivers of buzzing bees and poricidal plants. Current Biology, 34(14), 3055-3063.	above ground	nesting in termite nest	pre-existing cavities	insect nest	no	subgenus	no information	no information	no information	no information	Vivallo, Felipe. 2019. “Two New Brazilian Species of Oil-Collecting Bees of the Genus Centris (Ptilotopus) Klug (Hymenoptera: Apidae).” Revista Chilena de Entomología 45 (1): 79–85. https://www.biotaxa.org/rce/article/view/46593.		no information	no information	no information	no information	no information	no information	no
Apidae	Apinae	Centridini	Centris	auriger	Odontoxys		Vivallo, 2022	Vivallo, Felipe. 2022. The oil-collecting bees of Centris (Melanocentris) (Hymenoptera: Apidae). Rio de Janeiro: Author’s edition.	non-eusocial	solitary		genus	Michener, Charles Duncan. 2007. The Bees of the World. Baltimore: The Johns Hopkins University Press.	no information	no information	yes	species	Russell, A. L., Buchmann, S. L., Ascher, J. S., Wang, Z., Kriebel, R., Jolles, D. D., Orr, M. C., Hughes, A. C. (2024). Global patterns and drivers of buzzing bees and poricidal plants. Current Biology, 34(14), 3055-3063.	below ground	no information	excavate	soil	no information	subgenus	unable	no information	no information	no information	Vivallo, Felipe. 2022. The oil-collecting bees of Centris (Melanocentris) (Hymenoptera: Apidae). Rio de Janeiro: Author’s edition.		no information	no information	no information	no information	no information	no information	no
Apidae	Apinae	Centridini	Centris	bicolor	Xanthemisia		Lepeletier, 1841	Moure, Jesus Santiago, Danuncia Urban, and Gabriel A. R. Melo. 2022. Catalogue of Bees (Hymenoptera, Apoidea) in the Neotropical Region. Sociedade Brasileira de Entomologia.	non-eusocial	solitary		species	Michener, Charles Duncan. 2007. The Bees of the World. Baltimore: The Johns Hopkins University Press.	no information	no information	yes	species	Gottsberger, Gerhard and Ilse Silberbauer-Gottsberger. 1988. "Evolution of Flower Structures and Pollination in Neotropical Cassiinae (Caesalpiniaceae) Species". Phyton 28: 293-320. | Harter, Birgit, Carla Leistikow, Wolfgang Wilms, Betânia Truylio, and Wolf Engels. 2002. “Bees Collecting Pollen from Flowers with Poricidal Anthers in a South Brazilian Araucaria Forest: A Community Study.” Journal…	above ground	no information	pre-existing cavities	wood	no	subgenus	no information	no information	no information	no information	Michener, Charles Duncan. 2007. The Bees of the World. Baltimore: The Johns Hopkins University Press.	4.66	large (>3.8)	4.6-5.0	4.66	no information	no information	Borges, Rafael Cabral, Kleber Padovani, Vera Lucia Imperatriz-Fonseca, and Tereza Cristina Giannini. 2020. “A Dataset of Multi-Functional Ecological Traits of Brazilian Bees”. Scientific Data 7 (1): 120. https://doi.org/10.1038/s41597-020-0461-3.	no
Apidae	Apinae	Centridini	Centris	bicornuta	Heterocentris		Mocsáry, 1899	Moure, Jesus Santiago, Danuncia Urban, and Gabriel A. R. Melo. 2022. Catalogue of Bees (Hymenoptera, Apoidea) in the Neotropical Region. Sociedade Brasileira de Entomologia.	non-eusocial	solitary		species	Morato, Elder F., Marcos V. B. Garcia, and Lúcio Antônio De O. Campos. 1999. “Biologia de Centris Fabricius (Hymenoptera, Anthophoridae, Centridini) Em Matas Contínuas e Fragmentos Na Amazônia Central”. Revista Brasileira de Zoologia 16 (4): 1213–22. https://doi.org/10.1590/S0101-81751999000400029.	no information	no information	yes	species	Russell, A. L., Buchmann, S. L., Ascher, J. S., Wang, Z., Kriebel, R., Jolles, D. D., Orr, M. C., Hughes, A. C. (2024). Global patterns and drivers of buzzing bees and poricidal plants. Current Biology, 34(14), 3055-3063.	above ground	nest in tree holes and wooden stick sampling units	pre-existing cavities	wood, human-made structures	no	species	trap-nest	no information	no information	no information	Morato, Elder F., Marcos V. B. Garcia, and Lúcio Antônio De O. Campos. 1999. “Biologia de Centris Fabricius (Hymenoptera, Anthophoridae, Centridini) Em Matas Contínuas e Fragmentos Na Amazônia Central”. Revista Brasileira de Zoologia 16 (4): 1213–22. https://doi.org/10.1590/S0101-81751999000400029.	3.6	medium (2.2-3.8)	3.4-3.8	3.6	no information	no information	measured by Henrique P. Moleiro, Samara Santos, Kelli S. Ramos and Gabriela P. Camacho	yes
Apidae	Apinae	Centridini	Centris	biguttata	Odontoxys		Vivallo, 2022	Vivallo, Felipe. 2022. The oil-collecting bees of Centris (Melanocentris) (Hymenoptera: Apidae). Rio de Janeiro: Author’s edition.	non-eusocial	solitary		genus	Michener, Charles Duncan. 2007. The Bees of the World. Baltimore: The Johns Hopkins University Press.	no information	no information	yes	species	Russell, A. L., Buchmann, S. L., Ascher, J. S., Wang, Z., Kriebel, R., Jolles, D. D., Orr, M. C., Hughes, A. C. (2024). Global patterns and drivers of buzzing bees and poricidal plants. Current Biology, 34(14), 3055-3063.	below ground	no information	excavate	soil	no information	subgenus	unable	no information	no information	no information	Vivallo, Felipe. 2022. The oil-collecting bees of Centris (Melanocentris) (Hymenoptera: Apidae). Rio de Janeiro: Author’s edition.		no information	no information	no information	no information	no information	no information	no
Apidae	Apinae	Centridini	Centris	bitaeniata	Melanocentris		Moure, 2002	Vivallo, Felipe. 2022. The oil-collecting bees of Centris (Melanocentris) (Hymenoptera: Apidae). Rio de Janeiro: Author’s edition.	non-eusocial	solitary		genus	Michener, Charles Duncan. 2007. The Bees of the World. Baltimore: The Johns Hopkins University Press.	no information	no information	yes	species	Russell, A. L., Buchmann, S. L., Ascher, J. S., Wang, Z., Kriebel, R., Jolles, D. D., Orr, M. C., Hughes, A. C. (2024). Global patterns and drivers of buzzing bees and poricidal plants. Current Biology, 34(14), 3055-3063.	below ground	no information	excavate	soil	no information	subgenus	unable	no information	no information	no information	Vivallo, Felipe. 2022. The oil-collecting bees of Centris (Melanocentris) (Hymenoptera: Apidae). Rio de Janeiro: Author’s edition.		no information	no information	no information	no information	no information	no information	no
Apidae	Apinae	Centridini	Centris	brasilictis	Odontoxys		Vivallo, 2022	Vivallo, Felipe. 2022. The oil-collecting bees of Centris (Melanocentris) (Hymenoptera: Apidae). Rio de Janeiro: Author’s edition.	non-eusocial	solitary		genus	Michener, Charles Duncan. 2007. The Bees of the World. Baltimore: The Johns Hopkins University Press.	no information	no information	yes	species	Russell, A. L., Buchmann, S. L., Ascher, J. S., Wang, Z., Kriebel, R., Jolles, D. D., Orr, M. C., Hughes, A. C. (2024). Global patterns and drivers of buzzing bees and poricidal plants. Current Biology, 34(14), 3055-3063.	below ground	no information	excavate	soil	no information	subgenus	unable	no information	no information	no information	Vivallo, Felipe. 2022. The oil-collecting bees of Centris (Melanocentris) (Hymenoptera: Apidae). Rio de Janeiro: Author’s edition.		no information	no information	no information	no information	no information	no information	no
Apidae	Apinae	Centridini	Centris	brunnescens	Melanocentris		Vivallo, 2022	Vivallo, Felipe. 2022. The oil-collecting bees of Centris (Melanocentris) (Hymenoptera: Apidae). Rio de Janeiro: Author’s edition.	non-eusocial	solitary		genus	Michener, Charles Duncan. 2007. The Bees of the World. Baltimore: The Johns Hopkins University Press.	no information	no information	yes	species	Russell, A. L., Buchmann, S. L., Ascher, J. S., Wang, Z., Kriebel, R., Jolles, D. D., Orr, M. C., Hughes, A. C. (2024). Global patterns and drivers of buzzing bees and poricidal plants. Current Biology, 34(14), 3055-3063.	below ground	no information	excavate	soil	no information	subgenus	unable	no information	no information	no information	Vivallo, Felipe. 2022. The oil-collecting bees of Centris (Melanocentris) (Hymenoptera: Apidae). Rio de Janeiro: Author’s edition.		no information	no information	no information	no information	no information	no information	no
Apidae	Apinae	Centridini	Centris	burgdorfi	Paracentris		Friese, 1900	Vivallo, Felipe. 2020. The oil-collecting bees of Centris (Paracentris) (Hymenoptera: Apidae) Taxonomy-Biodiversity-Distribution. Rio de Janeiro: Author’s edition.	non-eusocial	solitary		species	Sabino, William O., Isabel Alves-dos-Santos, Elisa Pereira Queiroz, Letícia Biral De Faria, Daniel R. Papaj, Stephen L. Buchmann, and Cláudia Inês Da Silva. 2021. “Nesting Biology of Centris (Paracentris) burgdorfi (Apidae: Centridini)”. Journal of Apicultural Research 60 (5): 817–27. https://doi.org/10.1080/00218839.2020.1717760.	no information	no information	yes	species	Sabino, William O., Isabel Alves-dos-Santos, and Cláudia Inês da Silva. 2019. “Versatility of the Trophic Niche of Centris (Paracentris) Burgdorfi (Apidae, Centridini).” Arthropod-Plant Interactions 13 (2): 227–37. https://doi.org/10.1007/s11829-018-9654-5.	below ground	no information	excavate	soil	yes	species	unable	no information	no information	no information	Sabino, William O., Isabel Alves-dos-Santos, Elisa Pereira Queiroz, Letícia Biral De Faria, Daniel R. Papaj, Stephen L. Buchmann, and Cláudia Inês Da Silva. 2021. “Nesting Biology of Centris (Paracentris) burgdorfi (Apidae: Centridini)”. Journal of Apicultural Research 60 (5): 817–27. https://doi.org/10.1080/00218839.2020.1717760.	4.74	large (>3.8)	4.6-5.0	4.74	no information	no information	Carneiro, Liedson Tavares, Camila Bárbara Danny Silva André, Adriana Takahasi, and Isabel Alves-dos-Santos. 2019. “Interactions between Oil-Collecting Bees and Krameria Grandiflora (Krameriaceae) with Emphasis on the Role of Specialized Floral Traits in the Mutual Fit”. Arthropod-Plant Interactions 13 (2): 213–26. https://doi.org/10.1007/s11829-019-09689-w. | Borges, Rafael Cabral, Kleber Padovan…	no
Apidae	Apinae	Centridini	Centris	byrsonimae	Centris		Mahlmann & Oliveira, 2012	Moure, Jesus Santiago, Danuncia Urban, and Gabriel A. R. Melo. 2022. Catalogue of Bees (Hymenoptera, Apoidea) in the Neotropical Region. Sociedade Brasileira de Entomologia.	non-eusocial	solitary		genus	Michener, Charles Duncan. 2007. The Bees of the World. Baltimore: The Johns Hopkins University Press.	no information	no information	yes	species	Russell, A. L., Buchmann, S. L., Ascher, J. S., Wang, Z., Kriebel, R., Jolles, D. D., Orr, M. C., Hughes, A. C. (2024). Global patterns and drivers of buzzing bees and poricidal plants. Current Biology, 34(14), 3055-3063.	below ground	no information	excavate	soil	no information	species	unable	no information	no information	no information	Mahlmann, Thiago, and Favízia Oliveira. 2012. “A New Species of Centris (Centris) (Fabricius) from Northeastern Brazil, with Taxonomic Notes on C. (C.) Pulchra Moure, Oliveira & Viana (Hymenoptera, Apidae).” ZooKeys 255 (December): 49–65. https://doi.org/10.3897/zookeys.255.4303.	3.84	large (>3.8)	3.8-4.2	3.84	no information	no information	Carneiro, Liedson Tavares, Camila Bárbara Danny Silva André, Adriana Takahasi, and Isabel Alves-dos-Santos. 2019. “Interactions between Oil-Collecting Bees and Krameria Grandiflora (Krameriaceae) with Emphasis on the Role of Specialized Floral Traits in the Mutual Fit”. Arthropod-Plant Interactions 13 (2): 213–26. https://doi.org/10.1007/s11829-019-09689-w.	no
Apidae	Apinae	Centridini	Centris	castanicolor	Melanocentris		Vivallo, 2022	Vivallo, Felipe. 2022. The oil-collecting bees of Centris (Melanocentris) (Hymenoptera: Apidae). Rio de Janeiro: Author’s edition.	non-eusocial	solitary		genus	Michener, Charles Duncan. 2007. The Bees of the World. Baltimore: The Johns Hopkins University Press.	no information	no information	yes	species	Russell, A. L., Buchmann, S. L., Ascher, J. S., Wang, Z., Kriebel, R., Jolles, D. D., Orr, M. C., Hughes, A. C. (2024). Global patterns and drivers of buzzing bees and poricidal plants. Current Biology, 34(14), 3055-3063.	below ground	no information	excavate	soil	no information	subgenus	unable	no information	no information	no information	Vivallo, Felipe. 2022. The oil-collecting bees of Centris (Melanocentris) (Hymenoptera: Apidae). Rio de Janeiro: Author’s edition.		no information	no information	no information	no information	no information	no information	no
Apidae	Apinae	Centridini	Centris	caxiensis	Centris		Ducke, 1907	Moure, Jesus Santiago, Danuncia Urban, and Gabriel A. R. Melo. 2022. Catalogue of Bees (Hymenoptera, Apoidea) in the Neotropical Region. Sociedade Brasileira de Entomologia.	non-eusocial	solitary		species	Martins, Herbeson Ovidio de Jesus, Felipe Vivallo, and Vinina Silva Ferreira. 2020. “Notes on the Nest Architecture of Centris caxiensis Ducke (Hymenoptera: Apidae) in an Urban Dry Forest Fragment in Northeastern Brazil</P>.” Revista Chilena de Entomología 46 (3). https://www.biotaxa.org/rce/article/view/63547.	no information	no information	yes	species	Russell, A. L., Buchmann, S. L., Ascher, J. S., Wang, Z., Kriebel, R., Jolles, D. D., Orr, M. C., Hughes, A. C. (2024). Global patterns and drivers of buzzing bees and poricidal plants. Current Biology, 34(14), 3055-3063.	below ground	nesting in sand	excavate	soil	yes	species	unable	no information	no information	no information	Martins, Herbeson Ovidio de Jesus, Felipe Vivallo, and Vinina Silva Ferreira. 2020. “Notes on the Nest Architecture of Centris caxiensis Ducke (Hymenoptera: Apidae) in an Urban Dry Forest Fragment in Northeastern Brazil</P>.” Revista Chilena de Entomología 46 (3). https://www.biotaxa.org/rce/article/view/63547.	4.25	large (>3.8)	4.2-4.6	4.25	no information	no information	Carneiro, Liedson Tavares, Camila Bárbara Danny Silva André, Adriana Takahasi, and Isabel Alves-dos-Santos. 2019. “Interactions between Oil-Collecting Bees and Krameria Grandiflora (Krameriaceae) with Emphasis on the Role of Specialized Floral Traits in the Mutual Fit”. Arthropod-Plant Interactions 13 (2): 213–26. https://doi.org/10.1007/s11829-019-09689-w. | Raiol, Rafael Lobo, Markus Gastauer, …	no
Apidae	Apinae	Centridini	Centris	cearensis	Odontoxys		Vivallo, 2022	Vivallo, Felipe. 2022. The oil-collecting bees of Centris (Melanocentris) (Hymenoptera: Apidae). Rio de Janeiro: Author’s edition.	non-eusocial	solitary		genus	Michener, Charles Duncan. 2007. The Bees of the World. Baltimore: The Johns Hopkins University Press.	no information	no information	yes	species	Russell, A. L., Buchmann, S. L., Ascher, J. S., Wang, Z., Kriebel, R., Jolles, D. D., Orr, M. C., Hughes, A. C. (2024). Global patterns and drivers of buzzing bees and poricidal plants. Current Biology, 34(14), 3055-3063.	below ground	no information	excavate	soil	no information	subgenus	unable	no information	no information	no information	Vivallo, Felipe. 2022. The oil-collecting bees of Centris (Melanocentris) (Hymenoptera: Apidae). Rio de Janeiro: Author’s edition.		no information	no information	no information	no information	no information	no information	no
Apidae	Apinae	Centridini	Centris	chrysitis	Melanocentris		Lepeletier, 1841	Vivallo, Felipe. 2022. The oil-collecting bees of Centris (Melanocentris) (Hymenoptera: Apidae). Rio de Janeiro: Author’s edition.	non-eusocial	solitary		genus	Michener, Charles Duncan. 2007. The Bees of the World. Baltimore: The Johns Hopkins University Press.	no information	no information	yes	species	Russell, A. L., Buchmann, S. L., Ascher, J. S., Wang, Z., Kriebel, R., Jolles, D. D., Orr, M. C., Hughes, A. C. (2024). Global patterns and drivers of buzzing bees and poricidal plants. Current Biology, 34(14), 3055-3063.	below ground	no information	excavate	soil	no information	subgenus	unable	no information	no information	no information	Vivallo, Felipe. 2022. The oil-collecting bees of Centris (Melanocentris) (Hymenoptera: Apidae). Rio de Janeiro: Author’s edition.		no information	no information	no information	no information	no information	no information	no
Apidae	Apinae	Centridini	Centris	chrysosticta	Melanocentris		Vivallo, 2022	Vivallo, Felipe. 2022. The oil-collecting bees of Centris (Melanocentris) (Hymenoptera: Apidae). Rio de Janeiro: Author’s edition.	non-eusocial	solitary		genus	Michener, Charles Duncan. 2007. The Bees of the World. Baltimore: The Johns Hopkins University Press.	no information	no information	yes	species	Russell, A. L., Buchmann, S. L., Ascher, J. S., Wang, Z., Kriebel, R., Jolles, D. D., Orr, M. C., Hughes, A. C. (2024). Global patterns and drivers of buzzing bees and poricidal plants. Current Biology, 34(14), 3055-3063.	below ground	no information	excavate	soil	no information	subgenus	unable	no information	no information	no information	Vivallo, Felipe. 2022. The oil-collecting bees of Centris (Melanocentris) (Hymenoptera: Apidae). Rio de Janeiro: Author’s edition.		no information	no information	no information	no information	no information	no information	no
Apidae	Apinae	Centridini	Centris	collaris	Melanocentris		Lepeletier, 1841	Vivallo, Felipe. 2022. The oil-collecting bees of Centris (Melanocentris) (Hymenoptera: Apidae). Rio de Janeiro: Author’s edition.	non-eusocial	solitary		species	Rocha-Filho, Léo Correia Da, Maria Juliana Ferreira-Caliman, Carlos Alberto Garófalo, and Solange Cristina Augusto. 2018. “A Specialist in an Urban Area: Are Cities Suitable to Harbour Populations of the Oligolectic Bee Centris (Melacentris) collaris (Apidae: Centridini)?” Annales Zoologici Fennici 55 (1–3): 135–49. https://doi.org/10.5735/086.055.0101.	no information	no information	yes	species	Rocha-Filho, Léo Correia Da, Maria Juliana Ferreira-Caliman, Carlos Alberto Garófalo, and Solange Cristina Augusto. 2018. “A Specialist in an Urban Area: Are Cities Suitable to Harbour Populations of the Oligolectic Bee Centris (Melacentris) collaris (Apidae: Centridini)?” Annales Zoologici Fennici 55 (1–3): 135–49. https://doi.org/10.5735/086.055.0101.	below ground	no information	excavate	soil	yes	species	unable	no information	no information	no information	Rocha-Filho, Léo Correia Da, Maria Juliana Ferreira-Caliman, Carlos Alberto Garófalo, and Solange Cristina Augusto. 2018. “A Specialist in an Urban Area: Are Cities Suitable to Harbour Populations of the Oligolectic Bee Centris (Melacentris) collaris (Apidae: Centridini)?” Annales Zoologici Fennici 55 (1–3): 135–49. https://doi.org/10.5735/086.055.0101.	7.04	large (>3.8)	7.0-7.4	7.04	no information	no information	Daniel de Paiva_personal database | Borges, Rafael Cabral, Kleber Padovani, Vera Lucia Imperatriz-Fonseca, and Tereza Cristina Giannini. 2020. “A Dataset of Multi-Functional Ecological Traits of Brazilian Bees”. Scientific Data 7 (1): 120. https://doi.org/10.1038/s41597-020-0461-3.	no
Apidae	Apinae	Centridini	Centris	confusa	Melanocentris		Moure, 1960	Vivallo, Felipe. 2022. The oil-collecting bees of Centris (Melanocentris) (Hymenoptera: Apidae). Rio de Janeiro: Author’s edition.	non-eusocial	solitary		genus	Michener, Charles Duncan. 2007. The Bees of the World. Baltimore: The Johns Hopkins University Press.	no information	no information	yes	species	Russell, A. L., Buchmann, S. L., Ascher, J. S., Wang, Z., Kriebel, R., Jolles, D. D., Orr, M. C., Hughes, A. C. (2024). Global patterns and drivers of buzzing bees and poricidal plants. Current Biology, 34(14), 3055-3063.	below ground	no information	excavate	soil	no information	subgenus	unable	no information	no information	no information	Vivallo, Felipe. 2022. The oil-collecting bees of Centris (Melanocentris) (Hymenoptera: Apidae). Rio de Janeiro: Author’s edition.	6.56	large (>3.8)	6.2-6.6	6.56	no information	no information	Borges, Rafael Cabral, Kleber Padovani, Vera Lucia Imperatriz-Fonseca, and Tereza Cristina Giannini. 2020. “A Dataset of Multi-Functional Ecological Traits of Brazilian Bees”. Scientific Data 7 (1): 120. https://doi.org/10.1038/s41597-020-0461-3.	no
Apidae	Apinae	Centridini	Centris	conspersa	Melanocentris		Mocsáry, 1899	Vivallo, Felipe. 2022. The oil-collecting bees of Centris (Melanocentris) (Hymenoptera: Apidae). Rio de Janeiro: Author’s edition.	non-eusocial	solitary		species	Rocha-Filho, L. C., Ferreira-Caliman, M. J., Serrano, J. C., de Camargo, J. M. F., Garofalo, C. A. 2017. ''Nesting ecology of the oil-collecting bee Centris (Melacentris) conspersa Mocsáry and its potential association with the cleptoparasite Cyphomelissa diabolica Friese (Apidae: Centridini, Ericrocidini)''. Journal of Apicultural Research 56(5): 489-496. https://doi.org/10.1080/00218839.2017.13…	no information	no information	yes	species	Rocha-Filho, L. C., Ferreira-Caliman, M. J., Serrano, J. C., de Camargo, J. M. F., Garofalo, C. A. 2017. ''Nesting ecology of the oil-collecting bee Centris (Melacentris) conspersa Mocsáry and its potential association with the cleptoparasite Cyphomelissa diabolica Friese (Apidae: Centridini, Ericrocidini)''. Journal of Apicultural Research 56(5): 489-496. https://doi.org/10.1080/00218839.2017.13…	below ground	no information	excavate	soil	yes	species	unable	no information	no information	no information	Rocha-Filho, L. C., Ferreira-Caliman, M. J., Serrano, J. C., de Camargo, J. M. F., Garofalo, C. A. 2017. ''Nesting ecology of the oil-collecting bee Centris (Melacentris) conspersa Mocsáry and its potential association with the cleptoparasite Cyphomelissa diabolica Friese (Apidae: Centridini, Ericrocidini)''. Journal of Apicultural Research 56(5): 489-496. https://doi.org/10.1080/00218839.2017.13…	6.94	large (>3.8)	6.6-7.0	6.94	no information	no information	Borges, Rafael Cabral, Kleber Padovani, Vera Lucia Imperatriz-Fonseca, and Tereza Cristina Giannini. 2020. “A Dataset of Multi-Functional Ecological Traits of Brazilian Bees”. Scientific Data 7 (1): 120. https://doi.org/10.1038/s41597-020-0461-3.	no
Apidae	Apinae	Centridini	Centris	decipiens	Ptilotopus		Moure & Seabra, 1960	Moure, Jesus Santiago, Danuncia Urban, and Gabriel A. R. Melo. 2022. Catalogue of Bees (Hymenoptera, Apoidea) in the Neotropical Region. Sociedade Brasileira de Entomologia.	non-eusocial	solitary		genus	Michener, Charles Duncan. 2007. The Bees of the World. Baltimore: The Johns Hopkins University Press.	no information	no information	yes	species	Pinheiro, Mardiore, Vinicius Lourenço Garcia de Brito, and Marlies Sazima. 2018. “Pollination Biology of Melittophilous Legume Tree Species in the Atlantic Forest in Southeast Brazil.” Acta Botanica Brasilica 32 (July): 410–25. https://doi.org/10.1590/0102-33062018abb0078.	above ground	nesting in termite nest	pre-existing cavities	insect nest	no	subgenus	no information	no information	no information	no information	Vivallo, Felipe. 2019. “Two New Brazilian Species of Oil-Collecting Bees of the Genus Centris (Ptilotopus) Klug (Hymenoptera: Apidae).” Revista Chilena de Entomología 45 (1): 79–85. https://www.biotaxa.org/rce/article/view/46593.		no information	no information	no information	no information	no information	no information	no
Apidae	Apinae	Centridini	Centris	leprieurii	Centris		(Spinola, 1841)	Vivallo, F. 2024. De Apibus phantasticis generis Centris descripti a Johan Fabricius in 1804 (stricto sensu), cum descriptione specierum novarum, ubi occurrunt, flores quae visitant et quomodo eas cognoscimus. Rio de Janeiro: Author’s edition, x+ 644 pp.	non-eusocial	solitary		species	Martins, Herbeson Ovidio De Jesus, Isabel Alves-dos-Santos, Felipe Vivallo, and Vinina Silva Ferreira. 2021. “Biological Notes on Centris (Trachina) perforator with a Comparative Analysis of the Species with Ground-Nesting Habits of the Genus (Apidae: Centridini)”. Journal of Apicultural Research 60 (1): 123–34. https://doi.org/10.1080/00218839.2020.1828238.	no information	no information	yes	species	Oliveira-Rebouças, P., and M. Gimenes. 2011. “Potential Pollinators of Comolia ovalifolia DC Triana (Melastomataceae) and Chamaecrista ramosa (Vog.) H.S. Irwin and Barneby Var. Ramosa (Leguminosae-Caesalpinioideae), in Restinga, Bahia, Brazil.” Brazilian Journal of Biology 71 (May): 343–51. https://doi.org/10.1590/S1519-69842011000300002.	below ground	nests in sand, nests in aggregation	excavate	soil	yes	species	unable	no information	no information	no information	Martins, Herbeson Ovidio De Jesus, Isabel Alves-dos-Santos, Felipe Vivallo, and Vinina Silva Ferreira. 2021. “Biological Notes on Centris (Trachina) perforator with a Comparative Analysis of the Species with Ground-Nesting Habits of the Genus (Apidae: Centridini)”. Journal of Apicultural Research 60 (1): 123–34. https://doi.org/10.1080/00218839.2020.1828238.	5.19	large (>3.8)	5.0-5.4	5.19	no information	no information	measured by Allison L. Tietz and Denise M.D.S. Mouga | measured by Paulo A. S. Pinheiro and Antonio J.C. Aguiar | measured by Marina S. Castro, Matheus E. Trindade-Santos and Ramon L. Ramos	no
Apidae	Apinae	Centridini	Centris	decorata	Ptilotopus		Smith, 1854	Moure, Jesus Santiago, Danuncia Urban, and Gabriel A. R. Melo. 2022. Catalogue of Bees (Hymenoptera, Apoidea) in the Neotropical Region. Sociedade Brasileira de Entomologia.	non-eusocial	solitary		genus	Michener, Charles Duncan. 2007. The Bees of the World. Baltimore: The Johns Hopkins University Press.	no information	no information	yes	species	Russell, A. L., Buchmann, S. L., Ascher, J. S., Wang, Z., Kriebel, R., Jolles, D. D., Orr, M. C., Hughes, A. C. (2024). Global patterns and drivers of buzzing bees and poricidal plants. Current Biology, 34(14), 3055-3063.	above ground	nesting in termite nest	pre-existing cavities	insect nest	no	subgenus	no information	no information	no information	no information	Vivallo, Felipe. 2019. “Two New Brazilian Species of Oil-Collecting Bees of the Genus Centris (Ptilotopus) Klug (Hymenoptera: Apidae).” Revista Chilena de Entomología 45 (1): 79–85. https://www.biotaxa.org/rce/article/view/46593.		no information	no information	no information	no information	no information	no information	no
Apidae	Apinae	Centridini	Centris	dentata	Trachina		Smith, 1854	Moure, Jesus Santiago, Danuncia Urban, and Gabriel A. R. Melo. 2022. Catalogue of Bees (Hymenoptera, Apoidea) in the Neotropical Region. Sociedade Brasileira de Entomologia.	non-eusocial	solitary		genus	Michener, Charles Duncan. 2007. The Bees of the World. Baltimore: The Johns Hopkins University Press.	no information	no information	yes	species	Russell, A. L., Buchmann, S. L., Ascher, J. S., Wang, Z., Kriebel, R., Jolles, D. D., Orr, M. C., Hughes, A. C. (2024). Global patterns and drivers of buzzing bees and poricidal plants. Current Biology, 34(14), 3055-3063.	below ground	no information	excavate	soil	no information	subgenus	unable	no information	no information	no information	Martins, Herbeson Ovidio De Jesus, Isabel Alves-dos-Santos, Felipe Vivallo, and Vinina Silva Ferreira. 2021. “Biological Notes on Centris (Trachina) perforator with a Comparative Analysis of the Species with Ground-Nesting Habits of the Genus (Apidae: Centridini)”. Journal of Apicultural Research 60 (1): 123–34. https://doi.org/10.1080/00218839.2020.1828238.	4.94	large (>3.8)	4.6-5.0	4.94	no information	no information	Borges, Rafael Cabral, Kleber Padovani, Vera Lucia Imperatriz-Fonseca, and Tereza Cristina Giannini. 2020. “A Dataset of Multi-Functional Ecological Traits of Brazilian Bees”. Scientific Data 7 (1): 120. https://doi.org/10.1038/s41597-020-0461-3.	no
Apidae	Apinae	Centridini	Centris	denudans	Ptilotopus		Lepeletier, 1841	Moure, Jesus Santiago, Danuncia Urban, and Gabriel A. R. Melo. 2022. Catalogue of Bees (Hymenoptera, Apoidea) in the Neotropical Region. Sociedade Brasileira de Entomologia.	non-eusocial	solitary		genus	Michener, Charles Duncan. 2007. The Bees of the World. Baltimore: The Johns Hopkins University Press.	no information	no information	yes	species	Romeiro, Luiza de Araújo. 2021. "Fontes de Recursos Alimentares para Abelhas como Estratégias de Conservação da Biodiversidade do Sudeste da Amazônia, Floresta Nacional de Carajás" MSc diss., Instituto Tecnológico Vale Desenvolvimento Sustentável.	above ground	nesting in termite nest	pre-existing cavities	insect nest	no	subgenus	no information	no information	no information	no information	Vivallo, Felipe. 2019. “Two New Brazilian Species of Oil-Collecting Bees of the Genus Centris (Ptilotopus) Klug (Hymenoptera: Apidae).” Revista Chilena de Entomología 45 (1): 79–85. https://www.biotaxa.org/rce/article/view/46593.	7.89	large (>3.8)	7.8-8.2	7.89	no information	no information	Rabelo, Laíce Souza. 2012. ''Diversity of Pollen Surces Used by Centridini Bees in Areas of Cerrado". MSc diss., Universidade Federal de Uberlândia. | Borges, Rafael Cabral, Kleber Padovani, Vera Lucia Imperatriz-Fonseca, and Tereza Cristina Giannini. 2020. “A Dataset of Multi-Functional Ecological Traits of Brazilian Bees”. Scientific Data 7 (1): 120. https://doi.org/10.1038/s41597-020-0461-3.	no
Apidae	Apinae	Centridini	Centris	derasa	Ptilotopus		Lepeletier, 1841	Moure, Jesus Santiago, Danuncia Urban, and Gabriel A. R. Melo. 2022. Catalogue of Bees (Hymenoptera, Apoidea) in the Neotropical Region. Sociedade Brasileira de Entomologia.	non-eusocial	solitary		species	Rego, Márcia M. C., Patrícia M. C. Albuquerque, Marina C. Ramos, and Léa M. Carreira. 2006. “Aspectos da biologia de nidificação de Centris flavifrons (Friese) (Hymenoptera: Apidae, Centridini), um dos principais polinizadores do murici (Byrsonima crassifolia L. Kunth, Malpighiaceae), no Maranhão.” Neotropical Entomology 35 (October): 579–87. https://doi.org/10.1590/S1519-566X2006000500003.	no information	no information	yes	species	Rego, Márcia M. C., Patrícia M. C. Albuquerque, Marina C. Ramos, and Léa M. Carreira. 2006. “Aspectos da biologia de nidificação de Centris flavifrons (Friese) (Hymenoptera: Apidae, Centridini), um dos principais polinizadores do murici (Byrsonima crassifolia L. Kunth, Malpighiaceae), no Maranhão.” Neotropical Entomology 35 (October): 579–87. https://doi.org/10.1590/S1519-566X2006000500003.	above ground	nests in arboreal termite nests	pre-existing cavities	insect nest	no	species	no information	no information	no information	no information	Rego, Márcia M. C., Patrícia M. C. Albuquerque, Marina C. Ramos, and Léa M. Carreira. 2006. “Aspectos da biologia de nidificação de Centris flavifrons (Friese) (Hymenoptera: Apidae, Centridini), um dos principais polinizadores do murici (Byrsonima crassifolia L. Kunth, Malpighiaceae), no Maranhão.” Neotropical Entomology 35 (October): 579–87. https://doi.org/10.1590/S1519-566X2006000500003.		no information	no information	no information	no information	no information	no information	no
Apidae	Apinae	Centridini	Centris	dichrootricha	Hemisiella		(Moure, 1945)	Moure, Jesus Santiago, Danuncia Urban, and Gabriel A. R. Melo. 2022. Catalogue of Bees (Hymenoptera, Apoidea) in the Neotropical Region. Sociedade Brasileira de Entomologia.	non-eusocial	solitary		species	Morato, Elder F., Marcos V. B. Garcia, and Lúcio Antônio De O. Campos. 1999. “Biologia de Centris Fabricius (Hymenoptera, Anthophoridae, Centridini) Em Matas Contínuas e Fragmentos Na Amazônia Central”. Revista Brasileira de Zoologia 16 (4): 1213–22. https://doi.org/10.1590/S0101-81751999000400029.	no information	no information	yes	species	Carvalho, Gracy C. A., Léa M. M. Carreira, Márcia M. C. Rêgo, and Patricia M. C. Albuquerque. 2016. “Nesting Habits of Centris (Hemisiella) dichrootricha (Hymenoptera: Apidae) in the Northern Cerrado of Brazil.” Revista de Biologia Tropical 64 (3): 1041–56. https://doi.org/10.15517/rbt.v64i3.17196.	above ground	nests in tree holes and wooden trap-nests	pre-existing cavities	wood, human-made structures	no	species	trap-nest	no information	no information	no information	Morato, Elder F., Marcos V. B. Garcia, and Lúcio Antônio De O. Campos. 1999. “Biologia de Centris Fabricius (Hymenoptera, Anthophoridae, Centridini) Em Matas Contínuas e Fragmentos Na Amazônia Central”. Revista Brasileira de Zoologia 16 (4): 1213–22. https://doi.org/10.1590/S0101-81751999000400029.	4.82	large (>3.8)	4.6-5.0	4.82	no information	no information	Borges, Rafael Cabral, Kleber Padovani, Vera Lucia Imperatriz-Fonseca, and Tereza Cristina Giannini. 2020. “A Dataset of Multi-Functional Ecological Traits of Brazilian Bees”. Scientific Data 7 (1): 120. https://doi.org/10.1038/s41597-020-0461-3.	yes
Apidae	Apinae	Centridini	Centris	difformis	Heterocentris		Smith, 1854	Moure, Jesus Santiago, Danuncia Urban, and Gabriel A. R. Melo. 2022. Catalogue of Bees (Hymenoptera, Apoidea) in the Neotropical Region. Sociedade Brasileira de Entomologia.	non-eusocial	solitary		genus	Michener, Charles Duncan. 2007. The Bees of the World. Baltimore: The Johns Hopkins University Press.	no information	no information	yes	species	Russell, A. L., Buchmann, S. L., Ascher, J. S., Wang, Z., Kriebel, R., Jolles, D. D., Orr, M. C., Hughes, A. C. (2024). Global patterns and drivers of buzzing bees and poricidal plants. Current Biology, 34(14), 3055-3063.	above ground	no information	pre-existing cavities	wood	no	subgenus	no information	no information	no information	no information	Thiele, Rainer. 2005. “Phenology and Nest Site Preferences of Wood-Nesting Bees in a Neotropical Lowland Rain Forest”. Studies on Neotropical Fauna and Environment 40 (1): 39–48. https://doi.org/10.1080/01650520400025712.		no information	no information	no information	no information	no information	no information	no
Apidae	Apinae	Centridini	Centris	dimidiata	Ptilotopus		(Olivier, 1789)	Moure, Jesus Santiago, Danuncia Urban, and Gabriel A. R. Melo. 2022. Catalogue of Bees (Hymenoptera, Apoidea) in the Neotropical Region. Sociedade Brasileira de Entomologia.	non-eusocial	solitary		species	Michener, Charles Duncan. 2007. The Bees of the World. Baltimore: The Johns Hopkins University Press. | Vivallo, Felipe. 2022. The oil-collecting bees of Centris (Melanocentris) (Hymenoptera: Apidae). Rio de Janeiro: Author’s edition. | Vivallo, Felipe. 2019. “Two New Brazilian Species of Oil-Collecting Bees of the Genus Centris (Ptilotopus) Klug (Hymenoptera: Apidae).” Revista Chilena de Entomol…	no information	no information	yes	species	Russell, A. L., Buchmann, S. L., Ascher, J. S., Wang, Z., Kriebel, R., Jolles, D. D., Orr, M. C., Hughes, A. C. (2024). Global patterns and drivers of buzzing bees and poricidal plants. Current Biology, 34(14), 3055-3063.	below ground	no information	excavate	soil	no information	subgenus	unable	no information	no information	no information	Vivallo, Felipe. 2022. The oil-collecting bees of Centris (Melanocentris) (Hymenoptera: Apidae). Rio de Janeiro: Author’s edition.	7.3	large (>3.8)	7.0-7.4	7.3	no information	no information	measured by Henrique P. Moleiro, Samara Santos, Kelli S. Ramos and Gabriela P. Camacho	no
Apidae	Apinae	Centridini	Centris	discolor	Melanocentris		Smith, 1874	Vivallo, Felipe. 2022. The oil-collecting bees of Centris (Melanocentris) (Hymenoptera: Apidae). Rio de Janeiro: Author’s edition.	non-eusocial	solitary		genus	Michener, Charles Duncan. 2007. The Bees of the World. Baltimore: The Johns Hopkins University Press.	no information	no information	yes	species	Schrottky, Curt. 1901. “Biologische notizen solitarer bienen von S. Paulo (Brasilien)”. Allgemeine Zeitschrift für Entomologie. 6:209–216.	below ground	no information	excavate	soil	no information	subgenus	unable	no information	no information	no information	Vivallo, Felipe. 2022. The oil-collecting bees of Centris (Melanocentris) (Hymenoptera: Apidae). Rio de Janeiro: Author’s edition.	7.34	large (>3.8)	7.0-7.4	7.34	no information	no information	Borges, Rafael Cabral, Kleber Padovani, Vera Lucia Imperatriz-Fonseca, and Tereza Cristina Giannini. 2020. “A Dataset of Multi-Functional Ecological Traits of Brazilian Bees”. Scientific Data 7 (1): 120. https://doi.org/10.1038/s41597-020-0461-3. | Raiol, Rafael Lobo, Markus Gastauer, Alistair John Campbell, Rafael Cabral Borges, Marcelo Awade, and Tereza Cristina Giannini. 2021. “Specialist Bee …	no
Apidae	Apinae	Centridini	Centris	dixanthozona	Ptilotopus		Moure & Seabra, 1962	Moure, Jesus Santiago, Danuncia Urban, and Gabriel A. R. Melo. 2022. Catalogue of Bees (Hymenoptera, Apoidea) in the Neotropical Region. Sociedade Brasileira de Entomologia.	non-eusocial	solitary		genus	Michener, Charles Duncan. 2007. The Bees of the World. Baltimore: The Johns Hopkins University Press.	no information	no information	yes	species	Russell, A. L., Buchmann, S. L., Ascher, J. S., Wang, Z., Kriebel, R., Jolles, D. D., Orr, M. C., Hughes, A. C. (2024). Global patterns and drivers of buzzing bees and poricidal plants. Current Biology, 34(14), 3055-3063.	above ground	nesting in termite nest	pre-existing cavities	insect nest	no	subgenus	no information	no information	no information	no information	Vivallo, Felipe. 2019. “Two New Brazilian Species of Oil-Collecting Bees of the Genus Centris (Ptilotopus) Klug (Hymenoptera: Apidae).” Revista Chilena de Entomología 45 (1): 79–85. https://www.biotaxa.org/rce/article/view/46593.		no information	no information	no information	no information	no information	no information	no
Apidae	Apinae	Centridini	Centris	dolichognatha	Schisthemisia		Vivallo, 2022	Vivallo, Felipe. 2022. The oil-collecting bees of Centris (Aphemisia)/ (Schisthemisia) (Hymenoptera: Apidae). Rio de Janeiro: Author’s edition.	non-eusocial	solitary		genus	Michener, Charles Duncan. 2007. The Bees of the World. Baltimore: The Johns Hopkins University Press.	no information	no information	yes	genus	Russell, A. L., Buchmann, S. L., Ascher, J. S., Wang, Z., Kriebel, R., Jolles, D. D., Orr, M. C., Hughes, A. C. (2024). Global patterns and drivers of buzzing bees and poricidal plants. Current Biology, 34(14), 3055-3063.	below ground	no information	excavate	soil	no information	subgenus	unable	no information	no information	no information	Vivallo, Felipe. 2022. The oil-collecting bees of Centris (Aphemisia)/ (Schisthemisia) (Hymenoptera: Apidae). Rio de Janeiro: Author’s edition.		no information	no information	no information	no information	no information	no information	no
Apidae	Apinae	Centridini	Centris	dorsata	Melanocentris		Lepeletier, 1841	Vivallo, Felipe. 2022. The oil-collecting bees of Centris (Melanocentris) (Hymenoptera: Apidae). Rio de Janeiro: Author’s edition.	non-eusocial	solitary		species	Rocha-Filho, L. C., Ferreira-Caliman, M. J., Serrano, J. C., de Camargo, J. M. F., Garofalo, C. A. 2017. ''Nesting ecology of the oil-collecting bee Centris (Melacentris) conspersa Mocsáry and its potential association with the cleptoparasite Cyphomelissa diabolica Friese (Apidae: Centridini, Ericrocidini)''. Journal of Apicultural Research 56(5): 489-496. https://doi.org/10.1080/00218839.2017.13…	no information	no information	yes	species	Gottsberger, Gerhard and Ilse Silberbauer-Gottsberger. 1988. "Evolution of Flower Structures and Pollination in Neotropical Cassiinae (Caesalpiniaceae) Species". Phyton 28: 293-320.	below ground	no information	excavate	soil	yes	species	unable	no information	no information	no information	Rocha-Filho, L. C., Ferreira-Caliman, M. J., Serrano, J. C., de Camargo, J. M. F., Garofalo, C. A. 2017. ''Nesting ecology of the oil-collecting bee Centris (Melacentris) conspersa Mocsáry and its potential association with the cleptoparasite Cyphomelissa diabolica Friese (Apidae: Centridini, Ericrocidini)''. Journal of Apicultural Research 56(5): 489-496. https://doi.org/10.1080/00218839.2017.13…	6.76	large (>3.8)	6.6-7.0	6.76	no information	no information	Borges, Rafael Cabral, Kleber Padovani, Vera Lucia Imperatriz-Fonseca, and Tereza Cristina Giannini. 2020. “A Dataset of Multi-Functional Ecological Traits of Brazilian Bees”. Scientific Data 7 (1): 120. https://doi.org/10.1038/s41597-020-0461-3.	no
Apidae	Apinae	Centridini	Centris	electilis	Melanocentris		Vivallo, 2022	Vivallo, Felipe. 2022. The oil-collecting bees of Centris (Melanocentris) (Hymenoptera: Apidae). Rio de Janeiro: Author’s edition.	non-eusocial	solitary		genus	Michener, Charles Duncan. 2007. The Bees of the World. Baltimore: The Johns Hopkins University Press.	no information	no information	yes	species	Russell, A. L., Buchmann, S. L., Ascher, J. S., Wang, Z., Kriebel, R., Jolles, D. D., Orr, M. C., Hughes, A. C. (2024). Global patterns and drivers of buzzing bees and poricidal plants. Current Biology, 34(14), 3055-3063.	below ground	no information	excavate	soil	no information	subgenus	unable	no information	no information	no information	Vivallo, Felipe. 2022. The oil-collecting bees of Centris (Melanocentris) (Hymenoptera: Apidae). Rio de Janeiro: Author’s edition.		no information	no information	no information	no information	no information	no information	no
Apidae	Apinae	Centridini	Centris	ephippium	Odontoxys		Smith, 1854	Vivallo, Felipe. 2022. The oil-collecting bees of Centris (Melanocentris) (Hymenoptera: Apidae). Rio de Janeiro: Author’s edition.	non-eusocial	solitary		genus	Michener, Charles Duncan. 2007. The Bees of the World. Baltimore: The Johns Hopkins University Press.	no information	no information	yes	species	Russell, A. L., Buchmann, S. L., Ascher, J. S., Wang, Z., Kriebel, R., Jolles, D. D., Orr, M. C., Hughes, A. C. (2024). Global patterns and drivers of buzzing bees and poricidal plants. Current Biology, 34(14), 3055-3063.	below ground	no information	excavate	soil	no information	subgenus	unable	no information	no information	no information	Vivallo, Felipe. 2022. The oil-collecting bees of Centris (Melanocentris) (Hymenoptera: Apidae). Rio de Janeiro: Author’s edition.	4.6	large (>3.8)	4.2-4.6	4.6	no information	no information	Vivallo, Felipe. 2022. The oil-collecting bees of Centris (Melanocentris) (Hymenoptera: Apidae). Rio de Janeiro: Author’s edition.	no
Apidae	Apinae	Centridini	Centris	euryctenoda	Melanocentris		Vivallo, 2022	Vivallo, Felipe. 2022. The oil-collecting bees of Centris (Melanocentris) (Hymenoptera: Apidae). Rio de Janeiro: Author’s edition.	non-eusocial	solitary		genus	Michener, Charles Duncan. 2007. The Bees of the World. Baltimore: The Johns Hopkins University Press.	no information	no information	yes	species	Russell, A. L., Buchmann, S. L., Ascher, J. S., Wang, Z., Kriebel, R., Jolles, D. D., Orr, M. C., Hughes, A. C. (2024). Global patterns and drivers of buzzing bees and poricidal plants. Current Biology, 34(14), 3055-3063.	below ground	no information	excavate	soil	no information	subgenus	unable	no information	no information	no information	Vivallo, Felipe. 2022. The oil-collecting bees of Centris (Melanocentris) (Hymenoptera: Apidae). Rio de Janeiro: Author’s edition.		no information	no information	no information	no information	no information	no information	no
Apidae	Apinae	Centridini	Centris	fabricii	Odontoxys		Vivallo, 2022	Vivallo, Felipe. 2022. The oil-collecting bees of Centris (Melanocentris) (Hymenoptera: Apidae). Rio de Janeiro: Author’s edition.	non-eusocial	solitary		genus	Michener, Charles Duncan. 2007. The Bees of the World. Baltimore: The Johns Hopkins University Press.	no information	no information	yes	species	Russell, A. L., Buchmann, S. L., Ascher, J. S., Wang, Z., Kriebel, R., Jolles, D. D., Orr, M. C., Hughes, A. C. (2024). Global patterns and drivers of buzzing bees and poricidal plants. Current Biology, 34(14), 3055-3063.	below ground	no information	excavate	soil	no information	subgenus	unable	no information	no information	no information	Vivallo, Felipe. 2022. The oil-collecting bees of Centris (Melanocentris) (Hymenoptera: Apidae). Rio de Janeiro: Author’s edition.		no information	no information	no information	no information	no information	no information	no
Apidae	Apinae	Centridini	Centris	ferruginea	Xanthemisia		Lepeletier, 1841	Moure, Jesus Santiago, Danuncia Urban, and Gabriel A. R. Melo. 2022. Catalogue of Bees (Hymenoptera, Apoidea) in the Neotropical Region. Sociedade Brasileira de Entomologia.	non-eusocial	solitary		genus	Michener, Charles Duncan. 2007. The Bees of the World. Baltimore: The Johns Hopkins University Press.	no information	no information	yes	species	Romeiro, Luiza de Araújo. 2021. "Fontes de Recursos Alimentares para Abelhas como Estratégias de Conservação da Biodiversidade do Sudeste da Amazônia, Floresta Nacional de Carajás" MSc diss., Instituto Tecnológico Vale Desenvolvimento Sustentável.	above ground	no information	pre-existing cavities	wood	no	subgenus	no information	no information	no information	no information	Michener, Charles Duncan. 2007. The Bees of the World. Baltimore: The Johns Hopkins University Press.	6.09	large (>3.8)	5.8-6.2	6.09	no information	no information	Borges, Rafael Cabral, Kleber Padovani, Vera Lucia Imperatriz-Fonseca, and Tereza Cristina Giannini. 2020. “A Dataset of Multi-Functional Ecological Traits of Brazilian Bees”. Scientific Data 7 (1): 120. https://doi.org/10.1038/s41597-020-0461-3. | Raiol, Rafael Lobo, Markus Gastauer, Alistair John Campbell, Rafael Cabral Borges, Marcelo Awade, and Tereza Cristina Giannini. 2021. “Specialist Bee …	no
Apidae	Apinae	Centridini	Centris	flammigera	Odontoxys		Vivallo, 2022	Vivallo, Felipe. 2022. The oil-collecting bees of Centris (Melanocentris) (Hymenoptera: Apidae). Rio de Janeiro: Author’s edition.	non-eusocial	solitary		genus	Michener, Charles Duncan. 2007. The Bees of the World. Baltimore: The Johns Hopkins University Press.	no information	no information	yes	species	Russell, A. L., Buchmann, S. L., Ascher, J. S., Wang, Z., Kriebel, R., Jolles, D. D., Orr, M. C., Hughes, A. C. (2024). Global patterns and drivers of buzzing bees and poricidal plants. Current Biology, 34(14), 3055-3063.	below ground	no information	excavate	soil	no information	subgenus	unable	no information	no information	no information	Vivallo, Felipe. 2022. The oil-collecting bees of Centris (Melanocentris) (Hymenoptera: Apidae). Rio de Janeiro: Author’s edition.	6.43	large (>3.8)	6.2-6.6	6.43	no information	no information	measured by Paulo A. S. Pinheiro and Antonio J.C. Aguiar	no
Apidae	Apinae	Centridini	Centris	flavicans	Heterocentris		Moure, 2003	Moure, Jesus Santiago, Danuncia Urban, and Gabriel A. R. Melo. 2022. Catalogue of Bees (Hymenoptera, Apoidea) in the Neotropical Region. Sociedade Brasileira de Entomologia.	non-eusocial	solitary		genus	Michener, Charles Duncan. 2007. The Bees of the World. Baltimore: The Johns Hopkins University Press.	no information	no information	yes	species	Russell, A. L., Buchmann, S. L., Ascher, J. S., Wang, Z., Kriebel, R., Jolles, D. D., Orr, M. C., Hughes, A. C. (2024). Global patterns and drivers of buzzing bees and poricidal plants. Current Biology, 34(14), 3055-3063.	above ground	no information	pre-existing cavities	wood	no	subgenus	no information	no information	no information	no information	Thiele, Rainer. 2005. “Phenology and Nest Site Preferences of Wood-Nesting Bees in a Neotropical Lowland Rain Forest”. Studies on Neotropical Fauna and Environment 40 (1): 39–48. https://doi.org/10.1080/01650520400025712.		no information	no information	no information	no information	no information	no information	no
Apidae	Apinae	Centridini	Centris	flavifrons	Centris		(Fabricius, 1775)	Moure, Jesus Santiago, Danuncia Urban, and Gabriel A. R. Melo. 2022. Catalogue of Bees (Hymenoptera, Apoidea) in the Neotropical Region. Sociedade Brasileira de Entomologia.	non-eusocial	solitary		species	Martins, Celso F., Marcella P. Peixoto, and Cândida M. L. Aguiar. 2014. “Plastic Nesting Behavior of Centris (Centris) flavifrons (Hymenoptera: Apidae: Centridini) in an Urban Area”. Apidologie 45 (2): 156–71. https://doi.org/10.1007/s13592-013-0235-4.	no information	no information	yes	species	Renner, Susanne S. “A Survey of Reproductive Biology in Neotropical Melastomataceae and Memecylaceae.” Annals of the Missouri Botanical Garden 76, no. 2 (1989): 496–518. https://doi.org/10.2307/2399497.	below ground	no information	excavate	soil	yes	species	unable	no information	no information	no information	Martins, Celso F., Marcella P. Peixoto, and Cândida M. L. Aguiar. 2014. “Plastic Nesting Behavior of Centris (Centris) flavifrons (Hymenoptera: Apidae: Centridini) in an Urban Area”. Apidologie 45 (2): 156–71. https://doi.org/10.1007/s13592-013-0235-4.	6.32	large (>3.8)	6.2-6.6	6.32	no information	no information	Rabelo, Laíce Souza. 2012. ''Diversity of Pollen Surces Used by Centridini Bees in Areas of Cerrado". MSc diss., Universidade Federal de Uberlândia. | Borges, Rafael Cabral, Kleber Padovani, Vera Lucia Imperatriz-Fonseca, and Tereza Cristina Giannini. 2020. “A Dataset of Multi-Functional Ecological Traits of Brazilian Bees”. Scientific Data 7 (1): 120. https://doi.org/10.1038/s41597-020-0461-3.	no
Apidae	Apinae	Centridini	Centris	flavilabris	Schisthemisia		Mocsáry, 1899	Vivallo, Felipe. 2022. The oil-collecting bees of Centris (Aphemisia)/ (Schisthemisia) (Hymenoptera: Apidae). Rio de Janeiro: Author’s edition.	non-eusocial	solitary		genus	Michener, Charles Duncan. 2007. The Bees of the World. Baltimore: The Johns Hopkins University Press.	no information	no information	yes	species	Vivallo, Felipe. 2022. The oil-collecting bees of Centris (Aphemisia)/ (Schisthemisia) (Hymenoptera: Apidae). Rio de Janeiro: Author’s edition.	below ground	no information	excavate	soil	no information	subgenus	unable	no information	no information	no information	Vivallo, Felipe. 2022. The oil-collecting bees of Centris (Aphemisia)/ (Schisthemisia) (Hymenoptera: Apidae). Rio de Janeiro: Author’s edition.	6.3	large (>3.8)	6.2-6.6	6.3	no information	no information	measured by Henrique P. Moleiro, Samara Santos, Kelli S. Ramos and Gabriela P. Camacho	no
Apidae	Apinae	Centridini	Centris	flavomaculata	Melanocentris		Vivallo, 2022	Vivallo, Felipe. 2022. The oil-collecting bees of Centris (Melanocentris) (Hymenoptera: Apidae). Rio de Janeiro: Author’s edition.	non-eusocial	solitary		genus	Michener, Charles Duncan. 2007. The Bees of the World. Baltimore: The Johns Hopkins University Press.	no information	no information	yes	species	Russell, A. L., Buchmann, S. L., Ascher, J. S., Wang, Z., Kriebel, R., Jolles, D. D., Orr, M. C., Hughes, A. C. (2024). Global patterns and drivers of buzzing bees and poricidal plants. Current Biology, 34(14), 3055-3063.	below ground	no information	excavate	soil	no information	subgenus	unable	no information	no information	no information	Vivallo, Felipe. 2022. The oil-collecting bees of Centris (Melanocentris) (Hymenoptera: Apidae). Rio de Janeiro: Author’s edition.		no information	no information	no information	no information	no information	no information	no
Apidae	Apinae	Centridini	Centris	fluminensis	Melanocentris		Vivallo, 2022	Vivallo, Felipe. 2022. The oil-collecting bees of Centris (Melanocentris) (Hymenoptera: Apidae). Rio de Janeiro: Author’s edition.	non-eusocial	solitary		genus	Michener, Charles Duncan. 2007. The Bees of the World. Baltimore: The Johns Hopkins University Press.	no information	no information	yes	species	Russell, A. L., Buchmann, S. L., Ascher, J. S., Wang, Z., Kriebel, R., Jolles, D. D., Orr, M. C., Hughes, A. C. (2024). Global patterns and drivers of buzzing bees and poricidal plants. Current Biology, 34(14), 3055-3063.	below ground	no information	excavate	soil	no information	subgenus	unable	no information	no information	no information	Vivallo, Felipe. 2022. The oil-collecting bees of Centris (Melanocentris) (Hymenoptera: Apidae). Rio de Janeiro: Author’s edition.		no information	no information	no information	no information	no information	no information	no
Apidae	Apinae	Centridini	Centris	fluviatilis	Melanocentris		Friese, 1924	Vivallo, Felipe. 2022. The oil-collecting bees of Centris (Melanocentris) (Hymenoptera: Apidae). Rio de Janeiro: Author’s edition.	non-eusocial	solitary		genus	Michener, Charles Duncan. 2007. The Bees of the World. Baltimore: The Johns Hopkins University Press.	no information	no information	yes	species	Russell, A. L., Buchmann, S. L., Ascher, J. S., Wang, Z., Kriebel, R., Jolles, D. D., Orr, M. C., Hughes, A. C. (2024). Global patterns and drivers of buzzing bees and poricidal plants. Current Biology, 34(14), 3055-3063.	below ground	no information	excavate	soil	no information	subgenus	unable	no information	no information	no information	Vivallo, Felipe. 2022. The oil-collecting bees of Centris (Melanocentris) (Hymenoptera: Apidae). Rio de Janeiro: Author’s edition.		no information	no information	no information	no information	no information	no information	no
Apidae	Apinae	Centridini	Centris	frieseana	Melanocentris		Moure, 2003	Vivallo, Felipe. 2022. The oil-collecting bees of Centris (Melanocentris) (Hymenoptera: Apidae). Rio de Janeiro: Author’s edition.	non-eusocial	solitary		genus	Michener, Charles Duncan. 2007. The Bees of the World. Baltimore: The Johns Hopkins University Press.	no information	no information	yes	species	Russell, A. L., Buchmann, S. L., Ascher, J. S., Wang, Z., Kriebel, R., Jolles, D. D., Orr, M. C., Hughes, A. C. (2024). Global patterns and drivers of buzzing bees and poricidal plants. Current Biology, 34(14), 3055-3063.	below ground	no information	excavate	soil	no information	subgenus	unable	no information	no information	no information	Vivallo, Felipe. 2022. The oil-collecting bees of Centris (Melanocentris) (Hymenoptera: Apidae). Rio de Janeiro: Author’s edition.		no information	no information	no information	no information	no information	no information	no
Apidae	Apinae	Centridini	Centris	fulva	Schisthemisia		Friese, 1924	Vivallo, Felipe. 2022. The oil-collecting bees of Centris (Aphemisia)/ (Schisthemisia) (Hymenoptera: Apidae). Rio de Janeiro: Author’s edition.	non-eusocial	solitary		genus	Michener, Charles Duncan. 2007. The Bees of the World. Baltimore: The Johns Hopkins University Press.	no information	no information	yes	species	Russell, A. L., Buchmann, S. L., Ascher, J. S., Wang, Z., Kriebel, R., Jolles, D. D., Orr, M. C., Hughes, A. C. (2024). Global patterns and drivers of buzzing bees and poricidal plants. Current Biology, 34(14), 3055-3063.	below ground	no information	excavate	soil	no information	subgenus	unable	no information	no information	no information	Vivallo, Felipe. 2022. The oil-collecting bees of Centris (Melanocentris) (Hymenoptera: Apidae). Rio de Janeiro: Author’s edition.		no information	no information	no information	no information	no information	no information	no
Apidae	Apinae	Centridini	Centris	furcata	Melanocentris		(Fabricius, 1804)	Vivallo, Felipe. 2022. The oil-collecting bees of Centris (Melanocentris) (Hymenoptera: Apidae). Rio de Janeiro: Author’s edition.	non-eusocial	solitary		genus	Michener, Charles Duncan. 2007. The Bees of the World. Baltimore: The Johns Hopkins University Press.	no information	no information	yes	species	Russell, A. L., Buchmann, S. L., Ascher, J. S., Wang, Z., Kriebel, R., Jolles, D. D., Orr, M. C., Hughes, A. C. (2024). Global patterns and drivers of buzzing bees and poricidal plants. Current Biology, 34(14), 3055-3063.	below ground	nests in earth banks	excavate	soil	no information	species	unable	no information	no information	no information	Janvier, H. 1955. “Le Nid et La Nidification Chez Quelques Abeilles Des Andes Tropicales.” Annales Des Sciences Naturelles, Zoologie 17 (11): 311–49.		no information	no information	no information	no information	no information	no information	no
Apidae	Apinae	Centridini	Centris	fuscata	Trachina		Lepeletier, 1841	Moure, Jesus Santiago, Danuncia Urban, and Gabriel A. R. Melo. 2022. Catalogue of Bees (Hymenoptera, Apoidea) in the Neotropical Region. Sociedade Brasileira de Entomologia.	non-eusocial	solitary		species	Martins, Herbeson Ovidio De Jesus, Isabel Alves-dos-Santos, Felipe Vivallo, and Vinina Silva Ferreira. 2021. “Biological Notes on Centris (Trachina) perforator with a Comparative Analysis of the Species with Ground-Nesting Habits of the Genus (Apidae: Centridini)”. Journal of Apicultural Research 60 (1): 123–34. https://doi.org/10.1080/00218839.2020.1828238.	no information	no information	yes	species	Franco, Emanuella Lopes, and Miriam Gimenesb. 2011. “Pollination of Cambessedesia wurdackii in Brazilian Campo Rupestre Vegetation, with Special Reference to Crepuscular Bees.” Journal of Insect Science 11 (1): 97. https://doi.org/10.1673/031.011.9701.	below ground	nests in clay soil - flat surfaces (eg beach shore, sawdust soil)	excavate	soil	yes	species	unable	no information	no information	no information	Martins, Herbeson Ovidio De Jesus, Isabel Alves-dos-Santos, Felipe Vivallo, and Vinina Silva Ferreira. 2021. “Biological Notes on Centris (Trachina) perforator with a Comparative Analysis of the Species with Ground-Nesting Habits of the Genus (Apidae: Centridini)”. Journal of Apicultural Research 60 (1): 123–34. https://doi.org/10.1080/00218839.2020.1828238.	5.02	large (>3.8)	5.0-5.4	5.02	no information	no information	Carneiro, Liedson Tavares, Camila Bárbara Danny Silva André, Adriana Takahasi, and Isabel Alves-dos-Santos. 2019. “Interactions between Oil-Collecting Bees and Krameria Grandiflora (Krameriaceae) with Emphasis on the Role of Specialized Floral Traits in the Mutual Fit”. Arthropod-Plant Interactions 13 (2): 213–26. https://doi.org/10.1007/s11829-019-09689-w. | Martins, G. F., and Serrão, J. E. 200…	no
Apidae	Apinae	Centridini	Centris	germani	Melanocentris		Vivallo, 2021	Vivallo, Felipe. 2022. The oil-collecting bees of Centris (Melanocentris) (Hymenoptera: Apidae). Rio de Janeiro: Author’s edition.	non-eusocial	solitary		genus	Michener, Charles Duncan. 2007. The Bees of the World. Baltimore: The Johns Hopkins University Press.	no information	no information	yes	species	Russell, A. L., Buchmann, S. L., Ascher, J. S., Wang, Z., Kriebel, R., Jolles, D. D., Orr, M. C., Hughes, A. C. (2024). Global patterns and drivers of buzzing bees and poricidal plants. Current Biology, 34(14), 3055-3063.	below ground	no information	excavate	soil	no information	subgenus	unable	no information	no information	no information	Vivallo, Felipe. 2022. The oil-collecting bees of Centris (Melanocentris) (Hymenoptera: Apidae). Rio de Janeiro: Author’s edition.		no information	no information	no information	no information	no information	no information	no
Apidae	Apinae	Centridini	Centris	hadrosomma	Melanocentris		Vivallo, 2022	Vivallo, Felipe. 2022. The oil-collecting bees of Centris (Melanocentris) (Hymenoptera: Apidae). Rio de Janeiro: Author’s edition.	non-eusocial	solitary		genus	Michener, Charles Duncan. 2007. The Bees of the World. Baltimore: The Johns Hopkins University Press.	no information	no information	yes	species	Russell, A. L., Buchmann, S. L., Ascher, J. S., Wang, Z., Kriebel, R., Jolles, D. D., Orr, M. C., Hughes, A. C. (2024). Global patterns and drivers of buzzing bees and poricidal plants. Current Biology, 34(14), 3055-3063.	below ground	no information	excavate	soil	no information	subgenus	unable	no information	no information	no information	Vivallo, Felipe. 2022. The oil-collecting bees of Centris (Melanocentris) (Hymenoptera: Apidae). Rio de Janeiro: Author’s edition.		no information	no information	no information	no information	no information	no information	no
Apidae	Apinae	Centridini	Centris	hirsuta	Schisthemisia		Vivallo, 2022	Vivallo, Felipe. 2022. The oil-collecting bees of Centris (Aphemisia)/ (Schisthemisia) (Hymenoptera: Apidae). Rio de Janeiro: Author’s edition.	non-eusocial	solitary		genus	Michener, Charles Duncan. 2007. The Bees of the World. Baltimore: The Johns Hopkins University Press.	no information	no information	yes	genus	Russell, A. L., Buchmann, S. L., Ascher, J. S., Wang, Z., Kriebel, R., Jolles, D. D., Orr, M. C., Hughes, A. C. (2024). Global patterns and drivers of buzzing bees and poricidal plants. Current Biology, 34(14), 3055-3063.	below ground	no information	excavate	soil	no information	subgenus	unable	no information	no information	no information	Vivallo, Felipe. 2022. The oil-collecting bees of Centris (Aphemisia)/ (Schisthemisia) (Hymenoptera: Apidae). Rio de Janeiro: Author’s edition.		no information	no information	no information	no information	no information	no information	no
Apidae	Apinae	Centridini	Centris	hyptidis	Anisoctenodes		Ducke, 1908	Vivallo, F. 2020. The species of the bee genus Centris of the “hyptidis group” revisited with the description of Centris (Anisoctenodes) new subgenus (Hymenoptera: Apidae: Centridini). European Journal of Taxonomy 709: 1-17.	non-eusocial	solitary		genus	Michener, Charles Duncan. 2007. The Bees of the World. Baltimore: The Johns Hopkins University Press.	no information	no information	yes	species	Aguiar, Cândida M.L., Fernando C.V. Zanella, Celso F. Martins, and Carlos A.L. De Carvalho. 2003. “Plantas visitadas por Centris spp. (Hymenoptera: Apidae) na Caatinga para obtenção de recursos florais.” Neotropical Entomology 32 (2): 247–59. https://doi.org/10.1590/S1519-566X2003000200009.	below ground	no information	excavate	soil	no information	subgenus	unable	no information	no information	no information	Michener, Charles Duncan. 2007. The Bees of the World. Baltimore: The Johns Hopkins University Press.	3.54	medium (2.2-3.8)	3.4-3.8	3.54	no information	no information	Carneiro, Liedson Tavares, Camila Bárbara Danny Silva André, Adriana Takahasi, and Isabel Alves-dos-Santos. 2019. “Interactions between Oil-Collecting Bees and Krameria Grandiflora (Krameriaceae) with Emphasis on the Role of Specialized Floral Traits in the Mutual Fit”. Arthropod-Plant Interactions 13 (2): 213–26. https://doi.org/10.1007/s11829-019-09689-w. | Raiol, Rafael Lobo, Markus Gastauer, …	no
Apidae	Apinae	Centridini	Centris	hyptidoides	Anisoctenodes		Roig-Alsina, 2000	Vivallo, F. 2020. The species of the bee genus Centris of the “hyptidis group” revisited with the description of Centris (Anisoctenodes) new subgenus (Hymenoptera: Apidae: Centridini). European Journal of Taxonomy 709: 1-17.	non-eusocial	solitary		genus	Michener, Charles Duncan. 2007. The Bees of the World. Baltimore: The Johns Hopkins University Press.	no information	no information	yes	species	Russell, A. L., Buchmann, S. L., Ascher, J. S., Wang, Z., Kriebel, R., Jolles, D. D., Orr, M. C., Hughes, A. C. (2024). Global patterns and drivers of buzzing bees and poricidal plants. Current Biology, 34(14), 3055-3063.	below ground	no information	excavate	soil	no information	subgenus	unable	no information	no information	no information	Michener, Charles Duncan. 2007. The Bees of the World. Baltimore: The Johns Hopkins University Press.	3.96	large (>3.8)	3.8-4.2	3.96	no information	no information	Carneiro, Liedson Tavares, Camila Bárbara Danny Silva André, Adriana Takahasi, and Isabel Alves-dos-Santos. 2019. “Interactions between Oil-Collecting Bees and Krameria Grandiflora (Krameriaceae) with Emphasis on the Role of Specialized Floral Traits in the Mutual Fit”. Arthropod-Plant Interactions 13 (2): 213–26. https://doi.org/10.1007/s11829-019-09689-w.	no
Apidae	Apinae	Centridini	Centris	klugii	Paracentris		Friese, 1899	Vivallo, Felipe. 2020. The oil-collecting bees of Centris (Paracentris) (Hymenoptera: Apidae) Taxonomy-Biodiversity-Distribution. Rio de Janeiro: Author’s edition.	non-eusocial	solitary		genus	Michener, Charles Duncan. 2007. The Bees of the World. Baltimore: The Johns Hopkins University Press.	no information	no information	yes	species	Russell, A. L., Buchmann, S. L., Ascher, J. S., Wang, Z., Kriebel, R., Jolles, D. D., Orr, M. C., Hughes, A. C. (2024). Global patterns and drivers of buzzing bees and poricidal plants. Current Biology, 34(14), 3055-3063.	below ground	no information	excavate	soil	no information	subgenus	unable	no information	no information	no information	Michener, Charles Duncan. 2007. The Bees of the World. Baltimore: The Johns Hopkins University Press.	4.37	large (>3.8)	4.2-4.6	4.37	no information	no information	Borges, Rafael Cabral, Kleber Padovani, Vera Lucia Imperatriz-Fonseca, and Tereza Cristina Giannini. 2020. “A Dataset of Multi-Functional Ecological Traits of Brazilian Bees”. Scientific Data 7 (1): 120. https://doi.org/10.1038/s41597-020-0461-3. | Raiol, Rafael Lobo, Markus Gastauer, Alistair John Campbell, Rafael Cabral Borges, Marcelo Awade, and Tereza Cristina Giannini. 2021. “Specialist Bee …	no
Apidae	Apinae	Centridini	Centris	labrosa	Heterocentris		Friese, 1899	Moure, Jesus Santiago, Danuncia Urban, and Gabriel A. R. Melo. 2022. Catalogue of Bees (Hymenoptera, Apoidea) in the Neotropical Region. Sociedade Brasileira de Entomologia.	non-eusocial	solitary		species	Gazola, A.L., and C.A. Garofalo. 2009. “Trap-Nesting Bees (Hymenoptera: Apoidea) in Forest Fragments of the State of São Paulo, Brazil”. Genetics and Molecular Research 8 (2): 607–22. https://doi.org/10.4238/vol8-2kerr016.	no information	no information	yes	species	Russell, A. L., Buchmann, S. L., Ascher, J. S., Wang, Z., Kriebel, R., Jolles, D. D., Orr, M. C., Hughes, A. C. (2024). Global patterns and drivers of buzzing bees and poricidal plants. Current Biology, 34(14), 3055-3063.	above ground	nest in pre-existing cavities in internodes of phragmites australis	pre-existing cavities	wood, human-made structures	no	species	trap-nest	no information	no information	no information	Gazola, A.L., and C.A. Garofalo. 2009. “Trap-Nesting Bees (Hymenoptera: Apoidea) in Forest Fragments of the State of São Paulo, Brazil”. Genetics and Molecular Research 8 (2): 607–22. https://doi.org/10.4238/vol8-2kerr016.		no information	no information	no information	no information	no information	no information	yes
Apidae	Apinae	Centridini	Centris	laevigata	Melanocentris		Vivallo, 2022	Vivallo, Felipe. 2022. The oil-collecting bees of Centris (Melanocentris) (Hymenoptera: Apidae). Rio de Janeiro: Author’s edition.	non-eusocial	solitary		genus	Michener, Charles Duncan. 2007. The Bees of the World. Baltimore: The Johns Hopkins University Press.	no information	no information	yes	species	Russell, A. L., Buchmann, S. L., Ascher, J. S., Wang, Z., Kriebel, R., Jolles, D. D., Orr, M. C., Hughes, A. C. (2024). Global patterns and drivers of buzzing bees and poricidal plants. Current Biology, 34(14), 3055-3063.	below ground	no information	excavate	soil	no information	subgenus	unable	no information	no information	no information	Vivallo, Felipe. 2022. The oil-collecting bees of Centris (Melanocentris) (Hymenoptera: Apidae). Rio de Janeiro: Author’s edition.		no information	no information	no information	no information	no information	no information	no
Apidae	Apinae	Centridini	Centris	langsdorfii	Ptilotopus		Blanchard, 1840	Moure, Jesus Santiago, Danuncia Urban, and Gabriel A. R. Melo. 2022. Catalogue of Bees (Hymenoptera, Apoidea) in the Neotropical Region. Sociedade Brasileira de Entomologia.	non-eusocial	solitary		genus	Michener, Charles Duncan. 2007. The Bees of the World. Baltimore: The Johns Hopkins University Press.	no information	no information	yes	species	Russell, A. L., Buchmann, S. L., Ascher, J. S., Wang, Z., Kriebel, R., Jolles, D. D., Orr, M. C., Hughes, A. C. (2024). Global patterns and drivers of buzzing bees and poricidal plants. Current Biology, 34(14), 3055-3063.	above ground	nesting in termite nest	pre-existing cavities	insect nest	no	subgenus	no information	no information	no information	no information	Vivallo, Felipe. 2019. “Two New Brazilian Species of Oil-Collecting Bees of the Genus Centris (Ptilotopus) Klug (Hymenoptera: Apidae).” Revista Chilena de Entomología 45 (1): 79–85. https://www.biotaxa.org/rce/article/view/46593.		no information	no information	no information	no information	no information	no information	no
Apidae	Apinae	Centridini	Centris	lateritia	Melanocentris		Friese, 1899	Vivallo, Felipe. 2022. The oil-collecting bees of Centris (Melanocentris) (Hymenoptera: Apidae). Rio de Janeiro: Author’s edition.	non-eusocial	solitary		genus	Michener, Charles Duncan. 2007. The Bees of the World. Baltimore: The Johns Hopkins University Press.	no information	no information	yes	species	Russell, A. L., Buchmann, S. L., Ascher, J. S., Wang, Z., Kriebel, R., Jolles, D. D., Orr, M. C., Hughes, A. C. (2024). Global patterns and drivers of buzzing bees and poricidal plants. Current Biology, 34(14), 3055-3063.	below ground	no information	excavate	soil	no information	subgenus	unable	no information	no information	no information	Vivallo, Felipe. 2022. The oil-collecting bees of Centris (Melanocentris) (Hymenoptera: Apidae). Rio de Janeiro: Author’s edition.		no information	no information	no information	no information	no information	no information	no
Apidae	Apinae	Centridini	Centris	lemniscata	Melanocentris		Vivallo, 2022	Vivallo, Felipe. 2022. The oil-collecting bees of Centris (Melanocentris) (Hymenoptera: Apidae). Rio de Janeiro: Author’s edition.	non-eusocial	solitary		genus	Michener, Charles Duncan. 2007. The Bees of the World. Baltimore: The Johns Hopkins University Press.	no information	no information	yes	species	Russell, A. L., Buchmann, S. L., Ascher, J. S., Wang, Z., Kriebel, R., Jolles, D. D., Orr, M. C., Hughes, A. C. (2024). Global patterns and drivers of buzzing bees and poricidal plants. Current Biology, 34(14), 3055-3063.	below ground	no information	excavate	soil	no information	subgenus	unable	no information	no information	no information	Vivallo, Felipe. 2022. The oil-collecting bees of Centris (Melanocentris) (Hymenoptera: Apidae). Rio de Janeiro: Author’s edition.		no information	no information	no information	no information	no information	no information	no
Apidae	Apinae	Centridini	Centris	leptognatha	Odontoxys		Vivallo, 2022	Vivallo, Felipe. 2022. The oil-collecting bees of Centris (Melanocentris) (Hymenoptera: Apidae). Rio de Janeiro: Author’s edition.	non-eusocial	solitary		genus	Michener, Charles Duncan. 2007. The Bees of the World. Baltimore: The Johns Hopkins University Press.	no information	no information	yes	species	Russell, A. L., Buchmann, S. L., Ascher, J. S., Wang, Z., Kriebel, R., Jolles, D. D., Orr, M. C., Hughes, A. C. (2024). Global patterns and drivers of buzzing bees and poricidal plants. Current Biology, 34(14), 3055-3063.	below ground	no information	excavate	soil	no information	subgenus	unable	no information	no information	no information	Vivallo, Felipe. 2022. The oil-collecting bees of Centris (Melanocentris) (Hymenoptera: Apidae). Rio de Janeiro: Author’s edition.		no information	no information	no information	no information	no information	no information	no
Apidae	Apinae	Centridini	Centris	lilacina	Aphemisia		Cockerell, 1919	Vivallo, Felipe. 2022. The oil-collecting bees of Centris (Aphemisia)/ (Schisthemisia) (Hymenoptera: Apidae). Rio de Janeiro: Author’s edition.	non-eusocial	solitary		genus	Michener, Charles Duncan. 2007. The Bees of the World. Baltimore: The Johns Hopkins University Press.	no information	no information	yes	species	Renner, Susanne S. 1986. “Reproductive Biology of Bellucia (MELASTOMATACEAE).” Acta Amazonica 16: 197–218. https://doi.org/10.1590/1809-43921986161208.	below ground	no information	excavate	soil	no information	subgenus	unable	no information	no information	no information	Vivallo, Felipe. 2022. The oil-collecting bees of Centris (Aphemisia)/ (Schisthemisia) (Hymenoptera: Apidae). Rio de Janeiro: Author’s edition.	5.9	large (>3.8)	5.8-6.2	5.9	no information	no information	measured by Felipe Vivallo	no
Apidae	Apinae	Centridini	Centris	longimana	Trachina		Fabricius, 1804	Moure, Jesus Santiago, Danuncia Urban, and Gabriel A. R. Melo. 2022. Catalogue of Bees (Hymenoptera, Apoidea) in the Neotropical Region. Sociedade Brasileira de Entomologia.	non-eusocial	solitary		species	Michener, Charles Duncan. 2007. The Bees of the World. Baltimore: The Johns Hopkins University Press.	no information	no information	yes	species	Gottsberger, Gerhard and Ilse Silberbauer-Gottsberger. 1988. "Evolution of Flower Structures and Pollination in Neotropical Cassiinae (Caesalpiniaceae) Species". Phyton 28: 293-320.	above ground	nesting in termite nest	pre-existing cavities	insect nest	no information	species	no information	no information	no information	no information	Coville, Rollin E., Gordon W. Frankie, and S. Bradleigh Vinson. “Nests of Centris Segregata (Hymenoptera: Anthophoridae) with a Review of the Nesting Habits of the Genus.” Journal of the Kansas Entomological Society 56, no. 2 (1983): 109–22. http://www.jstor.org/stable/25084385.	7	large (>3.8)	6.6-7.0	7	no information	no information	Rabelo, Laíce Souza. 2012. ''Diversity of Pollen Surces Used by Centridini Bees in Areas of Cerrado". MSc diss., Universidade Federal de Uberlândia. | Borges, Rafael Cabral, Kleber Padovani, Vera Lucia Imperatriz-Fonseca, and Tereza Cristina Giannini. 2020. “A Dataset of Multi-Functional Ecological Traits of Brazilian Bees”. Scientific Data 7 (1): 120. https://doi.org/10.1038/s41597-020-0461-3.	no
Apidae	Apinae	Centridini	Centris	lunulata	Melanocentris		Vivallo, 2022	Vivallo, Felipe. 2022. The oil-collecting bees of Centris (Melanocentris) (Hymenoptera: Apidae). Rio de Janeiro: Author’s edition.	non-eusocial	solitary		genus	Michener, Charles Duncan. 2007. The Bees of the World. Baltimore: The Johns Hopkins University Press.	no information	no information	yes	species	Russell, A. L., Buchmann, S. L., Ascher, J. S., Wang, Z., Kriebel, R., Jolles, D. D., Orr, M. C., Hughes, A. C. (2024). Global patterns and drivers of buzzing bees and poricidal plants. Current Biology, 34(14), 3055-3063.	below ground	no information	excavate	soil	no information	subgenus	unable	no information	no information	no information	Vivallo, Felipe. 2022. The oil-collecting bees of Centris (Melanocentris) (Hymenoptera: Apidae). Rio de Janeiro: Author’s edition.		no information	no information	no information	no information	no information	no information	no
Apidae	Apinae	Centridini	Centris	lurida	Odontoxys		Vivallo, 2022	Vivallo, Felipe. 2022. The oil-collecting bees of Centris (Melanocentris) (Hymenoptera: Apidae). Rio de Janeiro: Author’s edition.	non-eusocial	solitary		genus	Michener, Charles Duncan. 2007. The Bees of the World. Baltimore: The Johns Hopkins University Press.	no information	no information	yes	species	Russell, A. L., Buchmann, S. L., Ascher, J. S., Wang, Z., Kriebel, R., Jolles, D. D., Orr, M. C., Hughes, A. C. (2024). Global patterns and drivers of buzzing bees and poricidal plants. Current Biology, 34(14), 3055-3063.	below ground	no information	excavate	soil	no information	subgenus	unable	no information	no information	no information	Vivallo, Felipe. 2022. The oil-collecting bees of Centris (Melanocentris) (Hymenoptera: Apidae). Rio de Janeiro: Author’s edition.		no information	no information	no information	no information	no information	no information	no
Apidae	Apinae	Centridini	Centris	lutea	Xanthemisia		Friese, 1899	Moure, Jesus Santiago, Danuncia Urban, and Gabriel A. R. Melo. 2022. Catalogue of Bees (Hymenoptera, Apoidea) in the Neotropical Region. Sociedade Brasileira de Entomologia.	non-eusocial	solitary		genus	Michener, Charles Duncan. 2007. The Bees of the World. Baltimore: The Johns Hopkins University Press.	no information	no information	yes	species	Imperatriz-Fonseca, Vera Lúcia, Isabel Alves-dos-Santos, Pérsio De Souza Santos-Filho, Wolf Engels, Mauro Ramalho, Wolfgang Wilms, João Batista Vicentin Aguilar, Cynthia Almeida Pinheiro-Machado, Denise Araújo Alves, and Astrid De Matos Peixoto Kleinert. 2011. “Checklist das abelhas e plantas melitófilas no Estado de São Paulo, Brasil.” Biota Neotropica 11 (suppl 1): 631–55. https://doi.org/10.15…	above ground	uses cavities made by xylocopa bees in dead branches in savanna vegetation	pre-existing cavities	wood	no	species	no information	no information	no information	no information	Frankie, Gordon W., Linda Newstrom, S. B. Vinson, and John F. Barthell. “Nesting-Habitat Preferences of Selected Centris Bee Species in Costa Rican Dry Forest.” Biotropica 25, no. 3 (1993): 322–33. https://doi.org/10.2307/2388790.	5.1	large (>3.8)	5.0-5.4	5.1	no information	no information	Daniel de Paiva_personal database | Borges, Rafael Cabral, Kleber Padovani, Vera Lucia Imperatriz-Fonseca, and Tereza Cristina Giannini. 2020. “A Dataset of Multi-Functional Ecological Traits of Brazilian Bees”. Scientific Data 7 (1): 120. https://doi.org/10.1038/s41597-020-0461-3.	no
Apidae	Apinae	Centridini	Centris	machadoi	Trachina		Azevedo & Silveira, 2005	Moure, Jesus Santiago, Danuncia Urban, and Gabriel A. R. Melo. 2022. Catalogue of Bees (Hymenoptera, Apoidea) in the Neotropical Region. Sociedade Brasileira de Entomologia.	non-eusocial	solitary		genus	Michener, Charles Duncan. 2007. The Bees of the World. Baltimore: The Johns Hopkins University Press.	no information	no information	yes	species	Russell, A. L., Buchmann, S. L., Ascher, J. S., Wang, Z., Kriebel, R., Jolles, D. D., Orr, M. C., Hughes, A. C. (2024). Global patterns and drivers of buzzing bees and poricidal plants. Current Biology, 34(14), 3055-3063.	below ground	no information	excavate	soil	no information	subgenus	unable	no information	no information	no information	Martins, Herbeson Ovidio De Jesus, Isabel Alves-dos-Santos, Felipe Vivallo, and Vinina Silva Ferreira. 2021. “Biological Notes on Centris (Trachina) perforator with a Comparative Analysis of the Species with Ground-Nesting Habits of the Genus (Apidae: Centridini)”. Journal of Apicultural Research 60 (1): 123–34. https://doi.org/10.1080/00218839.2020.1828238.	5.87	large (>3.8)	5.8-6.2	5.87	no information	no information	measured by Paulo A. S. Pinheiro and Antonio J.C. Aguiar	no
Apidae	Apinae	Centridini	Centris	maranhensis	Ptilotopus		Ducke, 1910	Moure, Jesus Santiago, Danuncia Urban, and Gabriel A. R. Melo. 2022. Catalogue of Bees (Hymenoptera, Apoidea) in the Neotropical Region. Sociedade Brasileira de Entomologia.	non-eusocial	solitary		species	Ramos, Marina, Fernanda Mendes, Patrícia Albuquerque, and Márcia Rêgo. 2007. “Nidificação e Forrageamento de Centris (Ptilotopus) maranhensis Ducke (Hymenoptera, Apidae, Centridini)”. Revista Brasileira de Zoologia 24 (4): 1006–10. https://doi.org/10.1590/S0101-81752007000400017.	no information	no information	yes	species	Aguiar, Cândida M.L., Fernando C.V. Zanella, Celso F. Martins, and Carlos A.L. De Carvalho. 2003. “Plantas visitadas por Centris spp. (Hymenoptera: Apidae) na Caatinga para obtenção de recursos florais.” Neotropical Entomology 32 (2): 247–59. https://doi.org/10.1590/S1519-566X2003000200009.	above ground	nesting in termite nest	pre-existing cavities	insect nest	no	species	no information	no information	no information	no information	Ramos, Marina, Fernanda Mendes, Patrícia Albuquerque, and Márcia Rêgo. 2007. “Nidificação e Forrageamento de Centris (Ptilotopus) maranhensis Ducke (Hymenoptera, Apidae, Centridini)”. Revista Brasileira de Zoologia 24 (4): 1006–10. https://doi.org/10.1590/S0101-81752007000400017.	7.76	large (>3.8)	7.4-7.8	7.76	no information	no information	Borges, Rafael Cabral, Kleber Padovani, Vera Lucia Imperatriz-Fonseca, and Tereza Cristina Giannini. 2020. “A Dataset of Multi-Functional Ecological Traits of Brazilian Bees”. Scientific Data 7 (1): 120. https://doi.org/10.1038/s41597-020-0461-3.	no
Apidae	Apinae	Centridini	Centris	matogrossensis	Schisthemisia		Vivallo, 2022	Vivallo, Felipe. 2022. The oil-collecting bees of Centris (Aphemisia)/ (Schisthemisia) (Hymenoptera: Apidae). Rio de Janeiro: Author’s edition.	non-eusocial	solitary		genus	Michener, Charles Duncan. 2007. The Bees of the World. Baltimore: The Johns Hopkins University Press.	no information	no information	yes	genus	Russell, A. L., Buchmann, S. L., Ascher, J. S., Wang, Z., Kriebel, R., Jolles, D. D., Orr, M. C., Hughes, A. C. (2024). Global patterns and drivers of buzzing bees and poricidal plants. Current Biology, 34(14), 3055-3063.	below ground	no information	excavate	soil	no information	subgenus	unable	no information	no information	no information	Vivallo, Felipe. 2022. The oil-collecting bees of Centris (Aphemisia)/ (Schisthemisia) (Hymenoptera: Apidae). Rio de Janeiro: Author’s edition.		no information	no information	no information	no information	no information	no information	no
Apidae	Apinae	Centridini	Centris	melampoda	Ptilotopus		Moure, 2003	Moure, Jesus Santiago, Danuncia Urban, and Gabriel A. R. Melo. 2022. Catalogue of Bees (Hymenoptera, Apoidea) in the Neotropical Region. Sociedade Brasileira de Entomologia.	non-eusocial	solitary		genus	Michener, Charles Duncan. 2007. The Bees of the World. Baltimore: The Johns Hopkins University Press.	no information	no information	yes	species	Russell, A. L., Buchmann, S. L., Ascher, J. S., Wang, Z., Kriebel, R., Jolles, D. D., Orr, M. C., Hughes, A. C. (2024). Global patterns and drivers of buzzing bees and poricidal plants. Current Biology, 34(14), 3055-3063.	above ground	nesting in termite nest	pre-existing cavities	insect nest	no	subgenus	no information	no information	no information	no information	Vivallo, Felipe. 2019. “Two New Brazilian Species of Oil-Collecting Bees of the Genus Centris (Ptilotopus) Klug (Hymenoptera: Apidae).” Revista Chilena de Entomología 45 (1): 79–85. https://www.biotaxa.org/rce/article/view/46593.		no information	no information	no information	no information	no information	no information	no
Apidae	Apinae	Centridini	Centris	melanochroma	Melanocentris		Vivallo, 2022	Vivallo, Felipe. 2022. The oil-collecting bees of Centris (Melanocentris) (Hymenoptera: Apidae). Rio de Janeiro: Author’s edition.	non-eusocial	solitary		genus	Michener, Charles Duncan. 2007. The Bees of the World. Baltimore: The Johns Hopkins University Press.	no information	no information	yes	species	Russell, A. L., Buchmann, S. L., Ascher, J. S., Wang, Z., Kriebel, R., Jolles, D. D., Orr, M. C., Hughes, A. C. (2024). Global patterns and drivers of buzzing bees and poricidal plants. Current Biology, 34(14), 3055-3063.	below ground	no information	excavate	soil	no information	subgenus	unable	no information	no information	no information	Vivallo, Felipe. 2022. The oil-collecting bees of Centris (Melanocentris) (Hymenoptera: Apidae). Rio de Janeiro: Author’s edition.		no information	no information	no information	no information	no information	no information	no
Apidae	Apinae	Centridini	Centris	melanotricha	Melanocentris		Vivallo, 2022	Vivallo, Felipe. 2022. The oil-collecting bees of Centris (Melanocentris) (Hymenoptera: Apidae). Rio de Janeiro: Author’s edition.	non-eusocial	solitary		genus	Michener, Charles Duncan. 2007. The Bees of the World. Baltimore: The Johns Hopkins University Press.	no information	no information	yes	species	Russell, A. L., Buchmann, S. L., Ascher, J. S., Wang, Z., Kriebel, R., Jolles, D. D., Orr, M. C., Hughes, A. C. (2024). Global patterns and drivers of buzzing bees and poricidal plants. Current Biology, 34(14), 3055-3063.	below ground	no information	excavate	soil	no information	subgenus	unable	no information	no information	no information	Vivallo, Felipe. 2022. The oil-collecting bees of Centris (Melanocentris) (Hymenoptera: Apidae). Rio de Janeiro: Author’s edition.		no information	no information	no information	no information	no information	no information	no
Apidae	Apinae	Centridini	Centris	melanoxantha	Melanocentris		Vivallo, 2022	Vivallo, Felipe. 2022. The oil-collecting bees of Centris (Melanocentris) (Hymenoptera: Apidae). Rio de Janeiro: Author’s edition.	non-eusocial	solitary		genus	Michener, Charles Duncan. 2007. The Bees of the World. Baltimore: The Johns Hopkins University Press.	no information	no information	yes	species	Russell, A. L., Buchmann, S. L., Ascher, J. S., Wang, Z., Kriebel, R., Jolles, D. D., Orr, M. C., Hughes, A. C. (2024). Global patterns and drivers of buzzing bees and poricidal plants. Current Biology, 34(14), 3055-3063.	below ground	no information	excavate	soil	no information	subgenus	unable	no information	no information	no information	Vivallo, Felipe. 2022. The oil-collecting bees of Centris (Melanocentris) (Hymenoptera: Apidae). Rio de Janeiro: Author’s edition.		no information	no information	no information	no information	no information	no information	no
Apidae	Apinae	Centridini	Centris	mocsaryi	Aphemisia		Friese, 1899	Vivallo, Felipe. 2022. The oil-collecting bees of Centris (Aphemisia)/ (Schisthemisia) (Hymenoptera: Apidae). Rio de Janeiro: Author’s edition.	non-eusocial	solitary		genus	Michener, Charles Duncan. 2007. The Bees of the World. Baltimore: The Johns Hopkins University Press.	no information	no information	yes	species	Vivallo, Felipe. 2022. The oil-collecting bees of Centris (Aphemisia)/ (Schisthemisia) (Hymenoptera: Apidae). Rio de Janeiro: Author’s edition.	below ground	no information	excavate	soil	no information	subgenus	unable	no information	no information	no information	Vivallo, Felipe. 2022. The oil-collecting bees of Centris (Aphemisia)/ (Schisthemisia) (Hymenoptera: Apidae). Rio de Janeiro: Author’s edition.	7.04	large (>3.8)	7.0-7.4	7.04	no information	no information	Rabelo, Laíce Souza. 2012. ''Diversity of Pollen Surces Used by Centridini Bees in Areas of Cerrado". MSc diss., Universidade Federal de Uberlândia. | Daniel de Paiva_personal database | Raiol, Rafael Lobo, Markus Gastauer, Alistair John Campbell, Rafael Cabral Borges, Marcelo Awade, and Tereza Cristina Giannini. 2021. “Specialist Bee Species Are Larger and Less Phylogenetically Distinct Than Gen…	no
Apidae	Apinae	Centridini	Centris	modesta	Melanocentris		Smith, 1854	Vivallo, Felipe. 2022. The oil-collecting bees of Centris (Melanocentris) (Hymenoptera: Apidae). Rio de Janeiro: Author’s edition.	non-eusocial	solitary		genus	Michener, Charles Duncan. 2007. The Bees of the World. Baltimore: The Johns Hopkins University Press.	no information	no information	yes	species	Russell, A. L., Buchmann, S. L., Ascher, J. S., Wang, Z., Kriebel, R., Jolles, D. D., Orr, M. C., Hughes, A. C. (2024). Global patterns and drivers of buzzing bees and poricidal plants. Current Biology, 34(14), 3055-3063.	below ground	no information	excavate	soil	no information	subgenus	unable	no information	no information	no information	Vivallo, Felipe. 2022. The oil-collecting bees of Centris (Melanocentris) (Hymenoptera: Apidae). Rio de Janeiro: Author’s edition.	6.48	large (>3.8)	6.2-6.6	6.48	no information	no information	Borges, Rafael Cabral, Kleber Padovani, Vera Lucia Imperatriz-Fonseca, and Tereza Cristina Giannini. 2020. “A Dataset of Multi-Functional Ecological Traits of Brazilian Bees”. Scientific Data 7 (1): 120. https://doi.org/10.1038/s41597-020-0461-3.	no
Apidae	Apinae	Centridini	Centris	moerens	Ptilotopus		(Perty, 1833)	Moure, Jesus Santiago, Danuncia Urban, and Gabriel A. R. Melo. 2022. Catalogue of Bees (Hymenoptera, Apoidea) in the Neotropical Region. Sociedade Brasileira de Entomologia.	non-eusocial	solitary		genus	Michener, Charles Duncan. 2007. The Bees of the World. Baltimore: The Johns Hopkins University Press.	no information	no information	yes	species	Aguiar, Cândida M.L., Fernando C.V. Zanella, Celso F. Martins, and Carlos A.L. De Carvalho. 2003. “Plantas visitadas por Centris spp. (Hymenoptera: Apidae) na Caatinga para obtenção de recursos florais.” Neotropical Entomology 32 (2): 247–59. https://doi.org/10.1590/S1519-566X2003000200009.	above ground	nesting in termite nest	pre-existing cavities	insect nest	no	subgenus	no information	no information	no information	no information	Vivallo, Felipe. 2019. “Two New Brazilian Species of Oil-Collecting Bees of the Genus Centris (Ptilotopus) Klug (Hymenoptera: Apidae).” Revista Chilena de Entomología 45 (1): 79–85. https://www.biotaxa.org/rce/article/view/46593.	7.6	large (>3.8)	7.4-7.8	7.6	no information	no information	Raiol, Rafael Lobo, Markus Gastauer, Alistair John Campbell, Rafael Cabral Borges, Marcelo Awade, and Tereza Cristina Giannini. 2021. “Specialist Bee Species Are Larger and Less Phylogenetically Distinct Than Generalists in Tropical Plant–Bee Interaction Networks”. Frontiers in Ecology and Evolution 9 (July): 699649. https://doi.org/10.3389/fevo.2021.699649.	no
Apidae	Apinae	Centridini	Centris	mystacapnoda	Melanocentris		Vivallo, 2022	Vivallo, Felipe. 2022. The oil-collecting bees of Centris (Melanocentris) (Hymenoptera: Apidae). Rio de Janeiro: Author’s edition.	non-eusocial	solitary		genus	Michener, Charles Duncan. 2007. The Bees of the World. Baltimore: The Johns Hopkins University Press.	no information	no information	yes	species	Russell, A. L., Buchmann, S. L., Ascher, J. S., Wang, Z., Kriebel, R., Jolles, D. D., Orr, M. C., Hughes, A. C. (2024). Global patterns and drivers of buzzing bees and poricidal plants. Current Biology, 34(14), 3055-3063.	below ground	no information	excavate	soil	no information	subgenus	unable	no information	no information	no information	Vivallo, Felipe. 2022. The oil-collecting bees of Centris (Melanocentris) (Hymenoptera: Apidae). Rio de Janeiro: Author’s edition.		no information	no information	no information	no information	no information	no information	no
Apidae	Apinae	Centridini	Centris	neglecta	Ptilotopus		Vivallo, 2019	Moure, Jesus Santiago, Danuncia Urban, and Gabriel A. R. Melo. 2022. Catalogue of Bees (Hymenoptera, Apoidea) in the Neotropical Region. Sociedade Brasileira de Entomologia.	non-eusocial	solitary		genus	Michener, Charles Duncan. 2007. The Bees of the World. Baltimore: The Johns Hopkins University Press.	no information	no information	yes	species	Russell, A. L., Buchmann, S. L., Ascher, J. S., Wang, Z., Kriebel, R., Jolles, D. D., Orr, M. C., Hughes, A. C. (2024). Global patterns and drivers of buzzing bees and poricidal plants. Current Biology, 34(14), 3055-3063.	above ground	nesting in termite nest	pre-existing cavities	insect nest	no	subgenus	no information	no information	no information	no information	Vivallo, Felipe. 2019. “Two New Brazilian Species of Oil-Collecting Bees of the Genus Centris (Ptilotopus) Klug (Hymenoptera: Apidae).” Revista Chilena de Entomología 45 (1): 79–85. https://www.biotaxa.org/rce/article/view/46593.		no information	no information	no information	no information	no information	no information	no
Apidae	Apinae	Centridini	Centris	nigrescens	Hemisiella		Lepeletier, 1841	Moure, Jesus Santiago, Danuncia Urban, and Gabriel A. R. Melo. 2022. Catalogue of Bees (Hymenoptera, Apoidea) in the Neotropical Region. Sociedade Brasileira de Entomologia.	non-eusocial	solitary		species	Morato, Élder Ferreira. 2004. "Efeitos da Sucessão Florestal Sobre a Nidificação de Vespas e Abelhas Solitárias". PhD diss., Universidade Federal de Minas Gerais.	no information	no information	yes	species	Russell, A. L., Buchmann, S. L., Ascher, J. S., Wang, Z., Kriebel, R., Jolles, D. D., Orr, M. C., Hughes, A. C. (2024). Global patterns and drivers of buzzing bees and poricidal plants. Current Biology, 34(14), 3055-3063.	above ground	no information	pre-existing cavities	wood, human-made structures	no	species	trap-nest	no information	no information	no information	Morato, Élder Ferreira. 2004. "Efeitos da Sucessão Florestal Sobre a Nidificação de Vespas e Abelhas Solitárias". PhD diss., Universidade Federal de Minas Gerais. | Marinho, Diego, Gabriela Cristina Fonseca Almeida, Felipe Vivallo, and Gisele Garcia Azevedo. 2023. "Nidificação de Centris (Hemisiella) nigrescens no Extremo Leste da Amazônia Brasileira". In Estudos Sobre Abelhas e Vespas Brasileira…	4.1	large (>3.8)	3.8-4.2	4.1	no information	no information	measured by Felipe Vivallo	yes
Apidae	Apinae	Centridini	Centris	nigrohirta	Melanocentris		Vivallo, 2022	Vivallo, Felipe. 2022. The oil-collecting bees of Centris (Melanocentris) (Hymenoptera: Apidae). Rio de Janeiro: Author’s edition.	non-eusocial	solitary		genus	Michener, Charles Duncan. 2007. The Bees of the World. Baltimore: The Johns Hopkins University Press.	no information	no information	yes	species	Russell, A. L., Buchmann, S. L., Ascher, J. S., Wang, Z., Kriebel, R., Jolles, D. D., Orr, M. C., Hughes, A. C. (2024). Global patterns and drivers of buzzing bees and poricidal plants. Current Biology, 34(14), 3055-3063.	below ground	no information	excavate	soil	no information	subgenus	unable	no information	no information	no information	Vivallo, Felipe. 2022. The oil-collecting bees of Centris (Melanocentris) (Hymenoptera: Apidae). Rio de Janeiro: Author’s edition.		no information	no information	no information	no information	no information	no information	no
Apidae	Apinae	Centridini	Centris	nitens	Centris		Lepeletier, 1841	Moure, Jesus Santiago, Danuncia Urban, and Gabriel A. R. Melo. 2022. Catalogue of Bees (Hymenoptera, Apoidea) in the Neotropical Region. Sociedade Brasileira de Entomologia.	non-eusocial	solitary		genus	Michener, Charles Duncan. 2007. The Bees of the World. Baltimore: The Johns Hopkins University Press.	no information	no information	yes	species	Sigrist, Maria Rosângela, and Marlies Sazima. 2004. “Pollination and Reproductive Biology of Twelve Species of Neotropical Malpighiaceae: Stigma Morphology and Its Implications for the Breeding System”. Annals of Botany 94 (1): 33–41. https://doi.org/10.1093/aob/mch108.	below ground	no information	excavate	soil	no information	subgenus	unable	no information	no information	no information	Martins, Celso F., Marcella P. Peixoto, and Cândida M. L. Aguiar. 2014. “Plastic Nesting Behavior of Centris (Centris) flavifrons (Hymenoptera: Apidae: Centridini) in an Urban Area”. Apidologie 45 (2): 156–71. https://doi.org/10.1007/s13592-013-0235-4.	4.55	large (>3.8)	4.2-4.6	4.55	no information	no information	Rabelo, Laíce Souza. 2012. ''Diversity of Pollen Surces Used by Centridini Bees in Areas of Cerrado". MSc diss., Universidade Federal de Uberlândia. | Borges, Rafael Cabral, Kleber Padovani, Vera Lucia Imperatriz-Fonseca, and Tereza Cristina Giannini. 2020. “A Dataset of Multi-Functional Ecological Traits of Brazilian Bees”. Scientific Data 7 (1): 120. https://doi.org/10.1038/s41597-020-0461-3.	no
Apidae	Apinae	Centridini	Centris	niveofasciata	Centris		Friese, 1899	Moure, Jesus Santiago, Danuncia Urban, and Gabriel A. R. Melo. 2022. Catalogue of Bees (Hymenoptera, Apoidea) in the Neotropical Region. Sociedade Brasileira de Entomologia.	non-eusocial	solitary		genus	Michener, Charles Duncan. 2007. The Bees of the World. Baltimore: The Johns Hopkins University Press.	no information	no information	yes	species	Russell, A. L., Buchmann, S. L., Ascher, J. S., Wang, Z., Kriebel, R., Jolles, D. D., Orr, M. C., Hughes, A. C. (2024). Global patterns and drivers of buzzing bees and poricidal plants. Current Biology, 34(14), 3055-3063.	below ground	no information	excavate	soil	no information	subgenus	unable	no information	no information	no information	Martins, Celso F., Marcella P. Peixoto, and Cândida M. L. Aguiar. 2014. “Plastic Nesting Behavior of Centris (Centris) flavifrons (Hymenoptera: Apidae: Centridini) in an Urban Area”. Apidologie 45 (2): 156–71. https://doi.org/10.1007/s13592-013-0235-4.		no information	no information	no information	no information	no information	no information	no
Apidae	Apinae	Centridini	Centris	nobilis	Ptilotopus		Westwood, 1840	Moure, Jesus Santiago, Danuncia Urban, and Gabriel A. R. Melo. 2022. Catalogue of Bees (Hymenoptera, Apoidea) in the Neotropical Region. Sociedade Brasileira de Entomologia.	non-eusocial	solitary		genus	Michener, Charles Duncan. 2007. The Bees of the World. Baltimore: The Johns Hopkins University Press.	no information	no information	yes	species	Romeiro, Luiza de Araújo. 2021. "Fontes de Recursos Alimentares para Abelhas como Estratégias de Conservação da Biodiversidade do Sudeste da Amazônia, Floresta Nacional de Carajás" MSc diss., Instituto Tecnológico Vale Desenvolvimento Sustentável.	above ground	nesting in termite nest	pre-existing cavities	insect nest	no	subgenus	no information	no information	no information	no information	Vivallo, Felipe. 2019. “Two New Brazilian Species of Oil-Collecting Bees of the Genus Centris (Ptilotopus) Klug (Hymenoptera: Apidae).” Revista Chilena de Entomología 45 (1): 79–85. https://www.biotaxa.org/rce/article/view/46593.	8.16	large (>3.8)	7.8-8.2	8.16	no information	no information	Borges, Rafael Cabral, Kleber Padovani, Vera Lucia Imperatriz-Fonseca, and Tereza Cristina Giannini. 2020. “A Dataset of Multi-Functional Ecological Traits of Brazilian Bees”. Scientific Data 7 (1): 120. https://doi.org/10.1038/s41597-020-0461-3.	no
Apidae	Apinae	Centridini	Centris	nordestina	Paracentris		Vivallo & Zanella, 2012	Vivallo, Felipe. 2020. The oil-collecting bees of Centris (Paracentris) (Hymenoptera: Apidae) Taxonomy-Biodiversity-Distribution. Rio de Janeiro: Author’s edition.	non-eusocial	solitary		genus	Michener, Charles Duncan. 2007. The Bees of the World. Baltimore: The Johns Hopkins University Press.	no information	no information	yes	species	Russell, A. L., Buchmann, S. L., Ascher, J. S., Wang, Z., Kriebel, R., Jolles, D. D., Orr, M. C., Hughes, A. C. (2024). Global patterns and drivers of buzzing bees and poricidal plants. Current Biology, 34(14), 3055-3063.	below ground	no information	excavate	soil	no information	subgenus	unable	no information	no information	no information	Vivallo, Felipe. 2020. The oil-collecting bees of Centris (Paracentris) (Hymenoptera: Apidae). Rio de Janeiro: Author’s edition.		no information	no information	no information	no information	no information	no information	no
Apidae	Apinae	Centridini	Centris	obsoleta	Odontoxys		Lepeletier, 1841	Vivallo, Felipe. 2022. The oil-collecting bees of Centris (Melanocentris) (Hymenoptera: Apidae). Rio de Janeiro: Author’s edition.	non-eusocial	solitary		genus	Michener, Charles Duncan. 2007. The Bees of the World. Baltimore: The Johns Hopkins University Press.	no information	no information	yes	species	Aguiar, Cândida M.L., Fernando C.V. Zanella, Celso F. Martins, and Carlos A.L. De Carvalho. 2003. “Plantas visitadas por Centris spp. (Hymenoptera: Apidae) na Caatinga para obtenção de recursos florais.” Neotropical Entomology 32 (2): 247–59. https://doi.org/10.1590/S1519-566X2003000200009.	below ground	no information	excavate	soil	no information	species	unable	no information	no information	no information	Janvier, H. 1955. “Le Nid et La Nidification Chez Quelques Abeilles Des Andes Tropicales.” Annales Des Sciences Naturelles, Zoologie 17 (11): 311–49.	6.48	large (>3.8)	6.2-6.6	6.48	no information	no information	Borges, Rafael Cabral, Kleber Padovani, Vera Lucia Imperatriz-Fonseca, and Tereza Cristina Giannini. 2020. “A Dataset of Multi-Functional Ecological Traits of Brazilian Bees”. Scientific Data 7 (1): 120. https://doi.org/10.1038/s41597-020-0461-3.	no
Apidae	Apinae	Centridini	Centris	ocellaris	Trachina		Ducke, 1910	Moure, Jesus Santiago, Danuncia Urban, and Gabriel A. R. Melo. 2022. Catalogue of Bees (Hymenoptera, Apoidea) in the Neotropical Region. Sociedade Brasileira de Entomologia.	non-eusocial	solitary		genus	Michener, Charles Duncan. 2007. The Bees of the World. Baltimore: The Johns Hopkins University Press.	no information	no information	yes	genus	Russell, A. L., Buchmann, S. L., Ascher, J. S., Wang, Z., Kriebel, R., Jolles, D. D., Orr, M. C., Hughes, A. C. (2024). Global patterns and drivers of buzzing bees and poricidal plants. Current Biology, 34(14), 3055-3063.	below ground	nests in clay soil, in earth banks	excavate	soil	no information	subgenus	unable	no information	no information	no information	Martins, Herbeson Ovidio De Jesus, Isabel Alves-dos-Santos, Felipe Vivallo, and Vinina Silva Ferreira. 2021. “Biological Notes on Centris (Trachina) perforator with a Comparative Analysis of the Species with Ground-Nesting Habits of the Genus (Apidae: Centridini)”. Journal of Apicultural Research 60 (1): 123–34. https://doi.org/10.1080/00218839.2020.1828238.		no information	no information	no information	no information	no information	no information	no
Apidae	Apinae	Centridini	Centris	pectochroma	Melanocentris		Vivallo, 2022	Vivallo, Felipe. 2022. The oil-collecting bees of Centris (Melanocentris) (Hymenoptera: Apidae). Rio de Janeiro: Author’s edition.	non-eusocial	solitary		genus	Michener, Charles Duncan. 2007. The Bees of the World. Baltimore: The Johns Hopkins University Press.	no information	no information	yes	species	Russell, A. L., Buchmann, S. L., Ascher, J. S., Wang, Z., Kriebel, R., Jolles, D. D., Orr, M. C., Hughes, A. C. (2024). Global patterns and drivers of buzzing bees and poricidal plants. Current Biology, 34(14), 3055-3063.	below ground	no information	excavate	soil	no information	subgenus	unable	no information	no information	no information	Vivallo, Felipe. 2022. The oil-collecting bees of Centris (Melanocentris) (Hymenoptera: Apidae). Rio de Janeiro: Author’s edition.		no information	no information	no information	no information	no information	no information	no
Apidae	Apinae	Centridini	Centris	perforator	Trachina		Smith, 1874	Moure, Jesus Santiago, Danuncia Urban, and Gabriel A. R. Melo. 2022. Catalogue of Bees (Hymenoptera, Apoidea) in the Neotropical Region. Sociedade Brasileira de Entomologia.	non-eusocial	solitary		species	Martins, Herbeson Ovidio De Jesus, Isabel Alves-dos-Santos, Felipe Vivallo, and Vinina Silva Ferreira. 2021. “Biological Notes on Centris (Trachina) perforator with a Comparative Analysis of the Species with Ground-Nesting Habits of the Genus (Apidae: Centridini)”. Journal of Apicultural Research 60 (1): 123–34. https://doi.org/10.1080/00218839.2020.1828238.	no information	no information	yes	genus	Russell, A. L., Buchmann, S. L., Ascher, J. S., Wang, Z., Kriebel, R., Jolles, D. D., Orr, M. C., Hughes, A. C. (2024). Global patterns and drivers of buzzing bees and poricidal plants. Current Biology, 34(14), 3055-3063.	below ground	no information	excavate	soil	no	species	unable	no information	no information	no information	Martins, Herbeson Ovidio De Jesus, Isabel Alves-dos-Santos, Felipe Vivallo, and Vinina Silva Ferreira. 2021. “Biological Notes on Centris (Trachina) perforator with a Comparative Analysis of the Species with Ground-Nesting Habits of the Genus (Apidae: Centridini)”. Journal of Apicultural Research 60 (1): 123–34. https://doi.org/10.1080/00218839.2020.1828238.	5.02	large (>3.8)	5.0-5.4	5.02	no information	no information	Carneiro, Liedson Tavares, Camila Bárbara Danny Silva André, Adriana Takahasi, and Isabel Alves-dos-Santos. 2019. “Interactions between Oil-Collecting Bees and Krameria Grandiflora (Krameriaceae) with Emphasis on the Role of Specialized Floral Traits in the Mutual Fit”. Arthropod-Plant Interactions 13 (2): 213–26. https://doi.org/10.1007/s11829-019-09689-w. | Martins, G. F., and Serrão, J. E. 200…	no
Apidae	Apinae	Centridini	Centris	plumipes	Aphemisia		Smith, 1854	Vivallo, Felipe. 2022. The oil-collecting bees of Centris (Aphemisia)/ (Schisthemisia) (Hymenoptera: Apidae). Rio de Janeiro: Author’s edition.	non-eusocial	solitary		genus	Michener, Charles Duncan. 2007. The Bees of the World. Baltimore: The Johns Hopkins University Press.	no information	no information	yes	species	Vivallo, Felipe. 2022. The oil-collecting bees of Centris (Aphemisia)/ (Schisthemisia) (Hymenoptera: Apidae). Rio de Janeiro: Author’s edition.	below ground	no information	excavate	soil	no information	subgenus	unable	no information	no information	no information	Vivallo, Felipe. 2022. The oil-collecting bees of Centris (Aphemisia)/ (Schisthemisia) (Hymenoptera: Apidae). Rio de Janeiro: Author’s edition.	5.86	large (>3.8)	5.8-6.2	5.86	no information	no information	Borges, Rafael Cabral, Kleber Padovani, Vera Lucia Imperatriz-Fonseca, and Tereza Cristina Giannini. 2020. “A Dataset of Multi-Functional Ecological Traits of Brazilian Bees”. Scientific Data 7 (1): 120. https://doi.org/10.1038/s41597-020-0461-3.	no
Apidae	Apinae	Centridini	Centris	politula	Melanocentris		Vivallo, 2022	Vivallo, Felipe. 2022. The oil-collecting bees of Centris (Melanocentris) (Hymenoptera: Apidae). Rio de Janeiro: Author’s edition.	non-eusocial	solitary		genus	Michener, Charles Duncan. 2007. The Bees of the World. Baltimore: The Johns Hopkins University Press.	no information	no information	yes	species	Russell, A. L., Buchmann, S. L., Ascher, J. S., Wang, Z., Kriebel, R., Jolles, D. D., Orr, M. C., Hughes, A. C. (2024). Global patterns and drivers of buzzing bees and poricidal plants. Current Biology, 34(14), 3055-3063.	below ground	no information	excavate	soil	no information	subgenus	unable	no information	no information	no information	Vivallo, Felipe. 2022. The oil-collecting bees of Centris (Melanocentris) (Hymenoptera: Apidae). Rio de Janeiro: Author’s edition.		no information	no information	no information	no information	no information	no information	no
Apidae	Apinae	Centridini	Centris	proxima	Trachina		Friese, 1899	Moure, Jesus Santiago, Danuncia Urban, and Gabriel A. R. Melo. 2022. Catalogue of Bees (Hymenoptera, Apoidea) in the Neotropical Region. Sociedade Brasileira de Entomologia.	non-eusocial	solitary		genus	Michener, Charles Duncan. 2007. The Bees of the World. Baltimore: The Johns Hopkins University Press.	no information	no information	yes	species	Steiner, Josefina, Anne Zillikens, Rafael Kamke, Eduardo Feja, and Daniel Falkenberg. 2010. “Bees and Melittophilous Plants of Secondary Atlantic Forest Habitats at Santa Catarina Island, Southern Brazil.” Oecologia Australis 14 (1): 16–39. https://doi.org/10.4257/oeco.2010.1401.01.	below ground	no information	excavate	soil	no information	subgenus	unable	no information	no information	no information	Martins, Herbeson Ovidio De Jesus, Isabel Alves-dos-Santos, Felipe Vivallo, and Vinina Silva Ferreira. 2021. “Biological Notes on Centris (Trachina) perforator with a Comparative Analysis of the Species with Ground-Nesting Habits of the Genus (Apidae: Centridini)”. Journal of Apicultural Research 60 (1): 123–34. https://doi.org/10.1080/00218839.2020.1828238.		no information	no information	no information	no information	no information	no information	no
Apidae	Apinae	Centridini	Centris	pulchra	Centris		Moure, Oliveira & Viana, 2003	Moure, Jesus Santiago, Danuncia Urban, and Gabriel A. R. Melo. 2022. Catalogue of Bees (Hymenoptera, Apoidea) in the Neotropical Region. Sociedade Brasileira de Entomologia.	non-eusocial	solitary		genus	Michener, Charles Duncan. 2007. The Bees of the World. Baltimore: The Johns Hopkins University Press.	no information	no information	yes	species	Oliveira-Rebouças, P., and M. Gimenes. 2011. “Potential Pollinators of Comolia ovalifolia DC Triana (Melastomataceae) and Chamaecrista ramosa (Vog.) H.S. Irwin and Barneby Var. Ramosa (Leguminosae-Caesalpinioideae), in Restinga, Bahia, Brazil.” Brazilian Journal of Biology 71 (May): 343–51. https://doi.org/10.1590/S1519-69842011000300002.	below ground	no information	excavate	soil	no information	subgenus	unable	no information	no information	no information	Martins, Celso F., Marcella P. Peixoto, and Cândida M. L. Aguiar. 2014. “Plastic Nesting Behavior of Centris (Centris) flavifrons (Hymenoptera: Apidae: Centridini) in an Urban Area”. Apidologie 45 (2): 156–71. https://doi.org/10.1007/s13592-013-0235-4.		no information	no information	no information	no information	no information	no information	no
Apidae	Apinae	Centridini	Centris	quadrimaculata	Aphemisia		Packard, 1869	Vivallo, Felipe. 2022. The oil-collecting bees of Centris (Aphemisia)/ (Schisthemisia) (Hymenoptera: Apidae). Rio de Janeiro: Author’s edition.	non-eusocial	solitary		genus	Michener, Charles Duncan. 2007. The Bees of the World. Baltimore: The Johns Hopkins University Press.	no information	no information	yes	species	Vivallo, Felipe, Danny Vélez, and Fernando Fernández. 2016. “Two New Species of Centris (Aphemisia) Ayala, 2002 from Colombia with a Synopsis of the Subgenus for the Country (Hymenoptera: Apidae: Centridini).” Zootaxa 4093 (2): 201–16. https://doi.org/10.11646/zootaxa.4093.2.3.	below ground	no information	excavate	soil	no information	subgenus	unable	no information	no information	no information	Vivallo, Felipe. 2022. The oil-collecting bees of Centris (Aphemisia)/ (Schisthemisia) (Hymenoptera: Apidae). Rio de Janeiro: Author’s edition.	6.06	large (>3.8)	5.8-6.2	6.06	no information	no information	Borges, Rafael Cabral, Kleber Padovani, Vera Lucia Imperatriz-Fonseca, and Tereza Cristina Giannini. 2020. “A Dataset of Multi-Functional Ecological Traits of Brazilian Bees”. Scientific Data 7 (1): 120. https://doi.org/10.1038/s41597-020-0461-3.	no
Apidae	Apinae	Centridini	Centris	rhodoprocta	Melanocentris		Moure & Seabra, 1960	Vivallo, Felipe. 2022. The oil-collecting bees of Centris (Melanocentris) (Hymenoptera: Apidae). Rio de Janeiro: Author’s edition.	non-eusocial	solitary		genus	Michener, Charles Duncan. 2007. The Bees of the World. Baltimore: The Johns Hopkins University Press.	no information	no information	yes	species	Russell, A. L., Buchmann, S. L., Ascher, J. S., Wang, Z., Kriebel, R., Jolles, D. D., Orr, M. C., Hughes, A. C. (2024). Global patterns and drivers of buzzing bees and poricidal plants. Current Biology, 34(14), 3055-3063.	below ground	no information	excavate	soil	no information	subgenus	unable	no information	no information	no information	Vivallo, Felipe. 2022. The oil-collecting bees of Centris (Melanocentris) (Hymenoptera: Apidae). Rio de Janeiro: Author’s edition.	8.7	large (>3.8)	8.6-9.0	8.7	no information	no information	Borges, Rafael Cabral, Kleber Padovani, Vera Lucia Imperatriz-Fonseca, and Tereza Cristina Giannini. 2020. “A Dataset of Multi-Functional Ecological Traits of Brazilian Bees”. Scientific Data 7 (1): 120. https://doi.org/10.1038/s41597-020-0461-3.	no
Apidae	Apinae	Centridini	Centris	rubripes	Melanocentris		Friese, 1899	Vivallo, Felipe. 2022. The oil-collecting bees of Centris (Melanocentris) (Hymenoptera: Apidae). Rio de Janeiro: Author’s edition.	non-eusocial	solitary		genus	Michener, Charles Duncan. 2007. The Bees of the World. Baltimore: The Johns Hopkins University Press.	no information	no information	yes	species	Russell, A. L., Buchmann, S. L., Ascher, J. S., Wang, Z., Kriebel, R., Jolles, D. D., Orr, M. C., Hughes, A. C. (2024). Global patterns and drivers of buzzing bees and poricidal plants. Current Biology, 34(14), 3055-3063.	below ground	no information	excavate	soil	no information	subgenus	unable	no information	no information	no information	Vivallo, Felipe. 2022. The oil-collecting bees of Centris (Melanocentris) (Hymenoptera: Apidae). Rio de Janeiro: Author’s edition.		no information	no information	no information	no information	no information	no information	no
Apidae	Apinae	Centridini	Centris	rufipes	Xanthemisia		Friese, 1899	Moure, Jesus Santiago, Danuncia Urban, and Gabriel A. R. Melo. 2022. Catalogue of Bees (Hymenoptera, Apoidea) in the Neotropical Region. Sociedade Brasileira de Entomologia.	non-eusocial	solitary		genus	Michener, Charles Duncan. 2007. The Bees of the World. Baltimore: The Johns Hopkins University Press.	no information	no information	yes	species	Russell, A. L., Buchmann, S. L., Ascher, J. S., Wang, Z., Kriebel, R., Jolles, D. D., Orr, M. C., Hughes, A. C. (2024). Global patterns and drivers of buzzing bees and poricidal plants. Current Biology, 34(14), 3055-3063.	above ground	no information	pre-existing cavities	wood	no	subgenus	no information	no information	no information	no information	Frankie, Gordon W., Linda Newstrom, S. B. Vinson, and John F. Barthell. “Nesting-Habitat Preferences of Selected Centris Bee Species in Costa Rican Dry Forest.” Biotropica 25, no. 3 (1993): 322–33. https://doi.org/10.2307/2388790.		no information	no information	no information	no information	no information	no information	no
Apidae	Apinae	Centridini	Centris	rufohirta	Melanocentris		Friese, 1901	Vivallo, Felipe. 2022. The oil-collecting bees of Centris (Melanocentris) (Hymenoptera: Apidae). Rio de Janeiro: Author’s edition.	non-eusocial	solitary		genus	Michener, Charles Duncan. 2007. The Bees of the World. Baltimore: The Johns Hopkins University Press.	no information	no information	yes	species	Russell, A. L., Buchmann, S. L., Ascher, J. S., Wang, Z., Kriebel, R., Jolles, D. D., Orr, M. C., Hughes, A. C. (2024). Global patterns and drivers of buzzing bees and poricidal plants. Current Biology, 34(14), 3055-3063.	below ground	no information	excavate	soil	no information	subgenus	unable	no information	no information	no information	Vivallo, Felipe. 2022. The oil-collecting bees of Centris (Melanocentris) (Hymenoptera: Apidae). Rio de Janeiro: Author’s edition.		no information	no information	no information	no information	no information	no information	no
Apidae	Apinae	Centridini	Centris	rugulosa	Odontoxys		Vivallo, 2022	Vivallo, Felipe. 2022. The oil-collecting bees of Centris (Melanocentris) (Hymenoptera: Apidae). Rio de Janeiro: Author’s edition.	non-eusocial	solitary		genus	Michener, Charles Duncan. 2007. The Bees of the World. Baltimore: The Johns Hopkins University Press.	no information	no information	yes	species	Russell, A. L., Buchmann, S. L., Ascher, J. S., Wang, Z., Kriebel, R., Jolles, D. D., Orr, M. C., Hughes, A. C. (2024). Global patterns and drivers of buzzing bees and poricidal plants. Current Biology, 34(14), 3055-3063.	below ground	no information	excavate	soil	no information	subgenus	unable	no information	no information	no information	Vivallo, Felipe. 2022. The oil-collecting bees of Centris (Melanocentris) (Hymenoptera: Apidae). Rio de Janeiro: Author’s edition.		no information	no information	no information	no information	no information	no information	no
Apidae	Apinae	Centridini	Centris	rupestris	Trachina		Azevedo & Silveira, 2005	Moure, Jesus Santiago, Danuncia Urban, and Gabriel A. R. Melo. 2022. Catalogue of Bees (Hymenoptera, Apoidea) in the Neotropical Region. Sociedade Brasileira de Entomologia.	non-eusocial	solitary		genus	Michener, Charles Duncan. 2007. The Bees of the World. Baltimore: The Johns Hopkins University Press.	no information	no information	yes	species	Azevedo, Alexsander A., and Fernando A. Silveira. 2005. “Two New Species of Centris (Trachina) Klug, 1807 (Hymenoptera: Apidae) from the State of Minas Gerais, Brazil, with a Note on Centris pachysoma Cockerell, 1919.” Lundiana: International Journal of Biodiversity 6 (sup.): 41–48. https://doi.org/10.35699/2675-5327.2005.22115.	below ground	no information	excavate	soil	no information	subgenus	unable	no information	no information	no information	Martins, Herbeson Ovidio De Jesus, Isabel Alves-dos-Santos, Felipe Vivallo, and Vinina Silva Ferreira. 2021. “Biological Notes on Centris (Trachina) perforator with a Comparative Analysis of the Species with Ground-Nesting Habits of the Genus (Apidae: Centridini)”. Journal of Apicultural Research 60 (1): 123–34. https://doi.org/10.1080/00218839.2020.1828238.	4.84	large (>3.8)	4.6-5.0	4.84	no information	no information	Borges, Rafael Cabral, Kleber Padovani, Vera Lucia Imperatriz-Fonseca, and Tereza Cristina Giannini. 2020. “A Dataset of Multi-Functional Ecological Traits of Brazilian Bees”. Scientific Data 7 (1): 120. https://doi.org/10.1038/s41597-020-0461-3.	no
Apidae	Apinae	Centridini	Centris	scopipes	Ptilotopus		Friese, 1899	Moure, Jesus Santiago, Danuncia Urban, and Gabriel A. R. Melo. 2022. Catalogue of Bees (Hymenoptera, Apoidea) in the Neotropical Region. Sociedade Brasileira de Entomologia.	non-eusocial	solitary		species	Gaglianone, Maria Cristina. 2001. “Nidificação e Forrageamento de Centris (Ptilotopus) Scopipes Friese (Hymenoptera, Apidae)”. Revista Brasileira de Zoologia 18 (suppl 1): 107–17. https://doi.org/10.1590/S0101-81752001000500008.	no information	no information	yes	species	Gottsberger, Gerhard and Ilse Silberbauer-Gottsberger. 1988. "Evolution of Flower Structures and Pollination in Neotropical Cassiinae (Caesalpiniaceae) Species". Phyton 28: 293-320.	above ground	nesting in termite nest	pre-existing cavities	insect nest	no	species	no information	no information	no information	no information	Gaglianone, Maria Cristina. 2001. “Nidificação e Forrageamento de Centris (Ptilotopus) Scopipes Friese (Hymenoptera, Apidae)”. Revista Brasileira de Zoologia 18 (suppl 1): 107–17. https://doi.org/10.1590/S0101-81752001000500008.	8.01	large (>3.8)	7.8-8.2	8.01	no information	no information	Rabelo, Laíce Souza. 2012. ''Diversity of Pollen Surces Used by Centridini Bees in Areas of Cerrado". MSc diss., Universidade Federal de Uberlândia. | Borges, Rafael Cabral, Kleber Padovani, Vera Lucia Imperatriz-Fonseca, and Tereza Cristina Giannini. 2020. “A Dataset of Multi-Functional Ecological Traits of Brazilian Bees”. Scientific Data 7 (1): 120. https://doi.org/10.1038/s41597-020-0461-3. |…	no
Apidae	Apinae	Centridini	Centris	sertanicola	Melanocentris		Vivallo, 2022	Vivallo, Felipe. 2022. The oil-collecting bees of Centris (Melanocentris) (Hymenoptera: Apidae). Rio de Janeiro: Author’s edition.	non-eusocial	solitary		genus	Michener, Charles Duncan. 2007. The Bees of the World. Baltimore: The Johns Hopkins University Press.	no information	no information	yes	species	Russell, A. L., Buchmann, S. L., Ascher, J. S., Wang, Z., Kriebel, R., Jolles, D. D., Orr, M. C., Hughes, A. C. (2024). Global patterns and drivers of buzzing bees and poricidal plants. Current Biology, 34(14), 3055-3063.	below ground	no information	excavate	soil	no information	subgenus	unable	no information	no information	no information	Vivallo, Felipe. 2022. The oil-collecting bees of Centris (Melanocentris) (Hymenoptera: Apidae). Rio de Janeiro: Author’s edition.		no information	no information	no information	no information	no information	no information	no
Apidae	Apinae	Centridini	Centris	similis	Trachina		(Fabricius, 1804)	Moure, Jesus Santiago, Danuncia Urban, and Gabriel A. R. Melo. 2022. Catalogue of Bees (Hymenoptera, Apoidea) in the Neotropical Region. Sociedade Brasileira de Entomologia.	non-eusocial	solitary		genus	Michener, Charles Duncan. 2007. The Bees of the World. Baltimore: The Johns Hopkins University Press.	no information	no information	yes	species	Steiner, Josefina, Anne Zillikens, Rafael Kamke, Eduardo Feja, and Daniel Falkenberg. 2010. “Bees and Melittophilous Plants of Secondary Atlantic Forest Habitats at Santa Catarina Island, Southern Brazil.” Oecologia Australis 14 (1): 16–39. https://doi.org/10.4257/oeco.2010.1401.01.	below ground	no information	excavate	soil	no information	species	unable	no information	no information	no information	Gutiérrez-Chacón, Catalina, Carlos Valderrama-A, and Alexandra-Maria Klein. 2020. “Biological Corridors as Important Habitat Structures for Maintaining Bees in a Tropical Fragmented Landscape”. Journal of Insect Conservation 24 (1): 187–97. https://doi.org/10.1007/s10841-019-00205-2.	5.74	large (>3.8)	5.4-5.8	5.74	no information	no information	Borges, Rafael Cabral, Kleber Padovani, Vera Lucia Imperatriz-Fonseca, and Tereza Cristina Giannini. 2020. “A Dataset of Multi-Functional Ecological Traits of Brazilian Bees”. Scientific Data 7 (1): 120. https://doi.org/10.1038/s41597-020-0461-3. | Gutiérrez-Chacón, Catalina, Carlos Valderrama-A, and Alexandra-Maria Klein. 2020. “Biological Corridors as Important Habitat Structures for Maintainin…	no
Apidae	Apinae	Centridini	Centris	singularis	Ptilotopus		Ducke, 1904	Moure, Jesus Santiago, Danuncia Urban, and Gabriel A. R. Melo. 2022. Catalogue of Bees (Hymenoptera, Apoidea) in the Neotropical Region. Sociedade Brasileira de Entomologia.	non-eusocial	solitary		genus	Michener, Charles Duncan. 2007. The Bees of the World. Baltimore: The Johns Hopkins University Press.	no information	no information	yes	species	Russell, A. L., Buchmann, S. L., Ascher, J. S., Wang, Z., Kriebel, R., Jolles, D. D., Orr, M. C., Hughes, A. C. (2024). Global patterns and drivers of buzzing bees and poricidal plants. Current Biology, 34(14), 3055-3063.	above ground	nesting in termite nest	pre-existing cavities	insect nest	no	subgenus	no information	no information	no information	no information	Vivallo, Felipe. 2019. “Two New Brazilian Species of Oil-Collecting Bees of the Genus Centris (Ptilotopus) Klug (Hymenoptera: Apidae).” Revista Chilena de Entomología 45 (1): 79–85. https://www.biotaxa.org/rce/article/view/46593.		no information	no information	no information	no information	no information	no information	no
Apidae	Apinae	Centridini	Centris	smithiana	Melanocentris		Friese, 1901	Vivallo, Felipe. 2022. The oil-collecting bees of Centris (Melanocentris) (Hymenoptera: Apidae). Rio de Janeiro: Author’s edition.	non-eusocial	solitary		genus	Michener, Charles Duncan. 2007. The Bees of the World. Baltimore: The Johns Hopkins University Press.	no information	no information	yes	species	Ducke, Adolfo. 1902. "Beobachtungen über Blütenbesuch, Erscheinungszeit etc. der bei Pará Vorkommenden Bienen". Allgemeine Zeitschrift für Entomologie	below ground	no information	excavate	soil	no information	subgenus	unable	no information	no information	no information	Vivallo, Felipe. 2022. The oil-collecting bees of Centris (Melanocentris) (Hymenoptera: Apidae). Rio de Janeiro: Author’s edition.	7.2	large (>3.8)	7.0-7.4	7.2	no information	no information	measured by Henrique P. Moleiro, Samara Santos, Kelli S. Ramos and Gabriela P. Camacho	no
Apidae	Apinae	Centridini	Centris	rufulina	Centris		Cockerell, 1937	Vivallo, F. 2024. De Apibus phantasticis generis Centris descripti a Johan Fabricius in 1804 (stricto sensu), cum descriptione specierum novarum, ubi occurrunt, flores quae visitant et quomodo eas cognoscimus. Rio de Janeiro: Author’s edition, x+ 644 pp.	non-eusocial	solitary		genus	Michener, Charles Duncan. 2007. The Bees of the World. Baltimore: The Johns Hopkins University Press.	no information	no information	yes	species	Aguiar, Cândida M.L., Fernando C.V. Zanella, Celso F. Martins, and Carlos A.L. De Carvalho. 2003. “Plantas visitadas por Centris spp. (Hymenoptera: Apidae) na Caatinga para obtenção de recursos florais.” Neotropical Entomology 32 (2): 247–59. https://doi.org/10.1590/S1519-566X2003000200009.	below ground	no information	excavate	soil	no information	subgenus	unable	no information	no information	no information	Martins, Celso F., Marcella P. Peixoto, and Cândida M. L. Aguiar. 2014. “Plastic Nesting Behavior of Centris (Centris) flavifrons (Hymenoptera: Apidae: Centridini) in an Urban Area”. Apidologie 45 (2): 156–71. https://doi.org/10.1007/s13592-013-0235-4.	4.19	large (>3.8)	3.8-4.2	4.19	no information	no information	Rabelo, Laíce Souza. 2012. ''Diversity of Pollen Surces Used by Centridini Bees in Areas of Cerrado". MSc diss., Universidade Federal de Uberlândia. | Borges, Rafael Cabral, Kleber Padovani, Vera Lucia Imperatriz-Fonseca, and Tereza Cristina Giannini. 2020. “A Dataset of Multi-Functional Ecological Traits of Brazilian Bees”. Scientific Data 7 (1): 120. https://doi.org/10.1038/s41597-020-0461-3.	no
Apidae	Apinae	Centridini	Centris	sponsa	Ptilotopus		Smith, 1854	Moure, Jesus Santiago, Danuncia Urban, and Gabriel A. R. Melo. 2022. Catalogue of Bees (Hymenoptera, Apoidea) in the Neotropical Region. Sociedade Brasileira de Entomologia.	non-eusocial	solitary		species	Pickel, B. 1928. “Contribuição Para a Biologia de Centris sponsa e Acanthopus excellens (Hymen.).” Boletim de Biologia 14: 135–43.	no information	no information	yes	species	Aguiar, Cândida M.L., Fernando C.V. Zanella, Celso F. Martins, and Carlos A.L. De Carvalho. 2003. “Plantas visitadas por Centris spp. (Hymenoptera: Apidae) na Caatinga para obtenção de recursos florais.” Neotropical Entomology 32 (2): 247–59. https://doi.org/10.1590/S1519-566X2003000200009.	above ground	nesting in termite nest	pre-existing cavities	insect nest	no	species	no information	no information	no information	no information	Pickel, B. 1928. “Contribuição Para a Biologia de Centris sponsa e Acanthopus excellens (Hymen.).” Boletim de Biologia 14: 135–43.	4.8	large (>3.8)	4.6-5.0	4.8	no information	no information	Raiol, Rafael Lobo, Markus Gastauer, Alistair John Campbell, Rafael Cabral Borges, Marcelo Awade, and Tereza Cristina Giannini. 2021. “Specialist Bee Species Are Larger and Less Phylogenetically Distinct Than Generalists in Tropical Plant–Bee Interaction Networks”. Frontiers in Ecology and Evolution 9 (July): 699649. https://doi.org/10.3389/fevo.2021.699649.	no
Apidae	Apinae	Centridini	Centris	superba	Ptilotopus		Ducke, 1904	Moure, Jesus Santiago, Danuncia Urban, and Gabriel A. R. Melo. 2022. Catalogue of Bees (Hymenoptera, Apoidea) in the Neotropical Region. Sociedade Brasileira de Entomologia.	non-eusocial	solitary		genus	Michener, Charles Duncan. 2007. The Bees of the World. Baltimore: The Johns Hopkins University Press.	no information	no information	yes	species	Ducke, Adolfo. 1908. "Contributions à la Connaissance des Hyménoptères des Deux Amériques". Revue d'Entomologie (Caen) 27(3): 28-55.	above ground	nesting in termite nest	pre-existing cavities	insect nest	no	subgenus	no information	no information	no information	no information	Vivallo, Felipe. 2019. “Two New Brazilian Species of Oil-Collecting Bees of the Genus Centris (Ptilotopus) Klug (Hymenoptera: Apidae).” Revista Chilena de Entomología 45 (1): 79–85. https://www.biotaxa.org/rce/article/view/46593.		no information	no information	no information	no information	no information	no information	no
Apidae	Apinae	Centridini	Centris	tarsata	Hemisiella		Smith, 1874	Moure, Jesus Santiago, Danuncia Urban, and Gabriel A. R. Melo. 2022. Catalogue of Bees (Hymenoptera, Apoidea) in the Neotropical Region. Sociedade Brasileira de Entomologia.	non-eusocial	solitary		species	Mendes, Fernanda N, and Márcia M C Rêgo. 2007. “Nidificação de Centris (Hemisiella) tarsata Smith (Hymenoptera, Apidae, Centridini) em ninhos-armadilha no Nordeste do Maranhão, Brasil” Revista Brasileira de Entomologia 51 (3). https://doi.org/10.1590/S0085-56262007000300017.	no information	no information	yes	species	Rosi-Denadai, Conrado Augusto, Priscila Cássia Souza Araújo, Lucio Antônio De Oliveira Campos, Lirio Cosme, and Raul Narciso Carvalho Guedes. 2020. “Buzz?pollination in Neotropical Bees: Genus?dependent Frequencies and Lack of Optimal Frequency for Pollen Release”. Insect Science 27 (1): 133–42. https://doi.org/10.1111/1744-7917.12602.	above ground	pre-existing cavities, including human-made trap nests	pre-existing cavities	wood, human-made structures	no	species	trap-nest	no information	no information	no information	Mendes, Fernanda N, and Márcia M C Rêgo. 2007. “Nidificação de Centris (Hemisiella) tarsata Smith (Hymenoptera, Apidae, Centridini) em ninhos-armadilha no Nordeste do Maranhão, Brasil” Revista Brasileira de Entomologia 51 (3). https://doi.org/10.1590/S0085-56262007000300017.	3.44	medium (2.2-3.8)	3.4-3.8	3.44	no information	no information	Martins, G. F., and Serrão, J. E. 2004." A comparative study of the ovaries in some Brazilian bees (Hymenoptera, Apoidea)." Papéis Avulsos de Zoologia 44(3): 45-53. | Burkart, Andreas, Klaus Lunau, and Clemens Schlindwein. 2012. “Comparative Bioacoustical Studies on Flight and Buzzing of Neotropical Bees”. Journal of Pollination Ecology 6 (January). https://doi.org/10.26786/1920-7603(2011)17. | C…	yes
Apidae	Apinae	Centridini	Centris	tenebrosa	Melanocentris		Vivallo, 2022	Vivallo, Felipe. 2022. The oil-collecting bees of Centris (Melanocentris) (Hymenoptera: Apidae). Rio de Janeiro: Author’s edition.	non-eusocial	solitary		genus	Michener, Charles Duncan. 2007. The Bees of the World. Baltimore: The Johns Hopkins University Press.	no information	no information	yes	species	Russell, A. L., Buchmann, S. L., Ascher, J. S., Wang, Z., Kriebel, R., Jolles, D. D., Orr, M. C., Hughes, A. C. (2024). Global patterns and drivers of buzzing bees and poricidal plants. Current Biology, 34(14), 3055-3063.	below ground	no information	excavate	soil	no information	subgenus	unable	no information	no information	no information	Vivallo, Felipe. 2022. The oil-collecting bees of Centris (Melanocentris) (Hymenoptera: Apidae). Rio de Janeiro: Author’s edition.		no information	no information	no information	no information	no information	no information	no
Apidae	Apinae	Centridini	Centris	terminata	Heterocentris		Smith, 1874	Moure, Jesus Santiago, Danuncia Urban, and Gabriel A. R. Melo. 2022. Catalogue of Bees (Hymenoptera, Apoidea) in the Neotropical Region. Sociedade Brasileira de Entomologia.	non-eusocial	solitary		species	Morato, Elder F., Marcos V. B. Garcia, and Lúcio Antônio De O. Campos. 1999. “Biologia de Centris Fabricius (Hymenoptera, Anthophoridae, Centridini) Em Matas Contínuas e Fragmentos Na Amazônia Central”. Revista Brasileira de Zoologia 16 (4): 1213–22. https://doi.org/10.1590/S0101-81751999000400029.	no information	no information	yes	species	Russell, A. L., Buchmann, S. L., Ascher, J. S., Wang, Z., Kriebel, R., Jolles, D. D., Orr, M. C., Hughes, A. C. (2024). Global patterns and drivers of buzzing bees and poricidal plants. Current Biology, 34(14), 3055-3063.	above ground	nests in tree holes and wooden trap-nests, bamboo canes	pre-existing cavities	wood, human-made structures	no	species	trap-nest	no information	no information	no information	Morato, Elder F., Marcos V. B. Garcia, and Lúcio Antônio De O. Campos. 1999. “Biologia de Centris Fabricius (Hymenoptera, Anthophoridae, Centridini) Em Matas Contínuas e Fragmentos Na Amazônia Central”. Revista Brasileira de Zoologia 16 (4): 1213–22. https://doi.org/10.1590/S0101-81751999000400029.	3.8	medium (2.2-3.8)	3.4-3.8	3.8	no information	no information	Borges, Rafael Cabral, Kleber Padovani, Vera Lucia Imperatriz-Fonseca, and Tereza Cristina Giannini. 2020. “A Dataset of Multi-Functional Ecological Traits of Brazilian Bees”. Scientific Data 7 (1): 120. https://doi.org/10.1038/s41597-020-0461-3.	yes
Apidae	Apinae	Centridini	Centris	testaceiventris	Schisthemisia		Vivallo, 2022	Vivallo, Felipe. 2022. The oil-collecting bees of Centris (Aphemisia)/ (Schisthemisia) (Hymenoptera: Apidae). Rio de Janeiro: Author’s edition.	non-eusocial	solitary		genus	Michener, Charles Duncan. 2007. The Bees of the World. Baltimore: The Johns Hopkins University Press.	no information	no information	yes	genus	Russell, A. L., Buchmann, S. L., Ascher, J. S., Wang, Z., Kriebel, R., Jolles, D. D., Orr, M. C., Hughes, A. C. (2024). Global patterns and drivers of buzzing bees and poricidal plants. Current Biology, 34(14), 3055-3063.	below ground	no information	excavate	soil	no information	subgenus	unable	no information	no information	no information	Vivallo, Felipe. 2022. The oil-collecting bees of Centris (Aphemisia)/ (Schisthemisia) (Hymenoptera: Apidae). Rio de Janeiro: Author’s edition.		no information	no information	no information	no information	no information	no information	no
Apidae	Apinae	Centridini	Centris	tetrazona	Ptilotopus		Moure & Seabra, 1962	Moure, Jesus Santiago, Danuncia Urban, and Gabriel A. R. Melo. 2022. Catalogue of Bees (Hymenoptera, Apoidea) in the Neotropical Region. Sociedade Brasileira de Entomologia.	non-eusocial	solitary		genus	Michener, Charles Duncan. 2007. The Bees of the World. Baltimore: The Johns Hopkins University Press.	no information	no information	yes	species	Russell, A. L., Buchmann, S. L., Ascher, J. S., Wang, Z., Kriebel, R., Jolles, D. D., Orr, M. C., Hughes, A. C. (2024). Global patterns and drivers of buzzing bees and poricidal plants. Current Biology, 34(14), 3055-3063.	above ground	nesting in termite nest	pre-existing cavities	insect nest	no	subgenus	no information	no information	no information	no information	Vivallo, Felipe. 2019. “Two New Brazilian Species of Oil-Collecting Bees of the Genus Centris (Ptilotopus) Klug (Hymenoptera: Apidae).” Revista Chilena de Entomología 45 (1): 79–85. https://www.biotaxa.org/rce/article/view/46593.	7.5	large (>3.8)	7.4-7.8	7.5	no information	no information	measured by Paulo A. S. Pinheiro and Antonio J.C. Aguiar	no
Apidae	Apinae	Centridini	Centris	thelyopsis	Anisoctenodes		Vivallo & Melo, 2009	Vivallo, F. 2020. The species of the bee genus Centris of the “hyptidis group” revisited with the description of Centris (Anisoctenodes) new subgenus (Hymenoptera: Apidae: Centridini). European Journal of Taxonomy 709: 1-17.	non-eusocial	solitary		genus	Michener, Charles Duncan. 2007. The Bees of the World. Baltimore: The Johns Hopkins University Press.	no information	no information	yes	species	Russell, A. L., Buchmann, S. L., Ascher, J. S., Wang, Z., Kriebel, R., Jolles, D. D., Orr, M. C., Hughes, A. C. (2024). Global patterns and drivers of buzzing bees and poricidal plants. Current Biology, 34(14), 3055-3063.	below ground	no information	excavate	soil	no information	subgenus	unable	no information	no information	no information	Michener, Charles Duncan. 2007. The Bees of the World. Baltimore: The Johns Hopkins University Press.	3.46	medium (2.2-3.8)	3.4-3.8	3.46	no information	no information	Carneiro, Liedson Tavares, Camila Bárbara Danny Silva André, Adriana Takahasi, and Isabel Alves-dos-Santos. 2019. “Interactions between Oil-Collecting Bees and Krameria Grandiflora (Krameriaceae) with Emphasis on the Role of Specialized Floral Traits in the Mutual Fit”. Arthropod-Plant Interactions 13 (2): 213–26. https://doi.org/10.1007/s11829-019-09689-w.	no
Apidae	Apinae	Centridini	Centris	tricolor	Paracentris		Friese, 1899	Vivallo, Felipe. 2020. The oil-collecting bees of Centris (Paracentris) (Hymenoptera: Apidae) Taxonomy-Biodiversity-Distribution. Rio de Janeiro: Author’s edition.	non-eusocial	solitary		genus	Michener, Charles Duncan. 2007. The Bees of the World. Baltimore: The Johns Hopkins University Press.	no information	no information	yes	species	Zanella, Fernando César Vieira. 2002. “Sistemática, filogenia e distribuição geográfica das espécies sul-americanas de Centris (Paracentris) Cameron, 1903 e de Centris (Penthemisia) Moure, 1950, incluindo uma análise filogenética do ‘grupo Centris’ sensu Ayala, 1998 (Hymenoptera, Apoidea, Centridini).” Revista Brasileira de Entomologia 46: 435–88. https://doi.org/10.1590/S0085-56262002000400001.	below ground	no information	excavate	soil	no information	subgenus	unable	no information	no information	no information	Vivallo, Felipe. 2020. The oil-collecting bees of Centris (Paracentris) (Hymenoptera: Apidae). Rio de Janeiro: Author’s edition.	4.62	large (>3.8)	4.6-5.0	4.62	no information	no information	measured by Paulo A. S. Pinheiro and Antonio J.C. Aguiar | measured by Felipe Vivallo	no
Apidae	Apinae	Centridini	Centris	trigonoides	Hemisiella		Lepeletier, 1841	Moure, Jesus Santiago, Danuncia Urban, and Gabriel A. R. Melo. 2022. Catalogue of Bees (Hymenoptera, Apoidea) in the Neotropical Region. Sociedade Brasileira de Entomologia.	non-eusocial	solitary		species	Aguiar, Cândida M. L., Carlos A. Garófalo, and Gesline F. Almeida. 2006. “Biologia de Nidificação de Centris (Hemisiella) trigonoides Lepeletier (Hymenoptera, Apidae, Centridini)”. Revista Brasileira de Zoologia 23 (2): 323–30. https://doi.org/10.1590/S0101-81752006000200003.	no information	no information	yes	species	Rosi-Denadai, Conrado Augusto, Priscila Cássia Souza Araújo, Lucio Antônio De Oliveira Campos, Lirio Cosme, and Raul Narciso Carvalho Guedes. 2020. “Buzz?pollination in Neotropical Bees: Genus?dependent Frequencies and Lack of Optimal Frequency for Pollen Release”. Insect Science 27 (1): 133–42. https://doi.org/10.1111/1744-7917.12602. | Oliveira-Rebouças, P., and M. Gimenes. 2011. “Potential Pol…	above ground	pre-existing cavities, including human-made trap nests	pre-existing cavities	wood, human-made structures	no	species	trap-nest	no information	no information	no information	Aguiar, Cândida M. L., Carlos A. Garófalo, and Gesline F. Almeida. 2006. “Biologia de Nidificação de Centris (Hemisiella) trigonoides Lepeletier (Hymenoptera, Apidae, Centridini)”. Revista Brasileira de Zoologia 23 (2): 323–30. https://doi.org/10.1590/S0101-81752006000200003.	2.98	medium (2.2-3.8)	2.6-3.0	2.98	no information	no information	Borges, Rafael Cabral, Kleber Padovani, Vera Lucia Imperatriz-Fonseca, and Tereza Cristina Giannini. 2020. “A Dataset of Multi-Functional Ecological Traits of Brazilian Bees”. Scientific Data 7 (1): 120. https://doi.org/10.1038/s41597-020-0461-3.	yes
Apidae	Apinae	Centridini	Centris	unicincta	Ptilotopus		Friese, 1924	Moure, Jesus Santiago, Danuncia Urban, and Gabriel A. R. Melo. 2022. Catalogue of Bees (Hymenoptera, Apoidea) in the Neotropical Region. Sociedade Brasileira de Entomologia.	non-eusocial	solitary		genus	Michener, Charles Duncan. 2007. The Bees of the World. Baltimore: The Johns Hopkins University Press.	no information	no information	yes	genus	Russell, A. L., Buchmann, S. L., Ascher, J. S., Wang, Z., Kriebel, R., Jolles, D. D., Orr, M. C., Hughes, A. C. (2024). Global patterns and drivers of buzzing bees and poricidal plants. Current Biology, 34(14), 3055-3063.	above ground	nesting in termite nest	pre-existing cavities	insect nest	no	subgenus	no information	no information	no information	no information	Vivallo, Felipe. 2019. “Two New Brazilian Species of Oil-Collecting Bees of the Genus Centris (Ptilotopus) Klug (Hymenoptera: Apidae).” Revista Chilena de Entomología 45 (1): 79–85. https://www.biotaxa.org/rce/article/view/46593.		no information	no information	no information	no information	no information	no information	no
Apidae	Apinae	Centridini	Centris	varia	Centris		(Erichson, 1849)	Moure, Jesus Santiago, Danuncia Urban, and Gabriel A. R. Melo. 2022. Catalogue of Bees (Hymenoptera, Apoidea) in the Neotropical Region. Sociedade Brasileira de Entomologia.	non-eusocial	solitary		species	Martins, Herbeson Ovidio De Jesus, Isabel Alves-dos-Santos, Felipe Vivallo, and Vinina Silva Ferreira. 2021. “Biological Notes on Centris (Trachina) perforator with a Comparative Analysis of the Species with Ground-Nesting Habits of the Genus (Apidae: Centridini)”. Journal of Apicultural Research 60 (1): 123–34. https://doi.org/10.1080/00218839.2020.1828238.	no information	no information	yes	species	Gottsberger, Gerhard and Ilse Silberbauer-Gottsberger. 1988. "Evolution of Flower Structures and Pollination in Neotropical Cassiinae (Caesalpiniaceae) Species". Phyton 28: 293-320.	below ground	nests in sandy soil - vertical soil (eg earth bank, ravines, petrified dunes, clay ruins), nest in agreggation	excavate	soil	no	species	unable	no information	no information	no information	Martins, Herbeson Ovidio De Jesus, Isabel Alves-dos-Santos, Felipe Vivallo, and Vinina Silva Ferreira. 2021. “Biological Notes on Centris (Trachina) perforator with a Comparative Analysis of the Species with Ground-Nesting Habits of the Genus (Apidae: Centridini)”. Journal of Apicultural Research 60 (1): 123–34. https://doi.org/10.1080/00218839.2020.1828238.	4.52	large (>3.8)	4.2-4.6	4.52	no information	no information	Rabelo, Laíce Souza. 2012. ''Diversity of Pollen Surces Used by Centridini Bees in Areas of Cerrado". MSc diss., Universidade Federal de Uberlândia. | Raiol, Rafael Lobo, Markus Gastauer, Alistair John Campbell, Rafael Cabral Borges, Marcelo Awade, and Tereza Cristina Giannini. 2021. “Specialist Bee Species Are Larger and Less Phylogenetically Distinct Than Generalists in Tropical Plant–Bee Inter…	no
Apidae	Apinae	Centridini	Centris	villosa	Melanocentris		Vivallo, 2022	Vivallo, Felipe. 2022. The oil-collecting bees of Centris (Melanocentris) (Hymenoptera: Apidae). Rio de Janeiro: Author’s edition.	non-eusocial	solitary		genus	Michener, Charles Duncan. 2007. The Bees of the World. Baltimore: The Johns Hopkins University Press.	no information	no information	yes	species	Russell, A. L., Buchmann, S. L., Ascher, J. S., Wang, Z., Kriebel, R., Jolles, D. D., Orr, M. C., Hughes, A. C. (2024). Global patterns and drivers of buzzing bees and poricidal plants. Current Biology, 34(14), 3055-3063.	below ground	no information	excavate	soil	no information	subgenus	unable	no information	no information	no information	Vivallo, Felipe. 2022. The oil-collecting bees of Centris (Melanocentris) (Hymenoptera: Apidae). Rio de Janeiro: Author’s edition.		no information	no information	no information	no information	no information	no information	no
Apidae	Apinae	Centridini	Centris	violacea	Odontoxys		Lepeletier, 1841	Vivallo, Felipe. 2022. The oil-collecting bees of Centris (Melanocentris) (Hymenoptera: Apidae). Rio de Janeiro: Author’s edition.	non-eusocial	solitary		genus	Michener, Charles Duncan. 2007. The Bees of the World. Baltimore: The Johns Hopkins University Press.	no information	no information	yes	genus	Russell, A. L., Buchmann, S. L., Ascher, J. S., Wang, Z., Kriebel, R., Jolles, D. D., Orr, M. C., Hughes, A. C. (2024). Global patterns and drivers of buzzing bees and poricidal plants. Current Biology, 34(14), 3055-3063.	below ground	no information	excavate	soil	no information	subgenus	unable	no information	no information	no information	Vivallo, Felipe. 2022. The oil-collecting bees of Centris (Melanocentris) (Hymenoptera: Apidae). Rio de Janeiro: Author’s edition.	5.95	large (>3.8)	5.8-6.2	5.95	no information	no information	Boaventura, M.C. 1998. "Sazonalidade e Estrutura de uma Comunidade de Abelhas Silvestres (Hymenoptera, Apoidea) numa Área de Cerrado do Jardim Botânico de Brasília, Distrito Federal". MSc diss., Universidade de Brasília. | Borges, Rafael Cabral, Kleber Padovani, Vera Lucia Imperatriz-Fonseca, and Tereza Cristina Giannini. 2020. “A Dataset of Multi-Functional Ecological Traits of Brazilian Bees”. …	no
Apidae	Apinae	Centridini	Centris	vittata	Hemisiella		Lepeletier, 1841	Moure, Jesus Santiago, Danuncia Urban, and Gabriel A. R. Melo. 2022. Catalogue of Bees (Hymenoptera, Apoidea) in the Neotropical Region. Sociedade Brasileira de Entomologia.	non-eusocial	solitary		species	Ramos, Marina, Patrícia De Albuquerque, and Márcia Rêgo. 2010. “Nesting Behavior of Centris (Hemisiella) vittata Lepeletier (Hymenoptera: Apidae) in an Area of the Cerrado in the Northeast of the State of Maranhão, Brazil”. Neotropical Entomology 39 (3): 379–83. https://doi.org/10.1590/S1519-566X2010000300011.	no information	no information	yes	species	Romeiro, Luiza de Araújo. 2021. "Fontes de Recursos Alimentares para Abelhas como Estratégias de Conservação da Biodiversidade do Sudeste da Amazônia, Floresta Nacional de Carajás" MSc diss., Instituto Tecnológico Vale Desenvolvimento Sustentável.	above ground	nests in bamboo canes and in astronium trunk	pre-existing cavities	wood, human-made structures	no	species	trap-nest	no information	no information	no information	Ramos, Marina, Patrícia De Albuquerque, and Márcia Rêgo. 2010. “Nesting Behavior of Centris (Hemisiella) vittata Lepeletier (Hymenoptera: Apidae) in an Area of the Cerrado in the Northeast of the State of Maranhão, Brazil”. Neotropical Entomology 39 (3): 379–83. https://doi.org/10.1590/S1519-566X2010000300011.	4.9	large (>3.8)	4.6-5.0	4.9	no information	no information	Borges, Rafael Cabral, Kleber Padovani, Vera Lucia Imperatriz-Fonseca, and Tereza Cristina Giannini. 2020. “A Dataset of Multi-Functional Ecological Traits of Brazilian Bees”. Scientific Data 7 (1): 120. https://doi.org/10.1038/s41597-020-0461-3.	yes
Apidae	Apinae	Centridini	Centris	vulnicura	Melanocentris		Vivallo, 2022	Vivallo, Felipe. 2022. The oil-collecting bees of Centris (Melanocentris) (Hymenoptera: Apidae). Rio de Janeiro: Author’s edition.	non-eusocial	solitary		genus	Michener, Charles Duncan. 2007. The Bees of the World. Baltimore: The Johns Hopkins University Press.	no information	no information	yes	species	Russell, A. L., Buchmann, S. L., Ascher, J. S., Wang, Z., Kriebel, R., Jolles, D. D., Orr, M. C., Hughes, A. C. (2024). Global patterns and drivers of buzzing bees and poricidal plants. Current Biology, 34(14), 3055-3063.	below ground	no information	excavate	soil	no information	subgenus	unable	no information	no information	no information	Vivallo, Felipe. 2022. The oil-collecting bees of Centris (Melanocentris) (Hymenoptera: Apidae). Rio de Janeiro: Author’s edition.		no information	no information	no information	no information	no information	no information	no
Apidae	Apinae	Centridini	Centris	weilenmanni	Xanthemisia		Friese, 1900	Moure, Jesus Santiago, Danuncia Urban, and Gabriel A. R. Melo. 2022. Catalogue of Bees (Hymenoptera, Apoidea) in the Neotropical Region. Sociedade Brasileira de Entomologia.	non-eusocial	solitary		genus	Michener, Charles Duncan. 2007. The Bees of the World. Baltimore: The Johns Hopkins University Press.	no information	no information	yes	species	Russell, A. L., Buchmann, S. L., Ascher, J. S., Wang, Z., Kriebel, R., Jolles, D. D., Orr, M. C., Hughes, A. C. (2024). Global patterns and drivers of buzzing bees and poricidal plants. Current Biology, 34(14), 3055-3063.	above ground	no information	pre-existing cavities	wood	no	subgenus	no information	no information	no information	no information	Frankie, Gordon W., Linda Newstrom, S. B. Vinson, and John F. Barthell. “Nesting-Habitat Preferences of Selected Centris Bee Species in Costa Rican Dry Forest.” Biotropica 25, no. 3 (1993): 322–33. https://doi.org/10.2307/2388790.		no information	no information	no information	no information	no information	no information	no
Apidae	Apinae	Centridini	Centris	xanthobapta	Melanocentris		Vivallo, 2022	Vivallo, Felipe. 2022. The oil-collecting bees of Centris (Melanocentris) (Hymenoptera: Apidae). Rio de Janeiro: Author’s edition.	non-eusocial	solitary		genus	Michener, Charles Duncan. 2007. The Bees of the World. Baltimore: The Johns Hopkins University Press.	no information	no information	yes	species	Russell, A. L., Buchmann, S. L., Ascher, J. S., Wang, Z., Kriebel, R., Jolles, D. D., Orr, M. C., Hughes, A. C. (2024). Global patterns and drivers of buzzing bees and poricidal plants. Current Biology, 34(14), 3055-3063.	below ground	no information	excavate	soil	no information	subgenus	unable	no information	no information	no information	Vivallo, Felipe. 2022. The oil-collecting bees of Centris (Melanocentris) (Hymenoptera: Apidae). Rio de Janeiro: Author’s edition.	6.93	large (>3.8)	6.6-7.0	6.93	no information	no information	measured by Alexandre S. Barbosa and Antonio J.C. Aguiar	no
Apidae	Apinae	Centridini	Centris	xanthocnemis	Schisthemisia		(Perty, 1833)	Vivallo, Felipe. 2022. The oil-collecting bees of Centris (Aphemisia)/ (Schisthemisia) (Hymenoptera: Apidae). Rio de Janeiro: Author’s edition.	non-eusocial	solitary		genus	Michener, Charles Duncan. 2007. The Bees of the World. Baltimore: The Johns Hopkins University Press.	no information	no information	yes	species	Vivallo, Felipe. 2022. The oil-collecting bees of Centris (Melanocentris) (Hymenoptera: Apidae). Rio de Janeiro: Author’s edition.	below ground	no information	excavate	soil	no information	subgenus	unable	no information	no information	no information	Vivallo, Felipe. 2022. The oil-collecting bees of Centris (Aphemisia)/ (Schisthemisia) (Hymenoptera: Apidae). Rio de Janeiro: Author’s edition.	6.81	large (>3.8)	6.6-7.0	6.81	no information	no information	Borges, Rafael Cabral, Kleber Padovani, Vera Lucia Imperatriz-Fonseca, and Tereza Cristina Giannini. 2020. “A Dataset of Multi-Functional Ecological Traits of Brazilian Bees”. Scientific Data 7 (1): 120. https://doi.org/10.1038/s41597-020-0461-3. | Raiol, Rafael Lobo, Markus Gastauer, Alistair John Campbell, Rafael Cabral Borges, Marcelo Awade, and Tereza Cristina Giannini. 2021. “Specialist Bee …	no
Apidae	Apinae	Centridini	Centris	xanthogastra	Melanocentris		Vivallo, 2022	Vivallo, Felipe. 2022. The oil-collecting bees of Centris (Melanocentris) (Hymenoptera: Apidae). Rio de Janeiro: Author’s edition.	non-eusocial	solitary		genus	Michener, Charles Duncan. 2007. The Bees of the World. Baltimore: The Johns Hopkins University Press.	no information	no information	yes	species	Russell, A. L., Buchmann, S. L., Ascher, J. S., Wang, Z., Kriebel, R., Jolles, D. D., Orr, M. C., Hughes, A. C. (2024). Global patterns and drivers of buzzing bees and poricidal plants. Current Biology, 34(14), 3055-3063.	below ground	no information	excavate	soil	no information	subgenus	unable	no information	no information	no information	Vivallo, Felipe. 2022. The oil-collecting bees of Centris (Melanocentris) (Hymenoptera: Apidae). Rio de Janeiro: Author’s edition.		no information	no information	no information	no information	no information	no information	no
Apidae	Apinae	Centridini	Centris	xanthomelaena	Relicthemisia		Moure & Castro, 2001	Vivallo, F. & Zanella, F.C.V. 2021. Relicthemisia, a new subgenus of the oil-collecting bee genus Centris Fabricius, 1804 with notes on distribution and host plants of C. xanthomelaena Moure & Castro, 2001 (Hymenoptera: Apidae). European Journal of Taxonomy 760: 1-15.	non-eusocial	solitary		species	Martins, Herbeson Ovidio De Jesus, Patricia Luiza De Oliveira-Rebouças, Cândida Maria Lima Aguiar, Cláudia Inês Da Silva, and Vinina Silva Ferreira. 2020. “Nesting Biology of Centris (Paracentris) xanthomelaena (Hymenoptera: Apidae: Centridini)”. Journal of Apicultural Research 62 (2): 222–32. https://doi.org/10.1080/00218839.2020.1828234.	no information	no information	yes	species	Russell, A. L., Buchmann, S. L., Ascher, J. S., Wang, Z., Kriebel, R., Jolles, D. D., Orr, M. C., Hughes, A. C. (2024). Global patterns and drivers of buzzing bees and poricidal plants. Current Biology, 34(14), 3055-3063.	below ground	no information	excavate	soil	yes	species	unable	no information	no information	no information	Martins, Herbeson Ovidio De Jesus, Patricia Luiza De Oliveira-Rebouças, Cândida Maria Lima Aguiar, Cláudia Inês Da Silva, and Vinina Silva Ferreira. 2020. “Nesting Biology of Centris (Paracentris) xanthomelaena (Hymenoptera: Apidae: Centridini)”. Journal of Apicultural Research 62 (2): 222–32. https://doi.org/10.1080/00218839.2020.1828234.	4.51	large (>3.8)	4.2-4.6	4.51	no information	no information	Carneiro, Liedson Tavares, Camila Bárbara Danny Silva André, Adriana Takahasi, and Isabel Alves-dos-Santos. 2019. “Interactions between Oil-Collecting Bees and Krameria Grandiflora (Krameriaceae) with Emphasis on the Role of Specialized Floral Traits in the Mutual Fit”. Arthropod-Plant Interactions 13 (2): 213–26. https://doi.org/10.1007/s11829-019-09689-w. | Raiol, Rafael Lobo, Markus Gastauer, …	no
Apidae	Apinae	Epicharitini	Epicharis	affinis	Hoplepicharis		Smith, 1874	Moure, Jesus Santiago, Danuncia Urban, and Gabriel A. R. Melo. 2022. Catalogue of Bees (Hymenoptera, Apoidea) in the Neotropical Region. Sociedade Brasileira de Entomologia.	non-eusocial	solitary		genus	Michener, Charles Duncan. 2007. The Bees of the World. Baltimore: The Johns Hopkins University Press.	no information	no information	yes	species	Renner, Susanne S. 1986. “Reproductive Biology of Bellucia (MELASTOMATACEAE).” Acta Amazonica 16: 197–218. https://doi.org/10.1590/1809-43921986161208.	below ground	no information	excavate	soil	no information	genus	unable	no information	no information	no information	Michener, Charles Duncan. 2007. The Bees of the World. Baltimore: The Johns Hopkins University Press.	4.92	large (>3.8)	4.6-5.0	4.92	no information	no information	Rabelo, Laíce Souza. 2012. ''Diversity of Pollen Surces Used by Centridini Bees in Areas of Cerrado". MSc diss., Universidade Federal de Uberlândia. | Borges, Rafael Cabral, Kleber Padovani, Vera Lucia Imperatriz-Fonseca, and Tereza Cristina Giannini. 2020. “A Dataset of Multi-Functional Ecological Traits of Brazilian Bees”. Scientific Data 7 (1): 120. https://doi.org/10.1038/s41597-020-0461-3.	no
Apidae	Apinae	Epicharitini	Epicharis	albofasciata	Epicharoides		Smith, 1874	Moure, Jesus Santiago, Danuncia Urban, and Gabriel A. R. Melo. 2022. Catalogue of Bees (Hymenoptera, Apoidea) in the Neotropical Region. Sociedade Brasileira de Entomologia.	non-eusocial	solitary		species	A. Caetano, Carolina de, William de O. Sabino, Guaraci D. Cordeiro, Stephen L. Buchmann, and Isabel Alves-dos-Santos. 2022. “Scientific Note about the Negative Impacts of Male Competition on Epicharis Albofasciata Mating.” Apidologie 53 (1): 1. https://doi.org/10.1007/s13592-022-00911-y. | Junior, Jerome G. Rozen. 2016. “Nesting Biology of the Solitary Bee Epicharis Albofasciata (Apoidea: Apidae:…	no information	no information	yes	species	Russell, A. L., Buchmann, S. L., Ascher, J. S., Wang, Z., Kriebel, R., Jolles, D. D., Orr, M. C., Hughes, A. C. (2024). Global patterns and drivers of buzzing bees and poricidal plants. Current Biology, 34(14), 3055-3063.	below ground	no information	excavate	soil	yes	species	unable	no information	no information	no information	A. Caetano, Carolina de, William de O. Sabino, Guaraci D. Cordeiro, Stephen L. Buchmann, and Isabel Alves-dos-Santos. 2022. “Scientific Note about the Negative Impacts of Male Competition on Epicharis Albofasciata Mating.” Apidologie 53 (1): 1. https://doi.org/10.1007/s13592-022-00911-y. | Junior, Jerome G. Rozen. 2016. “Nesting Biology of the Solitary Bee Epicharis Albofasciata (Apoidea: Apidae:…	4.43	large (>3.8)	4.2-4.6	4.43	no information	no information	Rabelo, Laíce Souza. 2012. ''Diversity of Pollen Surces Used by Centridini Bees in Areas of Cerrado". MSc diss., Universidade Federal de Uberlândia. | Borges, Rafael Cabral, Kleber Padovani, Vera Lucia Imperatriz-Fonseca, and Tereza Cristina Giannini. 2020. “A Dataset of Multi-Functional Ecological Traits of Brazilian Bees”. Scientific Data 7 (1): 120. https://doi.org/10.1038/s41597-020-0461-3.	no
Apidae	Apinae	Epicharitini	Epicharis	analis	Triepicharis		Lepeletier, 1841	Moure, Jesus Santiago, Danuncia Urban, and Gabriel A. R. Melo. 2022. Catalogue of Bees (Hymenoptera, Apoidea) in the Neotropical Region. Sociedade Brasileira de Entomologia.	non-eusocial	solitary		species	Vivallo, Felipe. 2021. “Nesting Behavior of the Oil-Collecting Bee Epicharis (Triepicharis) analis Lepeletier (Hymenoptera: Apidae) in an Urban Area of Rio de Janeiro, RJ, Brazil”. Journal of Apicultural Research 60 (1): 135–42. https://doi.org/10.1080/00218839.2020.1820150.	no information	no information	yes	species	Renner, Susanne S. 1986. “Reproductive Biology of Bellucia (MELASTOMATACEAE).” Acta Amazonica 16: 197–218. https://doi.org/10.1590/1809-43921986161208.	below ground	no information	excavate	soil	yes	species	unable	no information	no information	no information	Vivallo, Felipe. 2021. “Nesting Behavior of the Oil-Collecting Bee Epicharis (Triepicharis) analis Lepeletier (Hymenoptera: Apidae) in an Urban Area of Rio de Janeiro, RJ, Brazil”. Journal of Apicultural Research 60 (1): 135–42. https://doi.org/10.1080/00218839.2020.1820150.	5.58	large (>3.8)	5.4-5.8	5.58	no information	no information	Borges, Rafael Cabral, Kleber Padovani, Vera Lucia Imperatriz-Fonseca, and Tereza Cristina Giannini. 2020. “A Dataset of Multi-Functional Ecological Traits of Brazilian Bees”. Scientific Data 7 (1): 120. https://doi.org/10.1038/s41597-020-0461-3. | Raiol, Rafael Lobo, Markus Gastauer, Alistair John Campbell, Rafael Cabral Borges, Marcelo Awade, and Tereza Cristina Giannini. 2021. “Specialist Bee …	no
Apidae	Apinae	Epicharitini	Epicharis	bicolor	Xanthepicharis		Smith, 1854	Moure, Jesus Santiago, Danuncia Urban, and Gabriel A. R. Melo. 2022. Catalogue of Bees (Hymenoptera, Apoidea) in the Neotropical Region. Sociedade Brasileira de Entomologia.	non-eusocial	solitary		species	Rocha-Filho, L. C., Silva, C. I., Gaglianone, M. C., Augusto, S. C. 2008. ''Nesting behavior and natural enemies of Epicharis (Epicharis) bicolor Smith 1854 (Hymenoptera Apidae)''. Tropical Zoology 21(2): 227-242.	no information	no information	yes	species	Imperatriz-Fonseca, Vera Lúcia, Isabel Alves-dos-Santos, Pérsio De Souza Santos-Filho, Wolf Engels, Mauro Ramalho, Wolfgang Wilms, João Batista Vicentin Aguilar, Cynthia Almeida Pinheiro-Machado, Denise Araújo Alves, and Astrid De Matos Peixoto Kleinert. 2011. “Checklist das abelhas e plantas melitófilas no Estado de São Paulo, Brasil.” Biota Neotropica 11 (suppl 1): 631–55. https://doi.org/10.15…	below ground	no information	excavate	soil	yes	species	unable	no information	no information	no information	Rocha-Filho, L. C., Silva, C. I., Gaglianone, M. C., Augusto, S. C. 2008. ''Nesting behavior and natural enemies of Epicharis (Epicharis) bicolor Smith 1854 (Hymenoptera Apidae)''. Tropical Zoology 21(2): 227-242.	4.77	large (>3.8)	4.6-5.0	4.77	no information	no information	Rabelo, Laíce Souza. 2012. ''Diversity of Pollen Surces Used by Centridini Bees in Areas of Cerrado". MSc diss., Universidade Federal de Uberlândia. | Borges, Rafael Cabral, Kleber Padovani, Vera Lucia Imperatriz-Fonseca, and Tereza Cristina Giannini. 2020. “A Dataset of Multi-Functional Ecological Traits of Brazilian Bees”. Scientific Data 7 (1): 120. https://doi.org/10.1038/s41597-020-0461-3.	no
Apidae	Apinae	Epicharitini	Epicharis	binotata	Epicharoides		Friese, 1924	Moure, Jesus Santiago, Danuncia Urban, and Gabriel A. R. Melo. 2022. Catalogue of Bees (Hymenoptera, Apoidea) in the Neotropical Region. Sociedade Brasileira de Entomologia.	non-eusocial	solitary		genus	Michener, Charles Duncan. 2007. The Bees of the World. Baltimore: The Johns Hopkins University Press.	no information	no information	yes	species	Russell, A. L., Buchmann, S. L., Ascher, J. S., Wang, Z., Kriebel, R., Jolles, D. D., Orr, M. C., Hughes, A. C. (2024). Global patterns and drivers of buzzing bees and poricidal plants. Current Biology, 34(14), 3055-3063.	below ground	no information	excavate	soil	no information	genus	unable	no information	no information	no information	Michener, Charles Duncan. 2007. The Bees of the World. Baltimore: The Johns Hopkins University Press.		no information	no information	no information	no information	no information	no information	no
Apidae	Apinae	Epicharitini	Epicharis	cockerelli	Epicharitides		Friese, 1900	Moure, Jesus Santiago, Danuncia Urban, and Gabriel A. R. Melo. 2022. Catalogue of Bees (Hymenoptera, Apoidea) in the Neotropical Region. Sociedade Brasileira de Entomologia.	non-eusocial	solitary		genus	Michener, Charles Duncan. 2007. The Bees of the World. Baltimore: The Johns Hopkins University Press.	no information	no information	yes	species	Imperatriz-Fonseca, Vera Lúcia, Isabel Alves-dos-Santos, Pérsio De Souza Santos-Filho, Wolf Engels, Mauro Ramalho, Wolfgang Wilms, João Batista Vicentin Aguilar, Cynthia Almeida Pinheiro-Machado, Denise Araújo Alves, and Astrid De Matos Peixoto Kleinert. 2011. “Checklist das abelhas e plantas melitófilas no Estado de São Paulo, Brasil.” Biota Neotropica 11 (suppl 1): 631–55. https://doi.org/10.15…	below ground	no information	excavate	soil	no information	genus	unable	no information	no information	no information	Michener, Charles Duncan. 2007. The Bees of the World. Baltimore: The Johns Hopkins University Press.	3.4	medium (2.2-3.8)	3.0-3.4	3.4	no information	no information	Raiol, Rafael Lobo, Markus Gastauer, Alistair John Campbell, Rafael Cabral Borges, Marcelo Awade, and Tereza Cristina Giannini. 2021. “Specialist Bee Species Are Larger and Less Phylogenetically Distinct Than Generalists in Tropical Plant–Bee Interaction Networks”. Frontiers in Ecology and Evolution 9 (July): 699649. https://doi.org/10.3389/fevo.2021.699649.	no
Apidae	Apinae	Epicharitini	Epicharis	conica	Epicharis		Smith, 1874	Moure, Jesus Santiago, Danuncia Urban, and Gabriel A. R. Melo. 2022. Catalogue of Bees (Hymenoptera, Apoidea) in the Neotropical Region. Sociedade Brasileira de Entomologia.	non-eusocial	solitary		genus	Michener, Charles Duncan. 2007. The Bees of the World. Baltimore: The Johns Hopkins University Press.	no information	no information	yes	species	Renner, Susanne S. 1986. “Reproductive Biology of Bellucia (MELASTOMATACEAE).” Acta Amazonica 16: 197–218. https://doi.org/10.1590/1809-43921986161208.	below ground	no information	excavate	soil	no information	genus	unable	no information	no information	no information	Michener, Charles Duncan. 2007. The Bees of the World. Baltimore: The Johns Hopkins University Press.	6.7	large (>3.8)	6.6-7.0	6.7	no information	no information	measured by Felipe Vivallo	no
Apidae	Apinae	Epicharitini	Epicharis	decellii	Epicharoides		Laroca & Nery, 2018	Moure, Jesus Santiago, Danuncia Urban, and Gabriel A. R. Melo. 2022. Catalogue of Bees (Hymenoptera, Apoidea) in the Neotropical Region. Sociedade Brasileira de Entomologia.	non-eusocial	solitary		genus	Michener, Charles Duncan. 2007. The Bees of the World. Baltimore: The Johns Hopkins University Press.	no information	no information	yes	genus	Russell, A. L., Buchmann, S. L., Ascher, J. S., Wang, Z., Kriebel, R., Jolles, D. D., Orr, M. C., Hughes, A. C. (2024). Global patterns and drivers of buzzing bees and poricidal plants. Current Biology, 34(14), 3055-3063.	below ground	no information	excavate	soil	no information	genus	unable	no information	no information	no information	Michener, Charles Duncan. 2007. The Bees of the World. Baltimore: The Johns Hopkins University Press.	4	large (>3.8)	3.8-4.2	4	no information	no information	measured by Felipe Vivallo	no
Apidae	Apinae	Epicharitini	Epicharis	dejeanii	Anepicharis		Lepeletier, 1841	Moure, Jesus Santiago, Danuncia Urban, and Gabriel A. R. Melo. 2022. Catalogue of Bees (Hymenoptera, Apoidea) in the Neotropical Region. Sociedade Brasileira de Entomologia.	non-eusocial	solitary		species	Dec, Enderlei, and Felipe Vivallo. 2019. “Nesting Biology and Immature Stages of the Oil-Collecting Bee Epicharis Dejeanii (Apidae: Centridini).” Apidologie 50 (5): 606–15. https://doi.org/10.1007/s13592-019-00673-0.	no information	no information	yes	species	Gottsberger, Gerhard and Ilse Silberbauer-Gottsberger. 1988. "Evolution of Flower Structures and Pollination in Neotropical Cassiinae (Caesalpiniaceae) Species". Phyton 28: 293-320.	below ground	no information	excavate	soil	yes	species	unable	no information	no information	no information	Dec, Enderlei, and Felipe Vivallo. 2019. “Nesting Biology and Immature Stages of the Oil-Collecting Bee Epicharis Dejeanii (Apidae: Centridini).” Apidologie 50 (5): 606–15. https://doi.org/10.1007/s13592-019-00673-0.	5.46	large (>3.8)	5.4-5.8	5.46	no information	no information	Borges, Rafael Cabral, Kleber Padovani, Vera Lucia Imperatriz-Fonseca, and Tereza Cristina Giannini. 2020. “A Dataset of Multi-Functional Ecological Traits of Brazilian Bees”. Scientific Data 7 (1): 120. https://doi.org/10.1038/s41597-020-0461-3.	no
Apidae	Apinae	Epicharitini	Epicharis	duckei	Epicharitides		Friese, 1900	Moure, Jesus Santiago, Danuncia Urban, and Gabriel A. R. Melo. 2022. Catalogue of Bees (Hymenoptera, Apoidea) in the Neotropical Region. Sociedade Brasileira de Entomologia.	non-eusocial	solitary		genus	Michener, Charles Duncan. 2007. The Bees of the World. Baltimore: The Johns Hopkins University Press.	no information	no information	yes	species	Russell, A. L., Buchmann, S. L., Ascher, J. S., Wang, Z., Kriebel, R., Jolles, D. D., Orr, M. C., Hughes, A. C. (2024). Global patterns and drivers of buzzing bees and poricidal plants. Current Biology, 34(14), 3055-3063.	below ground	no information	excavate	soil	no information	genus	unable	no information	no information	no information	Michener, Charles Duncan. 2007. The Bees of the World. Baltimore: The Johns Hopkins University Press.		no information	no information	no information	no information	no information	no information	no
Apidae	Apinae	Epicharitini	Epicharis	fasciata	Hoplepicharis		Lepeletier & Serville, 1828	Moure, Jesus Santiago, Danuncia Urban, and Gabriel A. R. Melo. 2022. Catalogue of Bees (Hymenoptera, Apoidea) in the Neotropical Region. Sociedade Brasileira de Entomologia.	non-eusocial	solitary		species	Vivallo, Felipe. 2020. “Nesting Biology of the Oil-Collecting Bee Epicharis (Hoplepicharis) Fasciata (Hymenoptera: Apidae) in an Urban Area of Rio de Janeiro, RJ, Brazil.” Iheringia. Série Zoologia 110 (October): e2020025. https://doi.org/10.1590/1678-4766e2020025.	no information	no information	yes	species	Russell, A. L., Buchmann, S. L., Ascher, J. S., Wang, Z., Kriebel, R., Jolles, D. D., Orr, M. C., Hughes, A. C. (2024). Global patterns and drivers of buzzing bees and poricidal plants. Current Biology, 34(14), 3055-3063.	below ground	no information	excavate	soil	yes	species	unable	no information	no information	no information	Vivallo, Felipe. 2020. “Nesting Biology of the Oil-Collecting Bee Epicharis (Hoplepicharis) Fasciata (Hymenoptera: Apidae) in an Urban Area of Rio de Janeiro, RJ, Brazil.” Iheringia. Série Zoologia 110 (October): e2020025. https://doi.org/10.1590/1678-4766e2020025.	6.5	large (>3.8)	6.2-6.6	6.5	no information	no information	measured by Felipe Vivallo	no
Apidae	Apinae	Epicharitini	Epicharis	flava	Epicharis		Friese, 1900	Moure, Jesus Santiago, Danuncia Urban, and Gabriel A. R. Melo. 2022. Catalogue of Bees (Hymenoptera, Apoidea) in the Neotropical Region. Sociedade Brasileira de Entomologia.	non-eusocial	solitary		genus	Michener, Charles Duncan. 2007. The Bees of the World. Baltimore: The Johns Hopkins University Press.	no information	no information	yes	species	Sigrist, Maria Rosângela, and Marlies Sazima. 2004. “Pollination and Reproductive Biology of Twelve Species of Neotropical Malpighiaceae: Stigma Morphology and Its Implications for the Breeding System”. Annals of Botany 94 (1): 33–41. https://doi.org/10.1093/aob/mch108.	below ground	no information	excavate	soil	yes	species	unable	no information	no information	no information	Gaglianone, Maria Cristina. 2005. “Nesting Biology, Seasonality, and Flower Hosts of Epicharis Nigrita (Friese, 1900) (Hymenoptera: Apidae: Centridini), with a Comparative Analysis for the Genus.” Studies on Neotropical Fauna and Environment 40 (3): 191–200. https://doi.org/10.1080/01650520500250145. | Camargo, JMF de, R Zucchi, and SF Sakagami. 1975. “Observations on the Bionomics of Epicharis (…	5.52	large (>3.8)	5.4-5.8	5.52	no information	no information	Rabelo, Laíce Souza. 2012. ''Diversity of Pollen Surces Used by Centridini Bees in Areas of Cerrado". MSc diss., Universidade Federal de Uberlândia. | Daniel de Paiva_personal database | measured by B. Ferreira/J. Caldeira | Martins, G. F., and Serrão, J. E. 2004." A comparative study of the ovaries in some Brazilian bees (Hymenoptera, Apoidea)." Papéis Avulsos de Zoologia 44(3): 45-53. | Borges,…	no
Apidae	Apinae	Epicharitini	Epicharis	flavotaeniata	Xanthepicharis		(Moure, 1945)	Moure, Jesus Santiago, Danuncia Urban, and Gabriel A. R. Melo. 2022. Catalogue of Bees (Hymenoptera, Apoidea) in the Neotropical Region. Sociedade Brasileira de Entomologia.	non-eusocial	solitary		genus	Michener, Charles Duncan. 2007. The Bees of the World. Baltimore: The Johns Hopkins University Press.	no information	no information	yes	species	Russell, A. L., Buchmann, S. L., Ascher, J. S., Wang, Z., Kriebel, R., Jolles, D. D., Orr, M. C., Hughes, A. C. (2024). Global patterns and drivers of buzzing bees and poricidal plants. Current Biology, 34(14), 3055-3063.	below ground	no information	excavate	soil	no information	genus	unable	no information	no information	no information	Michener, Charles Duncan. 2007. The Bees of the World. Baltimore: The Johns Hopkins University Press.		no information	no information	no information	no information	no information	no information	no
Apidae	Apinae	Epicharitini	Epicharis	iheringi	Epicharitides		Friese, 1899	Moure, Jesus Santiago, Danuncia Urban, and Gabriel A. R. Melo. 2022. Catalogue of Bees (Hymenoptera, Apoidea) in the Neotropical Region. Sociedade Brasileira de Entomologia.	non-eusocial	solitary		genus	Michener, Charles Duncan. 2007. The Bees of the World. Baltimore: The Johns Hopkins University Press.	no information	no information	yes	species	Russell, A. L., Buchmann, S. L., Ascher, J. S., Wang, Z., Kriebel, R., Jolles, D. D., Orr, M. C., Hughes, A. C. (2024). Global patterns and drivers of buzzing bees and poricidal plants. Current Biology, 34(14), 3055-3063.	below ground	no information	excavate	soil	no information	genus	unable	no information	no information	no information	Michener, Charles Duncan. 2007. The Bees of the World. Baltimore: The Johns Hopkins University Press.	3.53	medium (2.2-3.8)	3.4-3.8	3.53	no information	no information	Daniel de Paiva_personal database | Raiol, Rafael Lobo, Markus Gastauer, Alistair John Campbell, Rafael Cabral Borges, Marcelo Awade, and Tereza Cristina Giannini. 2021. “Specialist Bee Species Are Larger and Less Phylogenetically Distinct Than Generalists in Tropical Plant–Bee Interaction Networks”. Frontiers in Ecology and Evolution 9 (July): 699649. https://doi.org/10.3389/fevo.2021.699649.	no
Apidae	Apinae	Epicharitini	Epicharis	lindigii	Epicharis		Friese, 1899	Moure, Jesus Santiago, Danuncia Urban, and Gabriel A. R. Melo. 2022. Catalogue of Bees (Hymenoptera, Apoidea) in the Neotropical Region. Sociedade Brasileira de Entomologia.	non-eusocial	solitary		genus	Michener, Charles Duncan. 2007. The Bees of the World. Baltimore: The Johns Hopkins University Press.	no information	no information	yes	species	Russell, A. L., Buchmann, S. L., Ascher, J. S., Wang, Z., Kriebel, R., Jolles, D. D., Orr, M. C., Hughes, A. C. (2024). Global patterns and drivers of buzzing bees and poricidal plants. Current Biology, 34(14), 3055-3063.	below ground	no information	excavate	soil	no information	genus	unable	no information	no information	no information	Michener, Charles Duncan. 2007. The Bees of the World. Baltimore: The Johns Hopkins University Press.		no information	no information	no information	no information	no information	no information	no
Apidae	Apinae	Epicharitini	Epicharis	luteocincta	Epicharitides		Moure & Seabra, 1959	Moure, Jesus Santiago, Danuncia Urban, and Gabriel A. R. Melo. 2022. Catalogue of Bees (Hymenoptera, Apoidea) in the Neotropical Region. Sociedade Brasileira de Entomologia.	non-eusocial	solitary		genus	Michener, Charles Duncan. 2007. The Bees of the World. Baltimore: The Johns Hopkins University Press.	no information	no information	yes	species	Russell, A. L., Buchmann, S. L., Ascher, J. S., Wang, Z., Kriebel, R., Jolles, D. D., Orr, M. C., Hughes, A. C. (2024). Global patterns and drivers of buzzing bees and poricidal plants. Current Biology, 34(14), 3055-3063.	below ground	no information	excavate	soil	no information	genus	unable	no information	no information	no information	Michener, Charles Duncan. 2007. The Bees of the World. Baltimore: The Johns Hopkins University Press.		no information	no information	no information	no information	no information	no information	no
Apidae	Apinae	Epicharitini	Epicharis	maculata	Epicharoides		Smith, 1874	Moure, Jesus Santiago, Danuncia Urban, and Gabriel A. R. Melo. 2022. Catalogue of Bees (Hymenoptera, Apoidea) in the Neotropical Region. Sociedade Brasileira de Entomologia.	non-eusocial	solitary		genus	Michener, Charles Duncan. 2007. The Bees of the World. Baltimore: The Johns Hopkins University Press.	no information	no information	yes	species	Tavares, Paulo Roberto de Abreu. 2017. "Biologia Reprodutiva de Solanum lycocarpum (Solanaceae): Relação Recíproca com Abelhas Polinizadoras, Formigas Dispersoras de Sementes e Drosophilideos Hospedeiros de Frutos". PhD diss., Universidade Federal da Grande Dourados.	below ground	no information	excavate	soil	no information	genus	unable	no information	no information	no information	Michener, Charles Duncan. 2007. The Bees of the World. Baltimore: The Johns Hopkins University Press.	5.7	large (>3.8)	5.4-5.8	5.7	no information	no information	measured by Felipe Vivallo	no
Apidae	Apinae	Epicharitini	Epicharis	minima	Epicharitides		(Friese, 1904)	Moure, Jesus Santiago, Danuncia Urban, and Gabriel A. R. Melo. 2022. Catalogue of Bees (Hymenoptera, Apoidea) in the Neotropical Region. Sociedade Brasileira de Entomologia.	non-eusocial	solitary		genus	Michener, Charles Duncan. 2007. The Bees of the World. Baltimore: The Johns Hopkins University Press.	no information	no information	yes	species	Russell, A. L., Buchmann, S. L., Ascher, J. S., Wang, Z., Kriebel, R., Jolles, D. D., Orr, M. C., Hughes, A. C. (2024). Global patterns and drivers of buzzing bees and poricidal plants. Current Biology, 34(14), 3055-3063.	below ground	no information	excavate	soil	no information	genus	unable	no information	no information	no information	Michener, Charles Duncan. 2007. The Bees of the World. Baltimore: The Johns Hopkins University Press.	3.3	medium (2.2-3.8)	3.0-3.4	3.3	no information	no information	Raiol, Rafael Lobo, Markus Gastauer, Alistair John Campbell, Rafael Cabral Borges, Marcelo Awade, and Tereza Cristina Giannini. 2021. “Specialist Bee Species Are Larger and Less Phylogenetically Distinct Than Generalists in Tropical Plant–Bee Interaction Networks”. Frontiers in Ecology and Evolution 9 (July): 699649. https://doi.org/10.3389/fevo.2021.699649.	no
Apidae	Apinae	Epicharitini	Epicharis	morio	Cyphepicharis		Friese, 1924	Moure, Jesus Santiago, Danuncia Urban, and Gabriel A. R. Melo. 2022. Catalogue of Bees (Hymenoptera, Apoidea) in the Neotropical Region. Sociedade Brasileira de Entomologia.	non-eusocial	solitary		genus	Michener, Charles Duncan. 2007. The Bees of the World. Baltimore: The Johns Hopkins University Press.	no information	no information	yes	species	Imperatriz-Fonseca, Vera Lúcia, Isabel Alves-dos-Santos, Pérsio De Souza Santos-Filho, Wolf Engels, Mauro Ramalho, Wolfgang Wilms, João Batista Vicentin Aguilar, Cynthia Almeida Pinheiro-Machado, Denise Araújo Alves, and Astrid De Matos Peixoto Kleinert. 2011. “Checklist das abelhas e plantas melitófilas no Estado de São Paulo, Brasil.” Biota Neotropica 11 (suppl 1): 631–55. https://doi.org/10.15…	below ground	no information	excavate	soil	no information	genus	unable	no information	no information	no information	Michener, Charles Duncan. 2007. The Bees of the World. Baltimore: The Johns Hopkins University Press.	5.3	large (>3.8)	5.0-5.4	5.3	no information	no information	Raiol, Rafael Lobo, Markus Gastauer, Alistair John Campbell, Rafael Cabral Borges, Marcelo Awade, and Tereza Cristina Giannini. 2021. “Specialist Bee Species Are Larger and Less Phylogenetically Distinct Than Generalists in Tropical Plant–Bee Interaction Networks”. Frontiers in Ecology and Evolution 9 (July): 699649. https://doi.org/10.3389/fevo.2021.699649.	no
Apidae	Apinae	Epicharitini	Epicharis	nigrita	Xanthepicharis		Friese, 1900	Moure, Jesus Santiago, Danuncia Urban, and Gabriel A. R. Melo. 2022. Catalogue of Bees (Hymenoptera, Apoidea) in the Neotropical Region. Sociedade Brasileira de Entomologia.	non-eusocial	solitary		species	Gaglianone, Maria Cristina. 2005. “Nesting Biology, Seasonality, and Flower Hosts of Epicharis Nigrita (Friese, 1900) (Hymenoptera: Apidae: Centridini), with a Comparative Analysis for the Genus.” Studies on Neotropical Fauna and Environment 40 (3): 191–200. https://doi.org/10.1080/01650520500250145. | Martins, Celso Feitosa, Valdemar Ismael dos Santos Neto, and Renata Drummond Marinho Cruz. 2019…	no information	no information	yes	species	Oliveira, Ulli Barros. 2018. "Interações com Plantas e Diversidade Genética de Epicharis nigrita (Friese) (Hymenoptera, Apidae) em Áreas de Restinga". MSc diss., Universidade Estadual do Norte Fluminense Darcy Ribeiro.	below ground	no information	excavate	soil	yes	species	unable	no information	no information	no information	Gaglianone, Maria Cristina. 2005. “Nesting Biology, Seasonality, and Flower Hosts of Epicharis Nigrita (Friese, 1900) (Hymenoptera: Apidae: Centridini), with a Comparative Analysis for the Genus.” Studies on Neotropical Fauna and Environment 40 (3): 191–200. https://doi.org/10.1080/01650520500250145. | Martins, Celso Feitosa, Valdemar Ismael dos Santos Neto, and Renata Drummond Marinho Cruz. 2019…	4.7	large (>3.8)	4.6-5.0	4.7	no information	no information	Raiol, Rafael Lobo, Markus Gastauer, Alistair John Campbell, Rafael Cabral Borges, Marcelo Awade, and Tereza Cristina Giannini. 2021. “Specialist Bee Species Are Larger and Less Phylogenetically Distinct Than Generalists in Tropical Plant–Bee Interaction Networks”. Frontiers in Ecology and Evolution 9 (July): 699649. https://doi.org/10.3389/fevo.2021.699649.	no
Apidae	Apinae	Epicharitini	Epicharis	obscura	Epicharitides		Friese, 1899	Moure, Jesus Santiago, Danuncia Urban, and Gabriel A. R. Melo. 2022. Catalogue of Bees (Hymenoptera, Apoidea) in the Neotropical Region. Sociedade Brasileira de Entomologia.	non-eusocial	solitary		genus	Michener, Charles Duncan. 2007. The Bees of the World. Baltimore: The Johns Hopkins University Press.	no information	no information	yes	species	Sigrist, Maria Rosângela, and Marlies Sazima. 2015. “Phenology, Reproductive Biology and Diversity of Buzzing Bees of Sympatric Dichorisandra Species (Commelinaceae): Breeding System and Performance of Pollinators”. Plant Systematics and Evolution 301 (3): 1005–15. https://doi.org/10.1007/s00606-014-1131-8.	below ground	no information	excavate	soil	no information	species	unable	no information	no information	no information	Laroca, S., D. T. Reynaud Dos Santos, and D. L. Schwartz Filho. 1993. “Observations on the Nesting Biology of Three Brazilian Centridine Bees: Melanocentris dorsata (Lepeletier 1841), Ptilotopus sponsa (Smith 1854) and Epicharitides obscura (Friese 1899) (Hymenoptera: Anthophoridae).” Tropical Zoology 6 (1): 153–63. https://doi.org/10.1080/03946975.1993.10539216.	3.5	medium (2.2-3.8)	3.4-3.8	3.5	no information	no information	Raiol, Rafael Lobo, Markus Gastauer, Alistair John Campbell, Rafael Cabral Borges, Marcelo Awade, and Tereza Cristina Giannini. 2021. “Specialist Bee Species Are Larger and Less Phylogenetically Distinct Than Generalists in Tropical Plant–Bee Interaction Networks”. Frontiers in Ecology and Evolution 9 (July): 699649. https://doi.org/10.3389/fevo.2021.699649.	no
Apidae	Apinae	Epicharitini	Epicharis	picta	Epicharoides		(Smith, 1874)	Moure, Jesus Santiago, Danuncia Urban, and Gabriel A. R. Melo. 2022. Catalogue of Bees (Hymenoptera, Apoidea) in the Neotropical Region. Sociedade Brasileira de Entomologia.	non-eusocial	solitary		species	Werneck, Hugo de Azevedo, and Lucio Antonio de Oliveira Campos. 2020. “A Study of the Biology of Epicharis (Epicharoides) Picta Using Emergence-Traps.” Journal of Hymenoptera Research 80 (December): 147–67. https://doi.org/10.3897/jhr.80.56898.	no information	no information	yes	species	Russell, A. L., Buchmann, S. L., Ascher, J. S., Wang, Z., Kriebel, R., Jolles, D. D., Orr, M. C., Hughes, A. C. (2024). Global patterns and drivers of buzzing bees and poricidal plants. Current Biology, 34(14), 3055-3063.	below ground	no information	excavate	soil	yes	species	unable	no information	no information	no information	Werneck, Hugo de Azevedo, and Lucio Antonio de Oliveira Campos. 2020. “A Study of the Biology of Epicharis (Epicharoides) Picta Using Emergence-Traps.” Journal of Hymenoptera Research 80 (December): 147–67. https://doi.org/10.3897/jhr.80.56898.	4.2	large (>3.8)	3.8-4.2	4.2	no information	no information	Raiol, Rafael Lobo, Markus Gastauer, Alistair John Campbell, Rafael Cabral Borges, Marcelo Awade, and Tereza Cristina Giannini. 2021. “Specialist Bee Species Are Larger and Less Phylogenetically Distinct Than Generalists in Tropical Plant–Bee Interaction Networks”. Frontiers in Ecology and Evolution 9 (July): 699649. https://doi.org/10.3389/fevo.2021.699649.	no
Apidae	Apinae	Epicharitini	Epicharis	pygialis	Epicharis		(Friese, 1900)	Moure, Jesus Santiago, Danuncia Urban, and Gabriel A. R. Melo. 2022. Catalogue of Bees (Hymenoptera, Apoidea) in the Neotropical Region. Sociedade Brasileira de Entomologia.	non-eusocial	solitary		genus	Michener, Charles Duncan. 2007. The Bees of the World. Baltimore: The Johns Hopkins University Press.	no information	no information	yes	species	Pinheiro, Mardiore, Vinicius Lourenço Garcia de Brito, and Marlies Sazima. 2018. “Pollination Biology of Melittophilous Legume Tree Species in the Atlantic Forest in Southeast Brazil.” Acta Botanica Brasilica 32 (July): 410–25. https://doi.org/10.1590/0102-33062018abb0078.	below ground	no information	excavate	soil	no information	genus	unable	no information	no information	no information	Michener, Charles Duncan. 2007. The Bees of the World. Baltimore: The Johns Hopkins University Press.		no information	no information	no information	no information	no information	no information	no
Apidae	Apinae	Epicharitini	Epicharis	rufescens	Epicharitides		Moure & Seabra, 1959	Moure, Jesus Santiago, Danuncia Urban, and Gabriel A. R. Melo. 2022. Catalogue of Bees (Hymenoptera, Apoidea) in the Neotropical Region. Sociedade Brasileira de Entomologia.	non-eusocial	solitary		genus	Michener, Charles Duncan. 2007. The Bees of the World. Baltimore: The Johns Hopkins University Press.	no information	no information	yes	species	Russell, A. L., Buchmann, S. L., Ascher, J. S., Wang, Z., Kriebel, R., Jolles, D. D., Orr, M. C., Hughes, A. C. (2024). Global patterns and drivers of buzzing bees and poricidal plants. Current Biology, 34(14), 3055-3063.	below ground	no information	excavate	soil	no information	genus	unable	no information	no information	no information	Michener, Charles Duncan. 2007. The Bees of the World. Baltimore: The Johns Hopkins University Press.		no information	no information	no information	no information	no information	no information	no
Apidae	Apinae	Epicharitini	Epicharis	rustica	Epicharis		(Olivier, 1789)	Moure, Jesus Santiago, Danuncia Urban, and Gabriel A. R. Melo. 2022. Catalogue of Bees (Hymenoptera, Apoidea) in the Neotropical Region. Sociedade Brasileira de Entomologia.	non-eusocial	solitary		genus	Michener, Charles Duncan. 2007. The Bees of the World. Baltimore: The Johns Hopkins University Press.	no information	no information	yes	species	Renner, Susanne S. 1986. “Reproductive Biology of Bellucia (MELASTOMATACEAE).” Acta Amazonica 16: 197–218. https://doi.org/10.1590/1809-43921986161208.	below ground	no information	excavate	soil	no information	species	unable	no information	no information	no information	Michener, Charles and Rudolf Lange. 1948. “Observations on the Ethology of Neotropical Anthophorine Bees (Hymenoptera: Apoidea)”, University of Kansas Science Bulletin 39, no 3 69–96. https://digitalcommons.usu.edu/bee_lab_mi/2/	5.65	large (>3.8)	5.4-5.8	5.65	no information	no information	measured by Felipe Vivallo | measured by Henrique P. Moleiro, Samara Santos, Kelli S. Ramos and Gabriela P. Camacho	no
Apidae	Apinae	Epicharitini	Epicharis	umbraculata	Xanthepicharis		(Fabricius, 1804)	Moure, Jesus Santiago, Danuncia Urban, and Gabriel A. R. Melo. 2022. Catalogue of Bees (Hymenoptera, Apoidea) in the Neotropical Region. Sociedade Brasileira de Entomologia.	non-eusocial	solitary		genus	Michener, Charles Duncan. 2007. The Bees of the World. Baltimore: The Johns Hopkins University Press.	no information	no information	yes	species	Russell, A. L., Buchmann, S. L., Ascher, J. S., Wang, Z., Kriebel, R., Jolles, D. D., Orr, M. C., Hughes, A. C. (2024). Global patterns and drivers of buzzing bees and poricidal plants. Current Biology, 34(14), 3055-3063.	below ground	no information	excavate	soil	no information	genus	unable	no information	no information	no information	Michener, Charles Duncan. 2007. The Bees of the World. Baltimore: The Johns Hopkins University Press.	4.62	large (>3.8)	4.6-5.0	4.62	no information	no information	measured by Felipe Vivallo | measured by Ian P.V. Santos and Marcia M. Maués | measured by Henrique P. Moleiro, Samara Santos, Kelli S. Ramos and Gabriela P. Camacho	no
Apidae	Apinae	Epicharitini	Epicharis	xanthogastra	Epicharoides		Moure & Seabra, 1959	Moure, Jesus Santiago, Danuncia Urban, and Gabriel A. R. Melo. 2022. Catalogue of Bees (Hymenoptera, Apoidea) in the Neotropical Region. Sociedade Brasileira de Entomologia.	non-eusocial	solitary		genus	Michener, Charles Duncan. 2007. The Bees of the World. Baltimore: The Johns Hopkins University Press.	no information	no information	yes	species	Russell, A. L., Buchmann, S. L., Ascher, J. S., Wang, Z., Kriebel, R., Jolles, D. D., Orr, M. C., Hughes, A. C. (2024). Global patterns and drivers of buzzing bees and poricidal plants. Current Biology, 34(14), 3055-3063.	below ground	no information	excavate	soil	no information	genus	unable	no information	no information	no information	Michener, Charles Duncan. 2007. The Bees of the World. Baltimore: The Johns Hopkins University Press.	4.1	large (>3.8)	3.8-4.2	4.1	no information	no information	Raiol, Rafael Lobo, Markus Gastauer, Alistair John Campbell, Rafael Cabral Borges, Marcelo Awade, and Tereza Cristina Giannini. 2021. “Specialist Bee Species Are Larger and Less Phylogenetically Distinct Than Generalists in Tropical Plant–Bee Interaction Networks”. Frontiers in Ecology and Evolution 9 (July): 699649. https://doi.org/10.3389/fevo.2021.699649.	no
Apidae	Apinae	Epicharitini	Epicharis	zonata	Parepicharis		Smith, 1854	Moure, Jesus Santiago, Danuncia Urban, and Gabriel A. R. Melo. 2022. Catalogue of Bees (Hymenoptera, Apoidea) in the Neotropical Region. Sociedade Brasileira de Entomologia.	non-eusocial	solitary		species	Roubik, David W., and Charles D. Michener. 1980. “The Seasonal Cycle and Nests of Epicharis Zonata, a Bee Whose Cells Are below the Wet-Season Water Table (Hymenoptera, Anthophoridae).” Biotropica 12 (1): 56–60. https://doi.org/10.2307/2387773.	no information	no information	yes	species	Russell, A. L., Buchmann, S. L., Ascher, J. S., Wang, Z., Kriebel, R., Jolles, D. D., Orr, M. C., Hughes, A. C. (2024). Global patterns and drivers of buzzing bees and poricidal plants. Current Biology, 34(14), 3055-3063.	below ground	nest was found in a small (35 x 12 m), flat, natural forest opening or glade, approximately 350 meters from a forest-savanna edge. partially shaded by marginal forest trees and shrubs, the nest site was excavated in white, sandy soil, and was sparsely covered by grasses and sedges growing in the soil	excavate	soil	no	species	unable	no information	no information	no information	Roubik, David W., and Charles D. Michener. 1980. “The Seasonal Cycle and Nests of Epicharis Zonata, a Bee Whose Cells Are below the Wet-Season Water Table (Hymenoptera, Anthophoridae).” Biotropica 12 (1): 56–60. https://doi.org/10.2307/2387773.	5.47	large (>3.8)	5.4-5.8	5.47	no information	no information	measured by Felipe Vivallo | measured by Ian P.V. Santos and Marcia M. Maués | measured by Henrique P. Moleiro, Samara Santos, Kelli S. Ramos and Gabriela P. Camacho	no
Apidae	Apinae	Euglossini	Aglae	caerulea			Lepeletier & Serville, 1825	Moure, Jesus Santiago, Danuncia Urban, and Gabriel A. R. Melo. 2022. Catalogue of Bees (Hymenoptera, Apoidea) in the Neotropical Region. Sociedade Brasileira de Entomologia.	non-eusocial	cleptoparasitic		species	Silva, Daniel Paiva, Sara Varela, André Nemésio, and Paulo De Marco. 2015. “Adding Biotic Interactions into Paleodistribution Models: A Host-Cleptoparasite Complex of Neotropical Orchid Bees”. PLOS ONE 10 (6): e0129890. https://doi.org/10.1371/journal.pone.0129890.	Eulaema nigrita	Myers, J. G. 2009. “Ethological Observations on the Citrus Bee, Trigona silvestriana Vachal, and Other Neotropical Bees (HYM., Apoidea)”. Transactions of the Royal Entomological Society of London 83 (1): 131–42. https://doi.org/10.1111/j.1365-2311.1935.tb00419.x.	no	genus	Friese, Heinrich. 1921. "Nachtrag zur Bienenfauna von Costa Rica". Stettiner Entomologische Zeitung 82: 73-98.	above ground	no information	pre-existing cavities	wood, human-made structures	no	species	trap-nest	no information	no information	no information	Myers, J. G. 2009. “Ethological Observations on the Citrus Bee, Trigona silvestriana Vachal, and Other Neotropical Bees (HYM., Apoidea)”. Transactions of the Royal Entomological Society of London 83 (1): 131–42. https://doi.org/10.1111/j.1365-2311.1935.tb00419.x.	5.27	large (>3.8)	5.0-5.4	no information	5.27	no information	Borges, Rafael Cabral, Kleber Padovani, Vera Lucia Imperatriz-Fonseca, and Tereza Cristina Giannini. 2020. “A Dataset of Multi-Functional Ecological Traits of Brazilian Bees”. Scientific Data 7 (1): 120. https://doi.org/10.1038/s41597-020-0461-3. | measured by Fernanda G. Souza, Thaline F. Brito and Daniel P. Silva | measured by Evandson J. Anjos-Silva	yes
Apidae	Apinae	Euglossini	Eufriesea	aeneiventris			(Mocsáry, 1896)	Moure, Jesus Santiago, Danuncia Urban, and Gabriel A. R. Melo. 2022. Catalogue of Bees (Hymenoptera, Apoidea) in the Neotropical Region. Sociedade Brasileira de Entomologia.	non-eusocial	solitary		genus	Roubik, David W. 1992. Ecology and Natural History of Tropical Bees. Cambridge: Cambridge University Press	no information	no information	yes	genus	Friese, Heinrich. 1921. "Nachtrag zur Bienenfauna von Costa Rica". Stettiner Entomologische Zeitung 82: 73-98.	no information	no information	no information	no information	no information	NA	no information	no information	no information	no information	no information		no information	no information	no information	no information	no information	no information	no information
Apidae	Apinae	Euglossini	Eufriesea	atlantica			Nemésio, 2008	Moure, Jesus Santiago, Danuncia Urban, and Gabriel A. R. Melo. 2022. Catalogue of Bees (Hymenoptera, Apoidea) in the Neotropical Region. Sociedade Brasileira de Entomologia.	non-eusocial	solitary		genus	Roubik, David W. 1992. Ecology and Natural History of Tropical Bees. Cambridge: Cambridge University Press	no information	no information	yes	genus	Friese, Heinrich. 1921. "Nachtrag zur Bienenfauna von Costa Rica". Stettiner Entomologische Zeitung 82: 73-98.	no information	no information	no information	no information	no information	NA	no information	no information	no information	no information	no information		no information	no information	no information	no information	no information	no information	no information
Apidae	Apinae	Euglossini	Eufriesea	auriceps			(Friese, 1899)	Moure, Jesus Santiago, Danuncia Urban, and Gabriel A. R. Melo. 2022. Catalogue of Bees (Hymenoptera, Apoidea) in the Neotropical Region. Sociedade Brasileira de Entomologia.	non-eusocial	solitary		species	Mesquita, T.M.S., and Solange Augusto. 2011. “Diversity of trap-nesting bees and their natural enemies in the Brazilian savanna”. Tropical Zoology 24 (december): 127–44	no information	no information	yes	species	Sigrist, Maria Rosângela, and Marlies Sazima. 2015. “Phenology, Reproductive Biology and Diversity of Buzzing Bees of Sympatric Dichorisandra Species (Commelinaceae): Breeding System and Performance of Pollinators”. Plant Systematics and Evolution 301 (3): 1005–15. https://doi.org/10.1007/s00606-014-1131-8.	above ground	no information	pre-existing cavities	wood, human-made structures	no	species	trap-nest	no information	no information	no information	Mesquita, T.M.S., and Solange Augusto. 2011. “Diversity of trap-nesting bees and their natural enemies in the Brazilian savanna”. Tropical Zoology 24 (december): 127–44	3.2	medium (2.2-3.8)	3.0-3.4	no information	3.2	no information	Daniel de Paiva_personal database | Raiol, Rafael Lobo, Markus Gastauer, Alistair John Campbell, Rafael Cabral Borges, Marcelo Awade, and Tereza Cristina Giannini. 2021. “Specialist Bee Species Are Larger and Less Phylogenetically Distinct Than Generalists in Tropical Plant–Bee Interaction Networks”. Frontiers in Ecology and Evolution 9 (July): 699649. https://doi.org/10.3389/fevo.2021.699649. | …	yes
Apidae	Apinae	Euglossini	Eufriesea	auripes			(Gribodo, 1882)	Moure, Jesus Santiago, Danuncia Urban, and Gabriel A. R. Melo. 2022. Catalogue of Bees (Hymenoptera, Apoidea) in the Neotropical Region. Sociedade Brasileira de Entomologia.	non-eusocial	solitary		genus	Roubik, David W. 1992. Ecology and Natural History of Tropical Bees. Cambridge: Cambridge University Press	no information	no information	yes	genus	Friese, Heinrich. 1921. "Nachtrag zur Bienenfauna von Costa Rica". Stettiner Entomologische Zeitung 82: 73-98.	no information	no information	no information	no information	no information	NA	no information	no information	no information	no information	no information	5.9	large (>3.8)	5.8-6.2	no information	5.9	no information	Brito, Thaline F., Colin C. Phifer, Jessie L. Knowlton, Cynthia M. Fiser, Nia M. Becker, Fernanda C. Barros, Felipe A. L. Contrera, et al. 2017. “Forest Reserves and Riparian Corridors Help Maintain Orchid Bee (Hymenoptera: Euglossini) Communities in Oil Palm Plantations in Brazil”. Apidologie 48 (5): 575–87. https://doi.org/10.1007/s13592-017-0500-z. | measured by Ian P.V. Santos and Marcia M. M…	no information
Apidae	Apinae	Euglossini	Eufriesea	bare			González & Gaiani, 1989	Moure, Jesus Santiago, Danuncia Urban, and Gabriel A. R. Melo. 2022. Catalogue of Bees (Hymenoptera, Apoidea) in the Neotropical Region. Sociedade Brasileira de Entomologia.	non-eusocial	solitary		genus	Roubik, David W. 1992. Ecology and Natural History of Tropical Bees. Cambridge: Cambridge University Press	no information	no information	yes	genus	Friese, Heinrich. 1921. "Nachtrag zur Bienenfauna von Costa Rica". Stettiner Entomologische Zeitung 82: 73-98.	no information	no information	no information	no information	no information	NA	no information	no information	no information	no information	no information		no information	no information	no information	no information	no information	no information	no information
Apidae	Apinae	Euglossini	Eufriesea	brasilianorum			(Friese, 1899)	Moure, Jesus Santiago, Danuncia Urban, and Gabriel A. R. Melo. 2022. Catalogue of Bees (Hymenoptera, Apoidea) in the Neotropical Region. Sociedade Brasileira de Entomologia.	non-eusocial	solitary		genus	Roubik, David W. 1992. Ecology and Natural History of Tropical Bees. Cambridge: Cambridge University Press	no information	no information	yes	genus	Friese, Heinrich. 1921. "Nachtrag zur Bienenfauna von Costa Rica". Stettiner Entomologische Zeitung 82: 73-98.	no information	no information	no information	no information	no information	NA	no information	no information	no information	no information	no information		no information	no information	no information	no information	no information	no information	no information
Apidae	Apinae	Euglossini	Eufriesea	concava			(Friese, 1899)	Moure, Jesus Santiago, Danuncia Urban, and Gabriel A. R. Melo. 2022. Catalogue of Bees (Hymenoptera, Apoidea) in the Neotropical Region. Sociedade Brasileira de Entomologia.	non-eusocial	solitary		genus	Roubik, David W. 1992. Ecology and Natural History of Tropical Bees. Cambridge: Cambridge University Press	no information	no information	yes	genus	Friese, Heinrich. 1921. "Nachtrag zur Bienenfauna von Costa Rica". Stettiner Entomologische Zeitung 82: 73-98.	no information	no information	no information	no information	no information	NA	no information	no information	no information	no information	no information	7.2	large (>3.8)	7.0-7.4	no information	7.2	no information	measured by Evandson J. Anjos-Silva	no information
Apidae	Apinae	Euglossini	Eufriesea	convexa			(Friese, 1899)	Moure, Jesus Santiago, Danuncia Urban, and Gabriel A. R. Melo. 2022. Catalogue of Bees (Hymenoptera, Apoidea) in the Neotropical Region. Sociedade Brasileira de Entomologia.	non-eusocial	solitary		genus	Roubik, David W. 1992. Ecology and Natural History of Tropical Bees. Cambridge: Cambridge University Press	no information	no information	yes	genus	Friese, Heinrich. 1921. "Nachtrag zur Bienenfauna von Costa Rica". Stettiner Entomologische Zeitung 82: 73-98.	no information	no information	no information	no information	no information	NA	no information	no information	no information	no information	no information		no information	no information	no information	no information	no information	no information	no information
Apidae	Apinae	Euglossini	Eufriesea	danielis			(Schrottky, 1907)	Moure, Jesus Santiago, Danuncia Urban, and Gabriel A. R. Melo. 2022. Catalogue of Bees (Hymenoptera, Apoidea) in the Neotropical Region. Sociedade Brasileira de Entomologia.	non-eusocial	solitary		genus	Roubik, David W. 1992. Ecology and Natural History of Tropical Bees. Cambridge: Cambridge University Press	no information	no information	yes	genus	Friese, Heinrich. 1921. "Nachtrag zur Bienenfauna von Costa Rica". Stettiner Entomologische Zeitung 82: 73-98.	no information	no information	no information	no information	no information	NA	no information	no information	no information	no information	no information		no information	no information	no information	no information	no information	no information	no information
Apidae	Apinae	Euglossini	Eufriesea	dentilabris			(Mocsáry, 1897)	Moure, Jesus Santiago, Danuncia Urban, and Gabriel A. R. Melo. 2022. Catalogue of Bees (Hymenoptera, Apoidea) in the Neotropical Region. Sociedade Brasileira de Entomologia.	non-eusocial	solitary		genus	Roubik, David W. 1992. Ecology and Natural History of Tropical Bees. Cambridge: Cambridge University Press	no information	no information	yes	genus	Friese, Heinrich. 1921. "Nachtrag zur Bienenfauna von Costa Rica". Stettiner Entomologische Zeitung 82: 73-98.	no information	no information	no information	no information	no information	NA	no information	no information	no information	no information	no information		no information	no information	no information	no information	no information	no information	no information
Apidae	Apinae	Euglossini	Eufriesea	duckei			(Friese, 1923)	Moure, Jesus Santiago, Danuncia Urban, and Gabriel A. R. Melo. 2022. Catalogue of Bees (Hymenoptera, Apoidea) in the Neotropical Region. Sociedade Brasileira de Entomologia.	non-eusocial	solitary		genus	Roubik, David W. 1992. Ecology and Natural History of Tropical Bees. Cambridge: Cambridge University Press	no information	no information	yes	genus	Friese, Heinrich. 1921. "Nachtrag zur Bienenfauna von Costa Rica". Stettiner Entomologische Zeitung 82: 73-98.	no information	no information	no information	no information	no information	NA	no information	no information	no information	no information	no information		no information	no information	no information	no information	no information	no information	no information
Apidae	Apinae	Euglossini	Eufriesea	eburneocincta			(Kimsey, 1977)	Moure, Jesus Santiago, Danuncia Urban, and Gabriel A. R. Melo. 2022. Catalogue of Bees (Hymenoptera, Apoidea) in the Neotropical Region. Sociedade Brasileira de Entomologia.	non-eusocial	solitary		genus	Roubik, David W. 1992. Ecology and Natural History of Tropical Bees. Cambridge: Cambridge University Press	no information	no information	yes	genus	Friese, Heinrich. 1921. "Nachtrag zur Bienenfauna von Costa Rica". Stettiner Entomologische Zeitung 82: 73-98.	no information	no information	no information	no information	no information	NA	no information	no information	no information	no information	no information	6.52	large (>3.8)	6.2-6.6	no information	6.52	no information	measured by Evandson J. Anjos-Silva	no information
Apidae	Apinae	Euglossini	Eufriesea	elegans			(Lepeletier, 1841)	Moure, Jesus Santiago, Danuncia Urban, and Gabriel A. R. Melo. 2022. Catalogue of Bees (Hymenoptera, Apoidea) in the Neotropical Region. Sociedade Brasileira de Entomologia.	non-eusocial	solitary		genus	Roubik, David W. 1992. Ecology and Natural History of Tropical Bees. Cambridge: Cambridge University Press	no information	no information	yes	genus	Friese, Heinrich. 1921. "Nachtrag zur Bienenfauna von Costa Rica". Stettiner Entomologische Zeitung 82: 73-98.	below ground	no information	pre-existing cavities	soil	no information	species	unable	no information	no information	no information	Wojcik, Victoria A. 2011. “Bees (Hymenoptera: Apoidea) Utilizing Tecoma stans (L.) Juss. Ex Kunth (Bignoniaceae) in Urban Landscapes: A Comparison of Occurrence Patterns and Community Composition in Three Cities in Northwestern Costa Rica”. Journal of the Kansas Entomological Society 84 (3): 197–208. https://doi.org/10.2317/JKES101124.1.	9.35	large (>3.8)	9.0-9.4	no information	9.35	no information	measured by Leilane A. Bezerra and Marlúcia B. Martins	no
Apidae	Apinae	Euglossini	Eufriesea	fallax			(Smith, 1854)	Moure, Jesus Santiago, Danuncia Urban, and Gabriel A. R. Melo. 2022. Catalogue of Bees (Hymenoptera, Apoidea) in the Neotropical Region. Sociedade Brasileira de Entomologia.	non-eusocial	solitary		genus	Roubik, David W. 1992. Ecology and Natural History of Tropical Bees. Cambridge: Cambridge University Press	no information	no information	yes	genus	Friese, Heinrich. 1921. "Nachtrag zur Bienenfauna von Costa Rica". Stettiner Entomologische Zeitung 82: 73-98.	no information	no information	no information	no information	no information	NA	no information	no information	no information	no information	no information		no information	no information	no information	no information	no information	no information	no information
Apidae	Apinae	Euglossini	Eufriesea	flaviventris			(Friese, 1899)	Moure, Jesus Santiago, Danuncia Urban, and Gabriel A. R. Melo. 2022. Catalogue of Bees (Hymenoptera, Apoidea) in the Neotropical Region. Sociedade Brasileira de Entomologia.	non-eusocial	solitary		genus	Roubik, David W. 1992. Ecology and Natural History of Tropical Bees. Cambridge: Cambridge University Press	no information	no information	yes	genus	Friese, Heinrich. 1921. "Nachtrag zur Bienenfauna von Costa Rica". Stettiner Entomologische Zeitung 82: 73-98.	no information	no information	no information	no information	no information	NA	no information	no information	no information	no information	no information	6.65	large (>3.8)	6.6-7.0	no information	6.65	no information	measured by Evandson J. Anjos-Silva	no information
Apidae	Apinae	Euglossini	Eufriesea	formosa			(Mocsáry, 1908)	Moure, Jesus Santiago, Danuncia Urban, and Gabriel A. R. Melo. 2022. Catalogue of Bees (Hymenoptera, Apoidea) in the Neotropical Region. Sociedade Brasileira de Entomologia.	non-eusocial	solitary		genus	Roubik, David W. 1992. Ecology and Natural History of Tropical Bees. Cambridge: Cambridge University Press	no information	no information	yes	genus	Friese, Heinrich. 1921. "Nachtrag zur Bienenfauna von Costa Rica". Stettiner Entomologische Zeitung 82: 73-98.	no information	no information	no information	no information	no information	NA	no information	no information	no information	no information	no information		no information	no information	no information	no information	no information	no information	no information
Apidae	Apinae	Euglossini	Eufriesea	fragrocara			(Kimsey, 1977)	Moure, Jesus Santiago, Danuncia Urban, and Gabriel A. R. Melo. 2022. Catalogue of Bees (Hymenoptera, Apoidea) in the Neotropical Region. Sociedade Brasileira de Entomologia.	non-eusocial	solitary		genus	Roubik, David W. 1992. Ecology and Natural History of Tropical Bees. Cambridge: Cambridge University Press	no information	no information	yes	genus	Friese, Heinrich. 1921. "Nachtrag zur Bienenfauna von Costa Rica". Stettiner Entomologische Zeitung 82: 73-98.	no information	no information	no information	no information	no information	NA	no information	no information	no information	no information	no information	6.05	large (>3.8)	5.8-6.2	no information	6.05	no information	measured by Evandson J. Anjos-Silva	no information
Apidae	Apinae	Euglossini	Eufriesea	fuscatra			(Moure, 1999)	Moure, Jesus Santiago, Danuncia Urban, and Gabriel A. R. Melo. 2022. Catalogue of Bees (Hymenoptera, Apoidea) in the Neotropical Region. Sociedade Brasileira de Entomologia.	non-eusocial	solitary		genus	Roubik, David W. 1992. Ecology and Natural History of Tropical Bees. Cambridge: Cambridge University Press	no information	no information	yes	genus	Friese, Heinrich. 1921. "Nachtrag zur Bienenfauna von Costa Rica". Stettiner Entomologische Zeitung 82: 73-98.	no information	no information	no information	no information	no information	NA	no information	no information	no information	no information	no information		no information	no information	no information	no information	no information	no information	no information
Apidae	Apinae	Euglossini	Eufriesea	laniventris			(Ducke, 1902)	Moure, Jesus Santiago, Danuncia Urban, and Gabriel A. R. Melo. 2022. Catalogue of Bees (Hymenoptera, Apoidea) in the Neotropical Region. Sociedade Brasileira de Entomologia.	non-eusocial	solitary		species	Kimsey, Lynn Siri. 1982. Systematics of bees of the genus Eufriesea (Hymenoptera, Apidae). Berkeley: University of California Press.	no information	no information	yes	genus	Friese, Heinrich. 1921. "Nachtrag zur Bienenfauna von Costa Rica". Stettiner Entomologische Zeitung 82: 73-98.	above ground	nesting in termite nest	pre-existing cavities	insect nest	no	species	no information	no information	no information	no information	Kimsey, Lynn Siri. 1982. Systematics of bees of the genus Eufriesea (Hymenoptera, Apidae). Berkeley: University of California Press.		no information	no information	no information	no information	no information	no information	no
Apidae	Apinae	Euglossini	Eufriesea	limbata			(Mocsáry, 1897)	Moure, Jesus Santiago, Danuncia Urban, and Gabriel A. R. Melo. 2022. Catalogue of Bees (Hymenoptera, Apoidea) in the Neotropical Region. Sociedade Brasileira de Entomologia.	non-eusocial	solitary		genus	Roubik, David W. 1992. Ecology and Natural History of Tropical Bees. Cambridge: Cambridge University Press	no information	no information	yes	genus	Friese, Heinrich. 1921. "Nachtrag zur Bienenfauna von Costa Rica". Stettiner Entomologische Zeitung 82: 73-98.	no information	no information	no information	no information	no information	NA	no information	no information	no information	no information	no information		no information	no information	no information	no information	no information	no information	no information
Apidae	Apinae	Euglossini	Eufriesea	macroglossa			(Moure, 1965)	Moure, Jesus Santiago, Danuncia Urban, and Gabriel A. R. Melo. 2022. Catalogue of Bees (Hymenoptera, Apoidea) in the Neotropical Region. Sociedade Brasileira de Entomologia.	non-eusocial	solitary		genus	Roubik, David W. 1992. Ecology and Natural History of Tropical Bees. Cambridge: Cambridge University Press	no information	no information	yes	genus	Friese, Heinrich. 1921. "Nachtrag zur Bienenfauna von Costa Rica". Stettiner Entomologische Zeitung 82: 73-98.	no information	no information	no information	no information	no information	NA	no information	no information	no information	no information	no information	6.01	large (>3.8)	no information	no information	6.01	no information	Añino, Y., Trujillo, J., De Sedas, A., Santos, A., Garrido, A., & Galvez, D. (2024). Estimating the body size of orchid bees (Hymenoptera: Apidae: Euglossini) using the distance between their tegulae. European Journal of Entomology, 121, 37-39.	no information
Apidae	Apinae	Euglossini	Eufriesea	mussitans			(Fabricius, 1787)	Moure, Jesus Santiago, Danuncia Urban, and Gabriel A. R. Melo. 2022. Catalogue of Bees (Hymenoptera, Apoidea) in the Neotropical Region. Sociedade Brasileira de Entomologia.	non-eusocial	solitary		species	Viana, Blandina F., Fabiana O. Silva, and Astrid M.P. Kleinert. 2001. “Diversidade e Sazonalidade de Abelhas Solitárias (Hymenoptera: Apoidea) Em Dunas Litorâneas No Nordeste Do Brasil”. Neotropical Entomology 30 (2): 245–51. https://doi.org/10.1590/S1519-566X2001000200006.	no information	no information	yes	genus	Friese, Heinrich. 1921. "Nachtrag zur Bienenfauna von Costa Rica". Stettiner Entomologische Zeitung 82: 73-98.	above ground	no information	pre-existing cavities	wood, human-made structures	no	species	trap-nest	no information	no information	no information	Viana, Blandina F., Fabiana O. Silva, and Astrid M.P. Kleinert. 2001. “Diversidade e Sazonalidade de Abelhas Solitárias (Hymenoptera: Apoidea) Em Dunas Litorâneas No Nordeste Do Brasil”. Neotropical Entomology 30 (2): 245–51. https://doi.org/10.1590/S1519-566X2001000200006.	7.79	large (>3.8)	7.4-7.8	no information	7.79	no information	measured by Leilane A. Bezerra and Marlúcia B. Martins	yes
Apidae	Apinae	Euglossini	Eufriesea	nigrohirta			(Friese, 1899)	Moure, Jesus Santiago, Danuncia Urban, and Gabriel A. R. Melo. 2022. Catalogue of Bees (Hymenoptera, Apoidea) in the Neotropical Region. Sociedade Brasileira de Entomologia.	non-eusocial	solitary		genus	Roubik, David W. 1992. Ecology and Natural History of Tropical Bees. Cambridge: Cambridge University Press	no information	no information	yes	genus	Friese, Heinrich. 1921. "Nachtrag zur Bienenfauna von Costa Rica". Stettiner Entomologische Zeitung 82: 73-98.	no information	no information	no information	no information	no information	NA	no information	no information	no information	no information	no information	4.8	large (>3.8)	4.6-5.0	no information	4.8	no information	Raiol, Rafael Lobo, Markus Gastauer, Alistair John Campbell, Rafael Cabral Borges, Marcelo Awade, and Tereza Cristina Giannini. 2021. “Specialist Bee Species Are Larger and Less Phylogenetically Distinct Than Generalists in Tropical Plant–Bee Interaction Networks”. Frontiers in Ecology and Evolution 9 (July): 699649. https://doi.org/10.3389/fevo.2021.699649.	no information
Apidae	Apinae	Euglossini	Eufriesea	nordestina			(Moure, 1999)	Moure, Jesus Santiago, Danuncia Urban, and Gabriel A. R. Melo. 2022. Catalogue of Bees (Hymenoptera, Apoidea) in the Neotropical Region. Sociedade Brasileira de Entomologia.	non-eusocial	solitary		species	Flores, Lilian M. A., Lorenzo R. S. Zanette, and Francisca S. Araujo. 2018. “Effects of Habitat Simplification on Assemblages of Cavity Nesting Bees and Wasps in a Semiarid Neotropical Conservation Area”. Biodiversity and Conservation 27 (2): 311–28. https://doi.org/10.1007/s10531-017-1436-3.	no information	no information	yes	genus	Friese, Heinrich. 1921. "Nachtrag zur Bienenfauna von Costa Rica". Stettiner Entomologische Zeitung 82: 73-98.	above ground	no information	pre-existing cavities	wood, human-made structures	no	species	trap-nest	no information	no information	no information	Flores, Lilian M. A., Lorenzo R. S. Zanette, and Francisca S. Araujo. 2018. “Effects of Habitat Simplification on Assemblages of Cavity Nesting Bees and Wasps in a Semiarid Neotropical Conservation Area”. Biodiversity and Conservation 27 (2): 311–28. https://doi.org/10.1007/s10531-017-1436-3.		no information	no information	no information	no information	no information	no information	yes
Apidae	Apinae	Euglossini	Eufriesea	ornata			(Mocsáry, 1896)	Moure, Jesus Santiago, Danuncia Urban, and Gabriel A. R. Melo. 2022. Catalogue of Bees (Hymenoptera, Apoidea) in the Neotropical Region. Sociedade Brasileira de Entomologia.	non-eusocial	solitary		genus	Roubik, David W. 1992. Ecology and Natural History of Tropical Bees. Cambridge: Cambridge University Press	no information	no information	yes	genus	Friese, Heinrich. 1921. "Nachtrag zur Bienenfauna von Costa Rica". Stettiner Entomologische Zeitung 82: 73-98.	no information	no information	no information	no information	no information	NA	no information	no information	no information	no information	no information	7.83	large (>3.8)	7.8-8.2	no information	7.83	no information	measured by Ian P.V. Santos and Marcia M. Maués | measured by Evandson J. Anjos-Silva	no information
Apidae	Apinae	Euglossini	Eufriesea	pulchra			(Smith, 1854)	Moure, Jesus Santiago, Danuncia Urban, and Gabriel A. R. Melo. 2022. Catalogue of Bees (Hymenoptera, Apoidea) in the Neotropical Region. Sociedade Brasileira de Entomologia.	non-eusocial	solitary		genus	Roubik, David W. 1992. Ecology and Natural History of Tropical Bees. Cambridge: Cambridge University Press	no information	no information	yes	genus	Friese, Heinrich. 1921. "Nachtrag zur Bienenfauna von Costa Rica". Stettiner Entomologische Zeitung 82: 73-98.	no information	no information	no information	no information	no information	NA	no information	no information	no information	no information	no information	6.68	large (>3.8)	6.6-7.0	no information	6.68	no information	measured by Leilane A. Bezerra and Marlúcia B. Martins | measured by Evandson J. Anjos-Silva	no information
Apidae	Apinae	Euglossini	Eufriesea	purpurata			(Mocsáry, 1896)	Moure, Jesus Santiago, Danuncia Urban, and Gabriel A. R. Melo. 2022. Catalogue of Bees (Hymenoptera, Apoidea) in the Neotropical Region. Sociedade Brasileira de Entomologia.	non-eusocial	solitary		species	Morato, Elder F., and Lúcio Antônio De O. Campos. 2000. “Efeitos Da Fragmentação Florestal Sobre Vespas e Abelhas Solitárias Em Uma Área Da Amazônia Central”. Revista Brasileira de Zoologia 17 (2): 429–44. https://doi.org/10.1590/S0101-81752000000200014.	no information	no information	yes	genus	Friese, Heinrich. 1921. "Nachtrag zur Bienenfauna von Costa Rica". Stettiner Entomologische Zeitung 82: 73-98.	above ground	no information	pre-existing cavities	wood, human-made structures	no	species	trap-nest	no information	no information	no information	Morato, Elder F., and Lúcio Antônio De O. Campos. 2000. “Efeitos Da Fragmentação Florestal Sobre Vespas e Abelhas Solitárias Em Uma Área Da Amazônia Central”. Revista Brasileira de Zoologia 17 (2): 429–44. https://doi.org/10.1590/S0101-81752000000200014.	6.84	large (>3.8)	6.6-7.0	no information	6.84	no information	measured by Leilane A. Bezerra and Marlúcia B. Martins	yes
Apidae	Apinae	Euglossini	Eufriesea	pyrrhopyga			Faria & Melo, 2011	Moure, Jesus Santiago, Danuncia Urban, and Gabriel A. R. Melo. 2022. Catalogue of Bees (Hymenoptera, Apoidea) in the Neotropical Region. Sociedade Brasileira de Entomologia.	non-eusocial	solitary		genus	Roubik, David W. 1992. Ecology and Natural History of Tropical Bees. Cambridge: Cambridge University Press	no information	no information	yes	genus	Friese, Heinrich. 1921. "Nachtrag zur Bienenfauna von Costa Rica". Stettiner Entomologische Zeitung 82: 73-98.	no information	no information	no information	no information	no information	NA	no information	no information	no information	no information	no information		no information	no information	no information	no information	no information	no information	no information
Apidae	Apinae	Euglossini	Eufriesea	smaragdina			(Perty, 1833)	Moure, Jesus Santiago, Danuncia Urban, and Gabriel A. R. Melo. 2022. Catalogue of Bees (Hymenoptera, Apoidea) in the Neotropical Region. Sociedade Brasileira de Entomologia.	non-eusocial	solitary		species	Kamke, Rafael, Anne Zillikens, Sabine Heinle, and Josefina Steiner. 2008. “Natural Enemies and Life Cycle of The Orchid Bee Eufriesea smaragdina (Hymenoptera: Apidae) Reared from Trap Nests”. Journal of the Kansas Entomological Society 81 (2): 101–9. https://doi.org/10.2317/JKES-703.26.1.	no information	no information	yes	genus	Friese, Heinrich. 1921. "Nachtrag zur Bienenfauna von Costa Rica". Stettiner Entomologische Zeitung 82: 73-98.	above ground	no information	pre-existing cavities	wood, human-made structures	no	species	trap-nest	no information	no information	no information	Kamke, Rafael, Anne Zillikens, Sabine Heinle, and Josefina Steiner. 2008. “Natural Enemies and Life Cycle of The Orchid Bee Eufriesea smaragdina (Hymenoptera: Apidae) Reared from Trap Nests”. Journal of the Kansas Entomological Society 81 (2): 101–9. https://doi.org/10.2317/JKES-703.26.1.	6.91	large (>3.8)	6.6-7.0	no information	6.91	no information	measured by Patrícia S. Vilhena and Carlos A. Garófalo	yes
Apidae	Apinae	Euglossini	Eufriesea	superba			(Hoffmannsegg, 1817)	Moure, Jesus Santiago, Danuncia Urban, and Gabriel A. R. Melo. 2022. Catalogue of Bees (Hymenoptera, Apoidea) in the Neotropical Region. Sociedade Brasileira de Entomologia.	non-eusocial	solitary		genus	Roubik, David W. 1992. Ecology and Natural History of Tropical Bees. Cambridge: Cambridge University Press	no information	no information	yes	genus	Friese, Heinrich. 1921. "Nachtrag zur Bienenfauna von Costa Rica". Stettiner Entomologische Zeitung 82: 73-98.	no information	no information	no information	no information	no information	NA	no information	no information	no information	no information	no information	7.49	large (>3.8)	7.4-7.8	no information	7.49	no information	measured by Leilane A. Bezerra and Marlúcia B. Martins | measured by Evandson J. Anjos-Silva	no information
Apidae	Apinae	Euglossini	Eufriesea	surinamensis			(Linnaeus, 1758)	Moure, Jesus Santiago, Danuncia Urban, and Gabriel A. R. Melo. 2022. Catalogue of Bees (Hymenoptera, Apoidea) in the Neotropical Region. Sociedade Brasileira de Entomologia.	non-eusocial	solitary		species	Dodson, C. H. “Ethology of Some Bees of the Tribe Euglossini (Hymenoptera: Apidae).” Journal of the Kansas Entomological Society 39, no. 4 (1966): 607–29. http://www.jstor.org/stable/25083566. | Kimsey, Lynn Siri. 1982. Systematics of bees of the genus Eufriesea (Hymenoptera, Apidae). Berkeley: University of California Press.	no information	no information	yes	species	Burkart, Andreas, Klaus Lunau, and Clemens Schlindwein. 2012. “Comparative Bioacoustical Studies on Flight and Buzzing of Neotropical Bees”. Journal of Pollination Ecology 6 (January). https://doi.org/10.26786/1920-7603(2011)17.	above ground	no information	exposed, pre-existing cavities	wood, human-made structures	no	species	trap-nest	no information	no information	no information	Gazola, A.L., and C.A. Garofalo. 2009. “Trap-Nesting Bees (Hymenoptera: Apoidea) in Forest Fragments of the State of São Paulo, Brazil”. Genetics and Molecular Research 8 (2): 607–22. https://doi.org/10.4238/vol8-2kerr016. | Dodson, C. H. “Ethology of Some Bees of the Tribe Euglossini (Hymenoptera: Apidae).” Journal of the Kansas Entomological Society 39, no. 4 (1966): 607–29. http://www.jstor.or…	5.97	large (>3.8)	5.8-6.2	no information	5.97	no information	Burkart, Andreas, Klaus Lunau, and Clemens Schlindwein. 2012. “Comparative Bioacoustical Studies on Flight and Buzzing of Neotropical Bees”. Journal of Pollination Ecology 6 (January). https://doi.org/10.26786/1920-7603(2011)17. | Ramírez, Santiago R., David W. Roubik, Charlotte Skov and Naomi E. Pierce. 2010. "Phylogeny, diversification patterns and historical biogeography of euglossine orchid b…	yes
Apidae	Apinae	Euglossini	Eufriesea	theresiae			(Mocsáry, 1908)	Moure, Jesus Santiago, Danuncia Urban, and Gabriel A. R. Melo. 2022. Catalogue of Bees (Hymenoptera, Apoidea) in the Neotropical Region. Sociedade Brasileira de Entomologia.	non-eusocial	solitary		species	Morato, Elder F., and Lúcio Antônio De O. Campos. 2000. “Efeitos Da Fragmentação Florestal Sobre Vespas e Abelhas Solitárias Em Uma Área Da Amazônia Central”. Revista Brasileira de Zoologia 17 (2): 429–44. https://doi.org/10.1590/S0101-81752000000200014.	no information	no information	yes	genus	Friese, Heinrich. 1921. "Nachtrag zur Bienenfauna von Costa Rica". Stettiner Entomologische Zeitung 82: 73-98.	above ground	no information	pre-existing cavities	wood, human-made structures	no	species	trap-nest	no information	no information	no information	Morato, Elder F., and Lúcio Antônio De O. Campos. 2000. “Efeitos Da Fragmentação Florestal Sobre Vespas e Abelhas Solitárias Em Uma Área Da Amazônia Central”. Revista Brasileira de Zoologia 17 (2): 429–44. https://doi.org/10.1590/S0101-81752000000200014.		no information	no information	no information	no information	no information	no information	yes
Apidae	Apinae	Euglossini	Eufriesea	vidua			(Moure, 1976)	Moure, Jesus Santiago, Danuncia Urban, and Gabriel A. R. Melo. 2022. Catalogue of Bees (Hymenoptera, Apoidea) in the Neotropical Region. Sociedade Brasileira de Entomologia.	non-eusocial	solitary		genus	Roubik, David W. 1992. Ecology and Natural History of Tropical Bees. Cambridge: Cambridge University Press	no information	no information	yes	genus	Friese, Heinrich. 1921. "Nachtrag zur Bienenfauna von Costa Rica". Stettiner Entomologische Zeitung 82: 73-98.	no information	no information	no information	no information	no information	NA	no information	no information	no information	no information	no information		no information	no information	no information	no information	no information	no information	no information
Apidae	Apinae	Euglossini	Eufriesea	violacea			(Blanchard, 1840)	Moure, Jesus Santiago, Danuncia Urban, and Gabriel A. R. Melo. 2022. Catalogue of Bees (Hymenoptera, Apoidea) in the Neotropical Region. Sociedade Brasileira de Entomologia.	non-eusocial	solitary		species	Cordeiro, G.D, Boff, S., Alves-dos-Santos, I. 2019. ''Trap-nesting bees communities from protected areas of Atlantic Forest, southeastern Brazil''. Sociobiology 66(2): 306-315. https://doi.org/10.13102/sociobiology.v66i2.3448	no information	no information	yes	species	Sigrist, Maria Rosângela, and Marlies Sazima. 2015. “Phenology, Reproductive Biology and Diversity of Buzzing Bees of Sympatric Dichorisandra Species (Commelinaceae): Breeding System and Performance of Pollinators”. Plant Systematics and Evolution 301 (3): 1005–15. https://doi.org/10.1007/s00606-014-1131-8.	above ground	nesting in pre-existing cavities in human-made structures	pre-existing cavities	wood, human-made structures	no	species	trap-nest	no information	no information	no information	Cordeiro, G.D, Boff, S., Alves-dos-Santos, I. 2019. ''Trap-nesting bees communities from protected areas of Atlantic Forest, southeastern Brazil''. Sociobiology 66(2): 306-315. https://doi.org/10.13102/sociobiology.v66i2.3448	4.45	large (>3.8)	4.2-4.6	no information	4.45	no information	Boaventura, M.C. 1998. "Sazonalidade e Estrutura de uma Comunidade de Abelhas Silvestres (Hymenoptera, Apoidea) numa Área de Cerrado do Jardim Botânico de Brasília, Distrito Federal". MSc diss., Universidade de Brasília.	yes
Apidae	Apinae	Euglossini	Eufriesea	zhangi			Nemésio & Santos Júnior, 2013	Moure, Jesus Santiago, Danuncia Urban, and Gabriel A. R. Melo. 2022. Catalogue of Bees (Hymenoptera, Apoidea) in the Neotropical Region. Sociedade Brasileira de Entomologia.	non-eusocial	solitary		genus	Roubik, David W. 1992. Ecology and Natural History of Tropical Bees. Cambridge: Cambridge University Press	no information	no information	yes	genus	Friese, Heinrich. 1921. "Nachtrag zur Bienenfauna von Costa Rica". Stettiner Entomologische Zeitung 82: 73-98.	no information	no information	no information	no information	no information	NA	no information	no information	no information	no information	no information		no information	no information	no information	no information	no information	no information	no information
Apidae	Apinae	Euglossini	Euglossa	adiastola	Glossurella		Hinojosa-Díaz, Nemésio & Engel, 2012	Moure, Jesus Santiago, Danuncia Urban, and Gabriel A. R. Melo. 2022. Catalogue of Bees (Hymenoptera, Apoidea) in the Neotropical Region. Sociedade Brasileira de Entomologia.	non-eusocial	diverse	solitary, semisocial, primitively eusocial	genus	Roubik, David W. 1992. Ecology and Natural History of Tropical Bees. Cambridge: Cambridge University Press | Dodson, C. H. “Ethology of Some Bees of the Tribe Euglossini (Hymenoptera: Apidae).” Journal of the Kansas Entomological Society 39, no. 4 (1966): 607–29. http://www.jstor.org/stable/25083566.	no information	no information	yes	species	Russell, A. L., Buchmann, S. L., Ascher, J. S., Wang, Z., Kriebel, R., Jolles, D. D., Orr, M. C., Hughes, A. C. (2024). Global patterns and drivers of buzzing bees and poricidal plants. Current Biology, 34(14), 3055-3063.	no information	no information	no information	no information	no information	NA	no information	no information	no information	no information	no information		no information	no information	no information	no information	no information	no information	no information
Apidae	Apinae	Euglossini	Euglossa	allosticta	Glossura		Moure, 1969	Moure, Jesus Santiago, Danuncia Urban, and Gabriel A. R. Melo. 2022. Catalogue of Bees (Hymenoptera, Apoidea) in the Neotropical Region. Sociedade Brasileira de Entomologia.	non-eusocial	diverse	solitary, semisocial, primitively eusocial	genus	Roubik, David W. 1992. Ecology and Natural History of Tropical Bees. Cambridge: Cambridge University Press | Dodson, C. H. “Ethology of Some Bees of the Tribe Euglossini (Hymenoptera: Apidae).” Journal of the Kansas Entomological Society 39, no. 4 (1966): 607–29. http://www.jstor.org/stable/25083566.	no information	no information	yes	species	Russell, A. L., Buchmann, S. L., Ascher, J. S., Wang, Z., Kriebel, R., Jolles, D. D., Orr, M. C., Hughes, A. C. (2024). Global patterns and drivers of buzzing bees and poricidal plants. Current Biology, 34(14), 3055-3063.	no information	no information	no information	no information	no information	NA	no information	no information	no information	no information	no information		no information	no information	no information	no information	no information	no information	no information
Apidae	Apinae	Euglossini	Euglossa	amazonica	Euglossa		Dressler, 1982	Moure, Jesus Santiago, Danuncia Urban, and Gabriel A. R. Melo. 2022. Catalogue of Bees (Hymenoptera, Apoidea) in the Neotropical Region. Sociedade Brasileira de Entomologia.	non-eusocial	solitary		species	Carvalho, Gracy Chrisley Alencar. 2014. "Comunidade de Abelhas Solitárias (Hymenoptera: Apidae) que Nidificam em Ninhos-Armadilha em uma Área de Cerrado no Parque Estadual do Mirador, Formosa da Serra Negra, Maranhão". MSc diss., Universidade Federal do Maranhão.	no information	no information	yes	species	Russell, A. L., Buchmann, S. L., Ascher, J. S., Wang, Z., Kriebel, R., Jolles, D. D., Orr, M. C., Hughes, A. C. (2024). Global patterns and drivers of buzzing bees and poricidal plants. Current Biology, 34(14), 3055-3063.	above ground	no information	pre-existing cavities	wood, human-made structures	no	species	trap-nest	no information	no information	no information	Carvalho, Gracy Chrisley Alencar. 2014. "Comunidade de Abelhas Solitárias (Hymenoptera: Apidae) que Nidificam em Ninhos-Armadilha em uma Área de Cerrado no Parque Estadual do Mirador, Formosa da Serra Negra, Maranhão". MSc diss., Universidade Federal do Maranhão.	3.36	medium (2.2-3.8)	3.0-3.4	no information	3.36	no information	Brito, Thaline F., Colin C. Phifer, Jessie L. Knowlton, Cynthia M. Fiser, Nia M. Becker, Fernanda C. Barros, Felipe A. L. Contrera, et al. 2017. “Forest Reserves and Riparian Corridors Help Maintain Orchid Bee (Hymenoptera: Euglossini) Communities in Oil Palm Plantations in Brazil”. Apidologie 48 (5): 575–87. https://doi.org/10.1007/s13592-017-0500-z. | measured by Alexandre S. Barbosa and Antoni…	yes
Apidae	Apinae	Euglossini	Euglossa	analis	Euglossa		Westwood, 1840	Moure, Jesus Santiago, Danuncia Urban, and Gabriel A. R. Melo. 2022. Catalogue of Bees (Hymenoptera, Apoidea) in the Neotropical Region. Sociedade Brasileira de Entomologia.	non-eusocial	diverse	solitary, semisocial, primitively eusocial	genus	Roubik, David W. 1992. Ecology and Natural History of Tropical Bees. Cambridge: Cambridge University Press | Dodson, C. H. “Ethology of Some Bees of the Tribe Euglossini (Hymenoptera: Apidae).” Journal of the Kansas Entomological Society 39, no. 4 (1966): 607–29. http://www.jstor.org/stable/25083566.	no information	no information	yes	species	Russell, A. L., Buchmann, S. L., Ascher, J. S., Wang, Z., Kriebel, R., Jolles, D. D., Orr, M. C., Hughes, A. C. (2024). Global patterns and drivers of buzzing bees and poricidal plants. Current Biology, 34(14), 3055-3063.	no information	no information	no information	no information	no information	NA	no information	no information	no information	no information	no information	4.16	large (>3.8)	3.8-4.2	no information	4.16	no information	measured by Evandson J. Anjos-Silva	no information
Apidae	Apinae	Euglossini	Euglossa	annectans	Glossura		Dressler, 1982	Moure, Jesus Santiago, Danuncia Urban, and Gabriel A. R. Melo. 2022. Catalogue of Bees (Hymenoptera, Apoidea) in the Neotropical Region. Sociedade Brasileira de Entomologia.	non-eusocial	solitary		species	Peruquetti, Rui Carlos, Lúcio Antonio De Oliveira Campos, Claudia Diniz Pinto Coelho, Célio Vicente Machado Abrantes, and Luciane Cristina De Oliveira Lisboa. 1999. “Abelhas Euglossini (Apidae) de Áreas de Mata Atlântica: Abundância, Riqueza e Aspectos Biológicos”. Revista Brasileira de Zoologia 16 (suppl 2): 101–18. https://doi.org/10.1590/S0101-81751999000600012.	no information	no information	yes	genus	Russell, A. L., Buchmann, S. L., Ascher, J. S., Wang, Z., Kriebel, R., Jolles, D. D., Orr, M. C., Hughes, A. C. (2024). Global patterns and drivers of buzzing bees and poricidal plants. Current Biology, 34(14), 3055-3063.	above ground	no information	pre-existing cavities	wood, human-made structures	no	species	trap-nest	no information	no information	no information	Montagnana, P. C., Alves, R. S., Garófalo, C. A., Ribeiro, M. C. 2021. ''Landscape heterogeneity and forest cover shape cavity-nesting hymenopteran communities in a multi-scale perspective''. Basic and Applied Ecology 56: 239-249. https://doi.org/10.1016/j.baae.2021.08.004	3.7	medium (2.2-3.8)	3.4-3.8	no information	3.7	no information	Raiol, Rafael Lobo, Markus Gastauer, Alistair John Campbell, Rafael Cabral Borges, Marcelo Awade, and Tereza Cristina Giannini. 2021. “Specialist Bee Species Are Larger and Less Phylogenetically Distinct Than Generalists in Tropical Plant–Bee Interaction Networks”. Frontiers in Ecology and Evolution 9 (July): 699649. https://doi.org/10.3389/fevo.2021.699649.	yes
Apidae	Apinae	Euglossini	Euglossa	ashei	Euglossella		Hinojosa-Díaz & Engel, 2014	Moure, Jesus Santiago, Danuncia Urban, and Gabriel A. R. Melo. 2022. Catalogue of Bees (Hymenoptera, Apoidea) in the Neotropical Region. Sociedade Brasileira de Entomologia.	non-eusocial	diverse	solitary, semisocial, primitively eusocial	genus	Roubik, David W. 1992. Ecology and Natural History of Tropical Bees. Cambridge: Cambridge University Press | Dodson, C. H. “Ethology of Some Bees of the Tribe Euglossini (Hymenoptera: Apidae).” Journal of the Kansas Entomological Society 39, no. 4 (1966): 607–29. http://www.jstor.org/stable/25083566.	no information	no information	yes	species	Russell, A. L., Buchmann, S. L., Ascher, J. S., Wang, Z., Kriebel, R., Jolles, D. D., Orr, M. C., Hughes, A. C. (2024). Global patterns and drivers of buzzing bees and poricidal plants. Current Biology, 34(14), 3055-3063.	no information	no information	no information	no information	no information	NA	no information	no information	no information	no information	no information		no information	no information	no information	no information	no information	no information	no information
Apidae	Apinae	Euglossini	Euglossa	augaspis	Glossurella		Dressler, 1982	Moure, Jesus Santiago, Danuncia Urban, and Gabriel A. R. Melo. 2022. Catalogue of Bees (Hymenoptera, Apoidea) in the Neotropical Region. Sociedade Brasileira de Entomologia.	non-eusocial	diverse	solitary, semisocial, primitively eusocial	genus	Roubik, David W. 1992. Ecology and Natural History of Tropical Bees. Cambridge: Cambridge University Press | Dodson, C. H. “Ethology of Some Bees of the Tribe Euglossini (Hymenoptera: Apidae).” Journal of the Kansas Entomological Society 39, no. 4 (1966): 607–29. http://www.jstor.org/stable/25083566.	no information	no information	yes	species	Russell, A. L., Buchmann, S. L., Ascher, J. S., Wang, Z., Kriebel, R., Jolles, D. D., Orr, M. C., Hughes, A. C. (2024). Global patterns and drivers of buzzing bees and poricidal plants. Current Biology, 34(14), 3055-3063.	no information	no information	no information	no information	no information	NA	no information	no information	no information	no information	no information	2.99	medium (2.2-3.8)	2.6-3.0	no information	2.99	no information	Brito, Thaline F., Colin C. Phifer, Jessie L. Knowlton, Cynthia M. Fiser, Nia M. Becker, Fernanda C. Barros, Felipe A. L. Contrera, et al. 2017. “Forest Reserves and Riparian Corridors Help Maintain Orchid Bee (Hymenoptera: Euglossini) Communities in Oil Palm Plantations in Brazil”. Apidologie 48 (5): 575–87. https://doi.org/10.1007/s13592-017-0500-z.	no information
Apidae	Apinae	Euglossini	Euglossa	aureiventris	Euglossa		Friese, 1899	Moure, Jesus Santiago, Danuncia Urban, and Gabriel A. R. Melo. 2022. Catalogue of Bees (Hymenoptera, Apoidea) in the Neotropical Region. Sociedade Brasileira de Entomologia.	non-eusocial	diverse	solitary, semisocial, primitively eusocial	genus	Roubik, David W. 1992. Ecology and Natural History of Tropical Bees. Cambridge: Cambridge University Press | Dodson, C. H. “Ethology of Some Bees of the Tribe Euglossini (Hymenoptera: Apidae).” Journal of the Kansas Entomological Society 39, no. 4 (1966): 607–29. http://www.jstor.org/stable/25083566.	no information	no information	yes	species	Russell, A. L., Buchmann, S. L., Ascher, J. S., Wang, Z., Kriebel, R., Jolles, D. D., Orr, M. C., Hughes, A. C. (2024). Global patterns and drivers of buzzing bees and poricidal plants. Current Biology, 34(14), 3055-3063.	no information	no information	no information	no information	no information	NA	no information	no information	no information	no information	no information		no information	no information	no information	no information	no information	no information	no information
Apidae	Apinae	Euglossini	Euglossa	auriventris	Euglossa		Friese, 1925	Moure, Jesus Santiago, Danuncia Urban, and Gabriel A. R. Melo. 2022. Catalogue of Bees (Hymenoptera, Apoidea) in the Neotropical Region. Sociedade Brasileira de Entomologia.	non-eusocial	diverse	solitary, semisocial, primitively eusocial	genus	Roubik, David W. 1992. Ecology and Natural History of Tropical Bees. Cambridge: Cambridge University Press | Dodson, C. H. “Ethology of Some Bees of the Tribe Euglossini (Hymenoptera: Apidae).” Journal of the Kansas Entomological Society 39, no. 4 (1966): 607–29. http://www.jstor.org/stable/25083566.	no information	no information	yes	genus	Russell, A. L., Buchmann, S. L., Ascher, J. S., Wang, Z., Kriebel, R., Jolles, D. D., Orr, M. C., Hughes, A. C. (2024). Global patterns and drivers of buzzing bees and poricidal plants. Current Biology, 34(14), 3055-3063.	no information	no information	no information	no information	no information	NA	no information	no information	no information	no information	no information		no information	no information	no information	no information	no information	no information	no information
Apidae	Apinae	Euglossini	Euglossa	avicula	Euglossa		Dressler, 1982	Moure, Jesus Santiago, Danuncia Urban, and Gabriel A. R. Melo. 2022. Catalogue of Bees (Hymenoptera, Apoidea) in the Neotropical Region. Sociedade Brasileira de Entomologia.	non-eusocial	solitary		species	Peruquetti, Rui Carlos, Lúcio Antonio De Oliveira Campos, Claudia Diniz Pinto Coelho, Célio Vicente Machado Abrantes, and Luciane Cristina De Oliveira Lisboa. 1999. “Abelhas Euglossini (Apidae) de Áreas de Mata Atlântica: Abundância, Riqueza e Aspectos Biológicos”. Revista Brasileira de Zoologia 16 (suppl 2): 101–18. https://doi.org/10.1590/S0101-81751999000600012.	no information	no information	yes	genus	Russell, A. L., Buchmann, S. L., Ascher, J. S., Wang, Z., Kriebel, R., Jolles, D. D., Orr, M. C., Hughes, A. C. (2024). Global patterns and drivers of buzzing bees and poricidal plants. Current Biology, 34(14), 3055-3063.	above ground	no information	pre-existing cavities	wood, human-made structures	no	species	trap-nest	no information	no information	no information	Peruquetti, Rui Carlos, Lúcio Antonio De Oliveira Campos, Claudia Diniz Pinto Coelho, Célio Vicente Machado Abrantes, and Luciane Cristina De Oliveira Lisboa. 1999. “Abelhas Euglossini (Apidae) de Áreas de Mata Atlântica: Abundância, Riqueza e Aspectos Biológicos”. Revista Brasileira de Zoologia 16 (suppl 2): 101–18. https://doi.org/10.1590/S0101-81751999000600012.	2.87	medium (2.2-3.8)	2.6-3.0	no information	2.87	no information	measured by César M.N. Teixeira and Antonio J.C. Aguiar	yes
Apidae	Apinae	Euglossini	Euglossa	azurea	Euglossella		Ducke, 1902	Moure, Jesus Santiago, Danuncia Urban, and Gabriel A. R. Melo. 2022. Catalogue of Bees (Hymenoptera, Apoidea) in the Neotropical Region. Sociedade Brasileira de Entomologia.	non-eusocial	diverse	solitary, semisocial, primitively eusocial	genus	Roubik, David W. 1992. Ecology and Natural History of Tropical Bees. Cambridge: Cambridge University Press | Dodson, C. H. “Ethology of Some Bees of the Tribe Euglossini (Hymenoptera: Apidae).” Journal of the Kansas Entomological Society 39, no. 4 (1966): 607–29. http://www.jstor.org/stable/25083566.	no information	no information	yes	species	Russell, A. L., Buchmann, S. L., Ascher, J. S., Wang, Z., Kriebel, R., Jolles, D. D., Orr, M. C., Hughes, A. C. (2024). Global patterns and drivers of buzzing bees and poricidal plants. Current Biology, 34(14), 3055-3063.	no information	no information	no information	no information	no information	NA	no information	no information	no information	no information	no information	3.31	medium (2.2-3.8)	3.0-3.4	no information	3.31	no information	measured by Fernanda G. Souza, Thaline F. Brito and Daniel P. Silva	no information
Apidae	Apinae	Euglossini	Euglossa	bazinga	Glossura		Nemésio & Ferrari, 2012	Moure, Jesus Santiago, Danuncia Urban, and Gabriel A. R. Melo. 2022. Catalogue of Bees (Hymenoptera, Apoidea) in the Neotropical Region. Sociedade Brasileira de Entomologia.	non-eusocial	diverse	solitary, semisocial, primitively eusocial	genus	Roubik, David W. 1992. Ecology and Natural History of Tropical Bees. Cambridge: Cambridge University Press | Dodson, C. H. “Ethology of Some Bees of the Tribe Euglossini (Hymenoptera: Apidae).” Journal of the Kansas Entomological Society 39, no. 4 (1966): 607–29. http://www.jstor.org/stable/25083566.	no information	no information	yes	species	Russell, A. L., Buchmann, S. L., Ascher, J. S., Wang, Z., Kriebel, R., Jolles, D. D., Orr, M. C., Hughes, A. C. (2024). Global patterns and drivers of buzzing bees and poricidal plants. Current Biology, 34(14), 3055-3063.	no information	no information	no information	no information	no information	NA	no information	no information	no information	no information	no information		no information	no information	no information	no information	no information	no information	no information
Apidae	Apinae	Euglossini	Euglossa	bembei	Euglossa		Nemésio, 2011	Moure, Jesus Santiago, Danuncia Urban, and Gabriel A. R. Melo. 2022. Catalogue of Bees (Hymenoptera, Apoidea) in the Neotropical Region. Sociedade Brasileira de Entomologia.	non-eusocial	diverse	solitary, semisocial, primitively eusocial	genus	Roubik, David W. 1992. Ecology and Natural History of Tropical Bees. Cambridge: Cambridge University Press | Dodson, C. H. “Ethology of Some Bees of the Tribe Euglossini (Hymenoptera: Apidae).” Journal of the Kansas Entomological Society 39, no. 4 (1966): 607–29. http://www.jstor.org/stable/25083566.	no information	no information	yes	species	Russell, A. L., Buchmann, S. L., Ascher, J. S., Wang, Z., Kriebel, R., Jolles, D. D., Orr, M. C., Hughes, A. C. (2024). Global patterns and drivers of buzzing bees and poricidal plants. Current Biology, 34(14), 3055-3063.	no information	no information	no information	no information	no information	NA	no information	no information	no information	no information	no information		no information	no information	no information	no information	no information	no information	no information
Apidae	Apinae	Euglossini	Euglossa	bidentata	Euglossa		Dressler, 1982	Moure, Jesus Santiago, Danuncia Urban, and Gabriel A. R. Melo. 2022. Catalogue of Bees (Hymenoptera, Apoidea) in the Neotropical Region. Sociedade Brasileira de Entomologia.	non-eusocial	diverse	solitary, semisocial, primitively eusocial	genus	Roubik, David W. 1992. Ecology and Natural History of Tropical Bees. Cambridge: Cambridge University Press | Dodson, C. H. “Ethology of Some Bees of the Tribe Euglossini (Hymenoptera: Apidae).” Journal of the Kansas Entomological Society 39, no. 4 (1966): 607–29. http://www.jstor.org/stable/25083566.	no information	no information	yes	species	Russell, A. L., Buchmann, S. L., Ascher, J. S., Wang, Z., Kriebel, R., Jolles, D. D., Orr, M. C., Hughes, A. C. (2024). Global patterns and drivers of buzzing bees and poricidal plants. Current Biology, 34(14), 3055-3063.	no information	no information	no information	no information	no information	NA	no information	no information	no information	no information	no information	3.88	large (>3.8)	3.8-4.2	no information	3.88	no information	Brito, Thaline F., Colin C. Phifer, Jessie L. Knowlton, Cynthia M. Fiser, Nia M. Becker, Fernanda C. Barros, Felipe A. L. Contrera, et al. 2017. “Forest Reserves and Riparian Corridors Help Maintain Orchid Bee (Hymenoptera: Euglossini) Communities in Oil Palm Plantations in Brazil”. Apidologie 48 (5): 575–87. https://doi.org/10.1007/s13592-017-0500-z. | measured by Evandson J. Anjos-Silva	no information
Apidae	Apinae	Euglossini	Euglossa	bigibba	Euglossella		Dressler, 1982	Moure, Jesus Santiago, Danuncia Urban, and Gabriel A. R. Melo. 2022. Catalogue of Bees (Hymenoptera, Apoidea) in the Neotropical Region. Sociedade Brasileira de Entomologia.	non-eusocial	diverse	solitary, semisocial, primitively eusocial	genus	Roubik, David W. 1992. Ecology and Natural History of Tropical Bees. Cambridge: Cambridge University Press | Dodson, C. H. “Ethology of Some Bees of the Tribe Euglossini (Hymenoptera: Apidae).” Journal of the Kansas Entomological Society 39, no. 4 (1966): 607–29. http://www.jstor.org/stable/25083566.	no information	no information	yes	species	Russell, A. L., Buchmann, S. L., Ascher, J. S., Wang, Z., Kriebel, R., Jolles, D. D., Orr, M. C., Hughes, A. C. (2024). Global patterns and drivers of buzzing bees and poricidal plants. Current Biology, 34(14), 3055-3063.	no information	no information	no information	no information	no information	NA	no information	no information	no information	no information	no information		no information	no information	no information	no information	no information	no information	no information
Apidae	Apinae	Euglossini	Euglossa	botocuda	Euglossa		Faria & Melo, 2012	Moure, Jesus Santiago, Danuncia Urban, and Gabriel A. R. Melo. 2022. Catalogue of Bees (Hymenoptera, Apoidea) in the Neotropical Region. Sociedade Brasileira de Entomologia.	non-eusocial	diverse	solitary, semisocial, primitively eusocial	genus	Roubik, David W. 1992. Ecology and Natural History of Tropical Bees. Cambridge: Cambridge University Press | Dodson, C. H. “Ethology of Some Bees of the Tribe Euglossini (Hymenoptera: Apidae).” Journal of the Kansas Entomological Society 39, no. 4 (1966): 607–29. http://www.jstor.org/stable/25083566.	no information	no information	yes	genus	Russell, A. L., Buchmann, S. L., Ascher, J. S., Wang, Z., Kriebel, R., Jolles, D. D., Orr, M. C., Hughes, A. C. (2024). Global patterns and drivers of buzzing bees and poricidal plants. Current Biology, 34(14), 3055-3063.	no information	no information	no information	no information	no information	NA	no information	no information	no information	no information	no information		no information	no information	no information	no information	no information	no information	no information
Apidae	Apinae	Euglossini	Euglossa	calycina	Euglossa		Faria & Melo, 2012	Moure, Jesus Santiago, Danuncia Urban, and Gabriel A. R. Melo. 2022. Catalogue of Bees (Hymenoptera, Apoidea) in the Neotropical Region. Sociedade Brasileira de Entomologia.	non-eusocial	diverse	solitary, semisocial, primitively eusocial	genus	Roubik, David W. 1992. Ecology and Natural History of Tropical Bees. Cambridge: Cambridge University Press | Dodson, C. H. “Ethology of Some Bees of the Tribe Euglossini (Hymenoptera: Apidae).” Journal of the Kansas Entomological Society 39, no. 4 (1966): 607–29. http://www.jstor.org/stable/25083566.	no information	no information	yes	genus	Russell, A. L., Buchmann, S. L., Ascher, J. S., Wang, Z., Kriebel, R., Jolles, D. D., Orr, M. C., Hughes, A. C. (2024). Global patterns and drivers of buzzing bees and poricidal plants. Current Biology, 34(14), 3055-3063.	no information	no information	no information	no information	no information	NA	no information	no information	no information	no information	no information		no information	no information	no information	no information	no information	no information	no information
[truncated: 1,720 more rows]
