# Supplementary material for: Functional diversity of Brazilian bees: revealing the unique patterns of the Neotropics
Source: Oecologia. 2025 Dec 2;208(1):5. doi: 10.1007/s00442-025-05828-8 (PMC12672835; doi:10.1007/s00442-025-05828-8)
Supplement: Supplementary file 3 — Supplementary file3 (XLSX 611 KB) [file 442_2025_5828_MOESM3_ESM.xlsx]

## Sheet: Data
Genus	Genus	SE	Species	Region	Family	Subfamily	Tribe	ITD	NestGlobal	Nesting accuracy level	Nesting reference	Sociality Global	Sociality Consensus approach	Sociality reference
Ancylandrena	Ancylandrena	larreae	Ancylandrena larreae	USA	Andrenidae	Andreninae	Andrenini	NA	Below	species	Buckner et al 2024	non eusocial	all species from this family were considered non eusocial	Buckner et al 2024
Ancylandrena	Ancylandrena	timberlakei	Ancylandrena timberlakei	USA	Andrenidae	Andreninae	Andrenini	NA	Below	species	Buckner et al 2024	non eusocial	all species from this family were considered non eusocial	Buckner et al 2024
Ancylandrena	Ancylandrena	atoposoma	Ancylandrena atoposoma	USA	Andrenidae	Andreninae	Andrenini	NA	Below	genus	Buckner et al 2024	non eusocial	all species from this family were considered non eusocial	Marshall et al 2024; Ferrari et al 2022; Cordeiro et al (this ms)
Ancylandrena	Ancylandrena	koebelei	Ancylandrena koebelei	USA	Andrenidae	Andreninae	Andrenini	NA	Below	genus	Buckner et al 2024	non eusocial	all species from this family were considered non eusocial	Marshall et al 2024; Ferrari et al 2022; Cordeiro et al (this ms)
Ancylandrena	Ancylandrena	rozeni	Ancylandrena rozeni	USA	Andrenidae	Andreninae	Andrenini	NA	Below	genus	Buckner et al 2024	non eusocial	all species from this family were considered non eusocial	Marshall et al 2024; Ferrari et al 2022; Cordeiro et al (this ms)
Andrena	Andrena	fracta	Andrena fracta	USA	Andrenidae	Andreninae	Andrenini	NA	Below	species	Buckner et al 2024	non eusocial	species	Buckner et al 2024
Andrena	Andrena	sphaeralceae	Andrena sphaeralceae	USA	Andrenidae	Andreninae	Andrenini	NA	Below	species	Buckner et al 2024	non eusocial	species	Buckner et al 2024
Andrena	Andrena	cerasifolii	Andrena cerasifolii	USA	Andrenidae	Andreninae	Andrenini	NA	Below	species	Buckner et al 2024; Ferrari et al 2022	non eusocial	species	Buckner et al 2024; Ferrari et al 2022
Andrena	Andrena	palpalis	Andrena palpalis	USA	Andrenidae	Andreninae	Andrenini	NA	Below	species	Buckner et al 2024; Ferrari et al 2022	non eusocial	species	Buckner et al 2024; Ferrari et al 2022
Andrena	Andrena	prunorum	Andrena prunorum	USA	Andrenidae	Andreninae	Andrenini	NA	Below	species	Buckner et al 2024; Ferrari et al 2022	non eusocial	species	Buckner et al 2024; Ferrari et al 2022
Andrena	Andrena	caneibia	Andrena caneibia	Europe	Andrenidae	Andreninae	Andrenini	NA	Below	genus	Buckner et al 2024; Ferrari et al 2022	non eusocial	all species from this family were considered non eusocial	Marshall et al 2024; Ferrari et al 2022; Cordeiro et al (this ms)
Andrena	Andrena	capillosa	Andrena capillosa	Europe	Andrenidae	Andreninae	Andrenini	NA	Below	genus	Buckner et al 2024; Ferrari et al 2022	non eusocial	all species from this family were considered non eusocial	Marshall et al 2024; Ferrari et al 2022; Cordeiro et al (this ms)
Andrena	Andrena	catula	Andrena catula	Europe	Andrenidae	Andreninae	Andrenini	1.7	Below	genus	Buckner et al 2024; Ferrari et al 2022	non eusocial	all species from this family were considered non eusocial	Marshall et al 2024; Ferrari et al 2022; Cordeiro et al (this ms)
Andrena	Andrena	confinis	Andrena confinis	Europe	Andrenidae	Andreninae	Andrenini	NA	Below	genus	Buckner et al 2024; Ferrari et al 2022	non eusocial	all species from this family were considered non eusocial	Marshall et al 2024; Ferrari et al 2022; Cordeiro et al (this ms)
Andrena	Andrena	contracta	Andrena contracta	Europe	Andrenidae	Andreninae	Andrenini	NA	Below	genus	Buckner et al 2024; Ferrari et al 2022	non eusocial	all species from this family were considered non eusocial	Marshall et al 2024; Ferrari et al 2022; Cordeiro et al (this ms)
Andrena	Andrena	corssubalpina	Andrena corssubalpina	Europe	Andrenidae	Andreninae	Andrenini	NA	Below	genus	Buckner et al 2024; Ferrari et al 2022	non eusocial	all species from this family were considered non eusocial	Marshall et al 2024; Ferrari et al 2022; Cordeiro et al (this ms)
Andrena	Andrena	croatica	Andrena croatica	Europe	Andrenidae	Andreninae	Andrenini	NA	Below	genus	Buckner et al 2024; Ferrari et al 2022	non eusocial	all species from this family were considered non eusocial	Marshall et al 2024; Ferrari et al 2022; Cordeiro et al (this ms)
Andrena	Andrena	croceiventris	Andrena croceiventris	Europe	Andrenidae	Andreninae	Andrenini	NA	Below	genus	Buckner et al 2024; Ferrari et al 2022	non eusocial	all species from this family were considered non eusocial	Marshall et al 2024; Ferrari et al 2022; Cordeiro et al (this ms)
Andrena	Andrena	cussariensis	Andrena cussariensis	Europe	Andrenidae	Andreninae	Andrenini	2.96	Below	genus	Buckner et al 2024; Ferrari et al 2022	non eusocial	all species from this family were considered non eusocial	Marshall et al 2024; Ferrari et al 2022; Cordeiro et al (this ms)
Andrena	Andrena	dentiventris	Andrena dentiventris	Europe	Andrenidae	Andreninae	Andrenini	1.61	Below	genus	Buckner et al 2024; Ferrari et al 2022	non eusocial	all species from this family were considered non eusocial	Marshall et al 2024; Ferrari et al 2022; Cordeiro et al (this ms)
Andrena	Andrena	henotica	Andrena henotica	Europe	Andrenidae	Andreninae	Andrenini	1.6	Below	genus	Buckner et al 2024; Ferrari et al 2022	non eusocial	all species from this family were considered non eusocial	Marshall et al 2024; Ferrari et al 2022; Cordeiro et al (this ms)
Andrena	Andrena	obsoleta	Andrena obsoleta	Europe	Andrenidae	Andreninae	Andrenini	1.37	Below	genus	Buckner et al 2024; Ferrari et al 2022	non eusocial	all species from this family were considered non eusocial	Marshall et al 2024; Ferrari et al 2022; Cordeiro et al (this ms)
Andrena	Andrena	taraxaci	Andrena taraxaci	China	Andrenidae	Andreninae	Andrenini	1.68	Below	species	Ferrari et al 2022	non eusocial	species	Ferrari et al 2022
Andrena	Andrena	propinqua	Andrena propinqua	Europe	Andrenidae	Andreninae	Andrenini	2.03	Below	genus	Ferrari et al 2022	non eusocial	all species from this family were considered non eusocial	Ferrari et al 2022
Andrena	Andrena	algida	Andrena algida	USA	Andrenidae	Andreninae	Andrenini	NA	Below	species	Ferrari et al 2022	non eusocial	species	Ferrari et al 2022
Andrena	Andrena	alleghaniensis	Andrena alleghaniensis	USA	Andrenidae	Andreninae	Andrenini	NA	Below	species	Ferrari et al 2022	non eusocial	species	Ferrari et al 2022
Andrena	Andrena	anatolis	Andrena anatolis	USA	Andrenidae	Andreninae	Andrenini	NA	Below	species	Ferrari et al 2022	non eusocial	species	Ferrari et al 2022
Andrena	Andrena	angustitarsata	Andrena angustitarsata	USA	Andrenidae	Andreninae	Andrenini	NA	Below	species	Ferrari et al 2022	non eusocial	species	Ferrari et al 2022
Andrena	Andrena	arabis	Andrena arabis	USA	Andrenidae	Andreninae	Andrenini	NA	Below	species	Ferrari et al 2022	non eusocial	species	Ferrari et al 2022
Andrena	Andrena	asteris	Andrena asteris	USA	Andrenidae	Andreninae	Andrenini	NA	Below	species	Ferrari et al 2022	non eusocial	species	Ferrari et al 2022
Andrena	Andrena	atypica	Andrena atypica	USA	Andrenidae	Andreninae	Andrenini	NA	Below	species	Ferrari et al 2022	non eusocial	species	Ferrari et al 2022
Andrena	Andrena	auricoma	Andrena auricoma	USA	Andrenidae	Andreninae	Andrenini	NA	Below	species	Ferrari et al 2022	non eusocial	species	Ferrari et al 2022
Andrena	Andrena	banksi	Andrena banksi	USA	Andrenidae	Andreninae	Andrenini	NA	Below	species	Ferrari et al 2022	non eusocial	species	Ferrari et al 2022
Andrena	Andrena	barbara	Andrena barbara	USA	Andrenidae	Andreninae	Andrenini	NA	Below	species	Ferrari et al 2022	non eusocial	species	Ferrari et al 2022
Andrena	Andrena	barbilabris	Andrena barbilabris	USA	Andrenidae	Andreninae	Andrenini	1.97681	Below	species	Ferrari et al 2022	non eusocial	species	Ferrari et al 2022
Andrena	Andrena	berberidis	Andrena berberidis	USA	Andrenidae	Andreninae	Andrenini	NA	Below	species	Ferrari et al 2022	non eusocial	species	Ferrari et al 2022
Andrena	Andrena	bisalicis	Andrena bisalicis	USA	Andrenidae	Andreninae	Andrenini	NA	Below	species	Ferrari et al 2022	non eusocial	species	Ferrari et al 2022
Andrena	Andrena	bradleyi	Andrena bradleyi	USA	Andrenidae	Andreninae	Andrenini	NA	Below	species	Ferrari et al 2022	non eusocial	species	Ferrari et al 2022
Andrena	Andrena	brevipalpis	Andrena brevipalpis	USA	Andrenidae	Andreninae	Andrenini	NA	Below	species	Ferrari et al 2022	non eusocial	species	Ferrari et al 2022
Andrena	Andrena	candida	Andrena candida	USA	Andrenidae	Andreninae	Andrenini	NA	Below	species	Ferrari et al 2022	non eusocial	species	Ferrari et al 2022
Andrena	Andrena	carlini	Andrena carlini	USA	Andrenidae	Andreninae	Andrenini	2.65336	Below	species	Ferrari et al 2022	non eusocial	species	Ferrari et al 2022
Andrena	Andrena	carolina	Andrena carolina	USA	Andrenidae	Andreninae	Andrenini	NA	Below	species	Ferrari et al 2022	non eusocial	species	Ferrari et al 2022
Andrena	Andrena	ceanothi	Andrena ceanothi	USA	Andrenidae	Andreninae	Andrenini	NA	Below	species	Ferrari et al 2022	non eusocial	species	Ferrari et al 2022
Andrena	Andrena	cercocarpi	Andrena cercocarpi	USA	Andrenidae	Andreninae	Andrenini	NA	Below	species	Ferrari et al 2022	non eusocial	species	Ferrari et al 2022
Andrena	Andrena	chlorogaster	Andrena chlorogaster	USA	Andrenidae	Andreninae	Andrenini	NA	Below	species	Ferrari et al 2022	non eusocial	species	Ferrari et al 2022
Andrena	Andrena	chlorosoma	Andrena chlorosoma	USA	Andrenidae	Andreninae	Andrenini	NA	Below	species	Ferrari et al 2022	non eusocial	species	Ferrari et al 2022
Andrena	Andrena	chromotricha	Andrena chromotricha	USA	Andrenidae	Andreninae	Andrenini	NA	Below	species	Ferrari et al 2022	non eusocial	species	Ferrari et al 2022
Andrena	Andrena	clarkella	Andrena clarkella	USA	Andrenidae	Andreninae	Andrenini	2.97	Below	species	Ferrari et al 2022	non eusocial	species	Ferrari et al 2022
Andrena	Andrena	commoda	Andrena commoda	USA	Andrenidae	Andreninae	Andrenini	2.27205	Below	species	Ferrari et al 2022	non eusocial	species	Ferrari et al 2022
Andrena	Andrena	confederata	Andrena confederata	USA	Andrenidae	Andreninae	Andrenini	NA	Below	species	Ferrari et al 2022	non eusocial	species	Ferrari et al 2022
Andrena	Andrena	cornelli	Andrena cornelli	USA	Andrenidae	Andreninae	Andrenini	NA	Below	species	Ferrari et al 2022	non eusocial	species	Ferrari et al 2022
Andrena	Andrena	crataegi	Andrena crataegi	USA	Andrenidae	Andreninae	Andrenini	2.29429	Below	species	Ferrari et al 2022	non eusocial	species	Ferrari et al 2022
Andrena	Andrena	cressonii	Andrena cressonii	USA	Andrenidae	Andreninae	Andrenini	2.05201	Below	species	Ferrari et al 2022	non eusocial	species	Ferrari et al 2022
Andrena	Andrena	cuneilabris	Andrena cuneilabris	USA	Andrenidae	Andreninae	Andrenini	NA	Below	species	Ferrari et al 2022	non eusocial	species	Ferrari et al 2022
Andrena	Andrena	distans	Andrena distans	USA	Andrenidae	Andreninae	Andrenini	1.74131	Below	species	Ferrari et al 2022	non eusocial	species	Ferrari et al 2022
Andrena	Andrena	dunningi	Andrena dunningi	USA	Andrenidae	Andreninae	Andrenini	2.64908	Below	species	Ferrari et al 2022	non eusocial	species	Ferrari et al 2022
Andrena	Andrena	erigeniae	Andrena erigeniae	USA	Andrenidae	Andreninae	Andrenini	NA	Below	species	Ferrari et al 2022	non eusocial	species	Ferrari et al 2022
Andrena	Andrena	erythrogaster	Andrena erythrogaster	USA	Andrenidae	Andreninae	Andrenini	NA	Below	species	Ferrari et al 2022	non eusocial	species	Ferrari et al 2022
Andrena	Andrena	erythronii	Andrena erythronii	USA	Andrenidae	Andreninae	Andrenini	NA	Below	species	Ferrari et al 2022	non eusocial	species	Ferrari et al 2022
Andrena	Andrena	fenningeri	Andrena fenningeri	USA	Andrenidae	Andreninae	Andrenini	NA	Below	species	Ferrari et al 2022	non eusocial	species	Ferrari et al 2022
Andrena	Andrena	forbesii	Andrena forbesii	USA	Andrenidae	Andreninae	Andrenini	NA	Below	species	Ferrari et al 2022	non eusocial	species	Ferrari et al 2022
Andrena	Andrena	fragilis	Andrena fragilis	USA	Andrenidae	Andreninae	Andrenini	NA	Below	species	Ferrari et al 2022	non eusocial	species	Ferrari et al 2022
Andrena	Andrena	frigida	Andrena frigida	USA	Andrenidae	Andreninae	Andrenini	NA	Below	species	Ferrari et al 2022	non eusocial	species	Ferrari et al 2022
Andrena	Andrena	gardineri	Andrena gardineri	USA	Andrenidae	Andreninae	Andrenini	NA	Below	species	Ferrari et al 2022	non eusocial	species	Ferrari et al 2022
Andrena	Andrena	geranii	Andrena geranii	USA	Andrenidae	Andreninae	Andrenini	1.91981	Below	species	Ferrari et al 2022	non eusocial	species	Ferrari et al 2022
Andrena	Andrena	gnaphalii	Andrena gnaphalii	USA	Andrenidae	Andreninae	Andrenini	NA	Below	species	Ferrari et al 2022	non eusocial	species	Ferrari et al 2022
Andrena	Andrena	helianthi	Andrena helianthi	USA	Andrenidae	Andreninae	Andrenini	3.19561	Below	species	Ferrari et al 2022	non eusocial	species	Ferrari et al 2022
Andrena	Andrena	hemileuca	Andrena hemileuca	USA	Andrenidae	Andreninae	Andrenini	NA	Below	species	Ferrari et al 2022	non eusocial	species	Ferrari et al 2022
Andrena	Andrena	heraclei	Andrena heraclei	USA	Andrenidae	Andreninae	Andrenini	NA	Below	species	Ferrari et al 2022	non eusocial	species	Ferrari et al 2022
Andrena	Andrena	hilaris	Andrena hilaris	USA	Andrenidae	Andreninae	Andrenini	NA	Below	species	Ferrari et al 2022	non eusocial	species	Ferrari et al 2022
Andrena	Andrena	hippotes	Andrena hippotes	USA	Andrenidae	Andreninae	Andrenini	2.23852	Below	species	Ferrari et al 2022	non eusocial	species	Ferrari et al 2022
Andrena	Andrena	hirticincta	Andrena hirticincta	USA	Andrenidae	Andreninae	Andrenini	2.43899	Below	species	Ferrari et al 2022	non eusocial	species	Ferrari et al 2022
Andrena	Andrena	hypoleuca	Andrena hypoleuca	USA	Andrenidae	Andreninae	Andrenini	NA	Below	species	Ferrari et al 2022	non eusocial	species	Ferrari et al 2022
Andrena	Andrena	ilicis	Andrena ilicis	USA	Andrenidae	Andreninae	Andrenini	NA	Below	species	Ferrari et al 2022	non eusocial	species	Ferrari et al 2022
Andrena	Andrena	illini	Andrena illini	USA	Andrenidae	Andreninae	Andrenini	NA	Below	species	Ferrari et al 2022	non eusocial	species	Ferrari et al 2022
Andrena	Andrena	imitatrix	Andrena imitatrix	USA	Andrenidae	Andreninae	Andrenini	2.20456	Below	species	Ferrari et al 2022	non eusocial	species	Ferrari et al 2022
Andrena	Andrena	integra	Andrena integra	USA	Andrenidae	Andreninae	Andrenini	NA	Below	species	Ferrari et al 2022	non eusocial	species	Ferrari et al 2022
Andrena	Andrena	knuthiana	Andrena knuthiana	USA	Andrenidae	Andreninae	Andrenini	NA	Below	species	Ferrari et al 2022	non eusocial	species	Ferrari et al 2022
Andrena	Andrena	krigiana	Andrena krigiana	USA	Andrenidae	Andreninae	Andrenini	NA	Below	species	Ferrari et al 2022	non eusocial	species	Ferrari et al 2022
Andrena	Andrena	layiae	Andrena layiae	USA	Andrenidae	Andreninae	Andrenini	NA	Below	species	Ferrari et al 2022	non eusocial	species	Ferrari et al 2022
Andrena	Andrena	macoupinensis	Andrena macoupinensis	USA	Andrenidae	Andreninae	Andrenini	NA	Below	species	Ferrari et al 2022	non eusocial	species	Ferrari et al 2022
Andrena	Andrena	macra	Andrena macra	USA	Andrenidae	Andreninae	Andrenini	NA	Below	species	Ferrari et al 2022	non eusocial	species	Ferrari et al 2022
Andrena	Andrena	mandibularis	Andrena mandibularis	USA	Andrenidae	Andreninae	Andrenini	1.87326	Below	species	Ferrari et al 2022	non eusocial	species	Ferrari et al 2022
Andrena	Andrena	mariae	Andrena mariae	USA	Andrenidae	Andreninae	Andrenini	NA	Below	species	Ferrari et al 2022	non eusocial	species	Ferrari et al 2022
Andrena	Andrena	microchlora	Andrena microchlora	USA	Andrenidae	Andreninae	Andrenini	NA	Below	species	Ferrari et al 2022	non eusocial	species	Ferrari et al 2022
Andrena	Andrena	milwaukeensis	Andrena milwaukeensis	USA	Andrenidae	Andreninae	Andrenini	NA	Below	species	Ferrari et al 2022	non eusocial	species	Ferrari et al 2022
Andrena	Andrena	miranda	Andrena miranda	USA	Andrenidae	Andreninae	Andrenini	2.15431	Below	species	Ferrari et al 2022	non eusocial	species	Ferrari et al 2022
Andrena	Andrena	misella	Andrena misella	USA	Andrenidae	Andreninae	Andrenini	NA	Below	species	Ferrari et al 2022	non eusocial	species	Ferrari et al 2022
Andrena	Andrena	miserabilis	Andrena miserabilis	USA	Andrenidae	Andreninae	Andrenini	1.48281	Below	species	Ferrari et al 2022	non eusocial	species	Ferrari et al 2022
Andrena	Andrena	morrisonella	Andrena morrisonella	USA	Andrenidae	Andreninae	Andrenini	NA	Below	species	Ferrari et al 2022	non eusocial	species	Ferrari et al 2022
Andrena	Andrena	nasonii	Andrena nasonii	USA	Andrenidae	Andreninae	Andrenini	1.64841	Below	species	Ferrari et al 2022	non eusocial	species	Ferrari et al 2022
Andrena	Andrena	neonana	Andrena neonana	USA	Andrenidae	Andreninae	Andrenini	NA	Below	species	Ferrari et al 2022	non eusocial	species	Ferrari et al 2022
Andrena	Andrena	nigrae	Andrena nigrae	USA	Andrenidae	Andreninae	Andrenini	NA	Below	species	Ferrari et al 2022	non eusocial	species	Ferrari et al 2022
Andrena	Andrena	nigrihirta	Andrena nigrihirta	USA	Andrenidae	Andreninae	Andrenini	NA	Below	species	Ferrari et al 2022	non eusocial	species	Ferrari et al 2022
Andrena	Andrena	nigrocaerulea	Andrena nigrocaerulea	USA	Andrenidae	Andreninae	Andrenini	NA	Below	species	Ferrari et al 2022	non eusocial	species	Ferrari et al 2022
Andrena	Andrena	nivalis	Andrena nivalis	USA	Andrenidae	Andreninae	Andrenini	2.69878	Below	species	Ferrari et al 2022	non eusocial	species	Ferrari et al 2022
Andrena	Andrena	nubecula	Andrena nubecula	USA	Andrenidae	Andreninae	Andrenini	1.17386	Below	species	Ferrari et al 2022	non eusocial	species	Ferrari et al 2022
Andrena	Andrena	nuda	Andrena nuda	USA	Andrenidae	Andreninae	Andrenini	NA	Below	species	Ferrari et al 2022	non eusocial	species	Ferrari et al 2022
Andrena	Andrena	oenotherae	Andrena oenotherae	USA	Andrenidae	Andreninae	Andrenini	NA	Below	species	Ferrari et al 2022	non eusocial	species	Ferrari et al 2022
Andrena	Andrena	osmioides	Andrena osmioides	USA	Andrenidae	Andreninae	Andrenini	NA	Below	species	Ferrari et al 2022	non eusocial	species	Ferrari et al 2022
Andrena	Andrena	parachalybea	Andrena parachalybea	USA	Andrenidae	Andreninae	Andrenini	NA	Below	species	Ferrari et al 2022	non eusocial	species	Ferrari et al 2022
Andrena	Andrena	perplexa	Andrena perplexa	USA	Andrenidae	Andreninae	Andrenini	2.55809	Below	species	Ferrari et al 2022	non eusocial	species	Ferrari et al 2022
Andrena	Andrena	persimulata	Andrena persimulata	USA	Andrenidae	Andreninae	Andrenini	NA	Below	species	Ferrari et al 2022	non eusocial	species	Ferrari et al 2022
Andrena	Andrena	personata	Andrena personata	USA	Andrenidae	Andreninae	Andrenini	NA	Below	species	Ferrari et al 2022	non eusocial	species	Ferrari et al 2022
Andrena	Andrena	phaceliae	Andrena phaceliae	USA	Andrenidae	Andreninae	Andrenini	NA	Below	species	Ferrari et al 2022	non eusocial	species	Ferrari et al 2022
Andrena	Andrena	piperi	Andrena piperi	USA	Andrenidae	Andreninae	Andrenini	NA	Below	species	Ferrari et al 2022	non eusocial	species	Ferrari et al 2022
Andrena	Andrena	placata	Andrena placata	USA	Andrenidae	Andreninae	Andrenini	NA	Below	species	Ferrari et al 2022	non eusocial	species	Ferrari et al 2022
Andrena	Andrena	platyparia	Andrena platyparia	USA	Andrenidae	Andreninae	Andrenini	1.67761	Below	species	Ferrari et al 2022	non eusocial	species	Ferrari et al 2022
Andrena	Andrena	pruni	Andrena pruni	USA	Andrenidae	Andreninae	Andrenini	NA	Below	species	Ferrari et al 2022	non eusocial	species	Ferrari et al 2022
Andrena	Andrena	regularis	Andrena regularis	USA	Andrenidae	Andreninae	Andrenini	NA	Below	species	Ferrari et al 2022	non eusocial	species	Ferrari et al 2022
Andrena	Andrena	robertsonii	Andrena robertsonii	USA	Andrenidae	Andreninae	Andrenini	NA	Below	species	Ferrari et al 2022	non eusocial	species	Ferrari et al 2022
Andrena	Andrena	rufosignata	Andrena rufosignata	USA	Andrenidae	Andreninae	Andrenini	NA	Below	species	Ferrari et al 2022	non eusocial	species	Ferrari et al 2022
Andrena	Andrena	rugosa	Andrena rugosa	USA	Andrenidae	Andreninae	Andrenini	2.07853	Below	species	Ferrari et al 2022	non eusocial	species	Ferrari et al 2022
Andrena	Andrena	saccata	Andrena saccata	USA	Andrenidae	Andreninae	Andrenini	NA	Below	species	Ferrari et al 2022	non eusocial	species	Ferrari et al 2022
Andrena	Andrena	salicifloris	Andrena salicifloris	USA	Andrenidae	Andreninae	Andrenini	NA	Below	species	Ferrari et al 2022	non eusocial	species	Ferrari et al 2022
Andrena	Andrena	scurra	Andrena scurra	USA	Andrenidae	Andreninae	Andrenini	NA	Below	species	Ferrari et al 2022	non eusocial	species	Ferrari et al 2022
Andrena	Andrena	sigmundi	Andrena sigmundi	USA	Andrenidae	Andreninae	Andrenini	NA	Below	species	Ferrari et al 2022	non eusocial	species	Ferrari et al 2022
Andrena	Andrena	simplex	Andrena simplex	USA	Andrenidae	Andreninae	Andrenini	NA	Below	species	Ferrari et al 2022	non eusocial	species	Ferrari et al 2022
Andrena	Andrena	sola	Andrena sola	USA	Andrenidae	Andreninae	Andrenini	NA	Below	species	Ferrari et al 2022	non eusocial	species	Ferrari et al 2022
Andrena	Andrena	spiraeana	Andrena spiraeana	USA	Andrenidae	Andreninae	Andrenini	1.95749	Below	species	Ferrari et al 2022	non eusocial	species	Ferrari et al 2022
Andrena	Andrena	suavis	Andrena suavis	USA	Andrenidae	Andreninae	Andrenini	NA	Below	species	Ferrari et al 2022	non eusocial	species	Ferrari et al 2022
Andrena	Andrena	subchalybea	Andrena subchalybea	USA	Andrenidae	Andreninae	Andrenini	NA	Below	species	Ferrari et al 2022	non eusocial	species	Ferrari et al 2022
Andrena	Andrena	submoesta	Andrena submoesta	USA	Andrenidae	Andreninae	Andrenini	NA	Below	species	Ferrari et al 2022	non eusocial	species	Ferrari et al 2022
Andrena	Andrena	subtilis	Andrena subtilis	USA	Andrenidae	Andreninae	Andrenini	NA	Below	species	Ferrari et al 2022	non eusocial	species	Ferrari et al 2022
Andrena	Andrena	texana	Andrena texana	USA	Andrenidae	Andreninae	Andrenini	NA	Below	species	Ferrari et al 2022	non eusocial	species	Ferrari et al 2022
Andrena	Andrena	tridens	Andrena tridens	USA	Andrenidae	Andreninae	Andrenini	NA	Below	species	Ferrari et al 2022	non eusocial	species	Ferrari et al 2022
Andrena	Andrena	vicina	Andrena vicina	USA	Andrenidae	Andreninae	Andrenini	2.62774	Below	species	Ferrari et al 2022	non eusocial	species	Ferrari et al 2022
Andrena	Andrena	violae	Andrena violae	USA	Andrenidae	Andreninae	Andrenini	NA	Below	species	Ferrari et al 2022	non eusocial	species	Ferrari et al 2022
Andrena	Andrena	virginiana	Andrena virginiana	USA	Andrenidae	Andreninae	Andrenini	NA	Below	species	Ferrari et al 2022	non eusocial	species	Ferrari et al 2022
Andrena	Andrena	wheeleri	Andrena wheeleri	USA	Andrenidae	Andreninae	Andrenini	NA	Below	species	Ferrari et al 2022	non eusocial	species	Ferrari et al 2022
Andrena	Andrena	wilkella	Andrena wilkella	USA	Andrenidae	Andreninae	Andrenini	2.36	Below	species	Ferrari et al 2022	non eusocial	species	Ferrari et al 2022
Andrena	Andrena	w-scripta	Andrena w-scripta	USA	Andrenidae	Andreninae	Andrenini	NA	Below	species	Ferrari et al 2022	non eusocial	species	Ferrari et al 2022
Andrena	Andrena	ziziae	Andrena ziziae	USA	Andrenidae	Andreninae	Andrenini	1.28157	Below	species	Ferrari et al 2022	non eusocial	species	Ferrari et al 2022
Andrena	Andrena	abbreviata	Andrena abbreviata	Europe	Andrenidae	Andreninae	Andrenini	2.1	Below	species	Marshall et al 2024	non eusocial	species	Marshall et al 2024
Andrena	Andrena	aberrans	Andrena aberrans	Europe	Andrenidae	Andreninae	Andrenini	2.93	Below	species	Marshall et al 2024	non eusocial	species	Marshall et al 2024
Andrena	Andrena	abjecta	Andrena abjecta	Europe	Andrenidae	Andreninae	Andrenini	2.58	Below	species	Marshall et al 2024	non eusocial	species	Marshall et al 2024
Andrena	Andrena	abrupta	Andrena abrupta	Europe	Andrenidae	Andreninae	Andrenini	1.84	Below	species	Marshall et al 2024	non eusocial	species	Marshall et al 2024
Andrena	Andrena	acerba	Andrena acerba	Europe	Andrenidae	Andreninae	Andrenini	NA	Below	species	Marshall et al 2024	non eusocial	species	Marshall et al 2024
Andrena	Andrena	aciculata	Andrena aciculata	Europe	Andrenidae	Andreninae	Andrenini	1.31	Below	species	Marshall et al 2024	non eusocial	species	Marshall et al 2024
Andrena	Andrena	aegyptiaca	Andrena aegyptiaca	Europe	Andrenidae	Andreninae	Andrenini	1.63	Below	species	Marshall et al 2024	non eusocial	species	Marshall et al 2024
Andrena	Andrena	aegypticola	Andrena aegypticola	Europe	Andrenidae	Andreninae	Andrenini	NA	Below	species	Marshall et al 2024	non eusocial	species	Marshall et al 2024
Andrena	Andrena	aerinifrons	Andrena aerinifrons	Europe	Andrenidae	Andreninae	Andrenini	2.13	Below	species	Marshall et al 2024	non eusocial	species	Marshall et al 2024
Andrena	Andrena	afrensis	Andrena afrensis	Europe	Andrenidae	Andreninae	Andrenini	2.97	Below	species	Marshall et al 2024	non eusocial	species	Marshall et al 2024
Andrena	Andrena	agnata	Andrena agnata	Europe	Andrenidae	Andreninae	Andrenini	2.23	Below	species	Marshall et al 2024	non eusocial	species	Marshall et al 2024
Andrena	Andrena	albopicta	Andrena albopicta	Europe	Andrenidae	Andreninae	Andrenini	NA	Below	species	Marshall et al 2024	non eusocial	species	Marshall et al 2024
Andrena	Andrena	albopunctata	Andrena albopunctata	Europe	Andrenidae	Andreninae	Andrenini	3.15	Below	species	Marshall et al 2024	non eusocial	species	Marshall et al 2024
Andrena	Andrena	alfkenelloides	Andrena alfkenelloides	Europe	Andrenidae	Andreninae	Andrenini	1.44	Below	species	Marshall et al 2024	non eusocial	species	Marshall et al 2024
Andrena	Andrena	allosa	Andrena allosa	Europe	Andrenidae	Andreninae	Andrenini	1.94	Below	species	Marshall et al 2024	non eusocial	species	Marshall et al 2024
Andrena	Andrena	alluaudi	Andrena alluaudi	Europe	Andrenidae	Andreninae	Andrenini	1.97	Below	species	Marshall et al 2024	non eusocial	species	Marshall et al 2024
Andrena	Andrena	amieti	Andrena amieti	Europe	Andrenidae	Andreninae	Andrenini	NA	Below	species	Marshall et al 2024	non eusocial	species	Marshall et al 2024
Andrena	Andrena	ampla	Andrena ampla	Europe	Andrenidae	Andreninae	Andrenini	2.2	Below	species	Marshall et al 2024	non eusocial	species	Marshall et al 2024
Andrena	Andrena	anatolica	Andrena anatolica	Europe	Andrenidae	Andreninae	Andrenini	1.94	Below	species	Marshall et al 2024	non eusocial	species	Marshall et al 2024
Andrena	Andrena	asperrima	Andrena asperrima	Europe	Andrenidae	Andreninae	Andrenini	2.87	Below	species	Marshall et al 2024	non eusocial	species	Marshall et al 2024
Andrena	Andrena	asperula	Andrena asperula	Europe	Andrenidae	Andreninae	Andrenini	2.28	Below	species	Marshall et al 2024	non eusocial	species	Marshall et al 2024
Andrena	Andrena	assimilis	Andrena assimilis	Europe	Andrenidae	Andreninae	Andrenini	3.29	Below	species	Marshall et al 2024	non eusocial	species	Marshall et al 2024
Andrena	Andrena	astica	Andrena astica	Europe	Andrenidae	Andreninae	Andrenini	2.24	Below	species	Marshall et al 2024	non eusocial	species	Marshall et al 2024
Andrena	Andrena	athenensis	Andrena athenensis	Europe	Andrenidae	Andreninae	Andrenini	2.3	Below	species	Marshall et al 2024	non eusocial	species	Marshall et al 2024
Andrena	Andrena	atrata	Andrena atrata	Europe	Andrenidae	Andreninae	Andrenini	1.73	Below	species	Marshall et al 2024	non eusocial	species	Marshall et al 2024
Andrena	Andrena	atrotegularis	Andrena atrotegularis	Europe	Andrenidae	Andreninae	Andrenini	3.36	Below	species	Marshall et al 2024	non eusocial	species	Marshall et al 2024
Andrena	Andrena	avara	Andrena avara	Europe	Andrenidae	Andreninae	Andrenini	1.95	Below	species	Marshall et al 2024	non eusocial	species	Marshall et al 2024
Andrena	Andrena	baetica	Andrena baetica	Europe	Andrenidae	Andreninae	Andrenini	NA	Below	species	Marshall et al 2024	non eusocial	species	Marshall et al 2024
Andrena	Andrena	barbareae	Andrena barbareae	Europe	Andrenidae	Andreninae	Andrenini	NA	Below	species	Marshall et al 2024	non eusocial	species	Marshall et al 2024
Andrena	Andrena	bellidis	Andrena bellidis	Europe	Andrenidae	Andreninae	Andrenini	1.7	Below	species	Marshall et al 2024	non eusocial	species	Marshall et al 2024
Andrena	Andrena	benoisti	Andrena benoisti	Europe	Andrenidae	Andreninae	Andrenini	2.66	Below	species	Marshall et al 2024	non eusocial	species	Marshall et al 2024
Andrena	Andrena	bicolorata	Andrena bicolorata	Europe	Andrenidae	Andreninae	Andrenini	2.83	Below	species	Marshall et al 2024	non eusocial	species	Marshall et al 2024
Andrena	Andrena	binominata	Andrena binominata	Europe	Andrenidae	Andreninae	Andrenini	2.24	Below	species	Marshall et al 2024	non eusocial	species	Marshall et al 2024
Andrena	Andrena	bisulcata	Andrena bisulcata	Europe	Andrenidae	Andreninae	Andrenini	1.62	Below	species	Marshall et al 2024	non eusocial	species	Marshall et al 2024
Andrena	Andrena	boyerella	Andrena boyerella	Europe	Andrenidae	Andreninae	Andrenini	2.11	Below	species	Marshall et al 2024	non eusocial	species	Marshall et al 2024
Andrena	Andrena	brumanensis	Andrena brumanensis	Europe	Andrenidae	Andreninae	Andrenini	1.75	Below	species	Marshall et al 2024	non eusocial	species	Marshall et al 2024
Andrena	Andrena	canohirta	Andrena canohirta	Europe	Andrenidae	Andreninae	Andrenini	1.5	Below	species	Marshall et al 2024	non eusocial	species	Marshall et al 2024
Andrena	Andrena	cantiaca	Andrena cantiaca	Europe	Andrenidae	Andreninae	Andrenini	NA	Below	species	Marshall et al 2024	non eusocial	species	Marshall et al 2024
Andrena	Andrena	chaetogastra	Andrena chaetogastra	Europe	Andrenidae	Andreninae	Andrenini	NA	Below	species	Marshall et al 2024	non eusocial	species	Marshall et al 2024
Andrena	Andrena	chersona	Andrena chersona	Europe	Andrenidae	Andreninae	Andrenini	1.1	Below	species	Marshall et al 2024	non eusocial	species	Marshall et al 2024
Andrena	Andrena	chrysopus	Andrena chrysopus	Europe	Andrenidae	Andreninae	Andrenini	1.91	Below	species	Marshall et al 2024	non eusocial	species	Marshall et al 2024
Andrena	Andrena	chrysopyga	Andrena chrysopyga	Europe	Andrenidae	Andreninae	Andrenini	2.38	Below	species	Marshall et al 2024	non eusocial	species	Marshall et al 2024
Andrena	Andrena	cinerea	Andrena cinerea	Europe	Andrenidae	Andreninae	Andrenini	1.9	Below	species	Marshall et al 2024	non eusocial	species	Marshall et al 2024
Andrena	Andrena	cinereophila	Andrena cinereophila	Europe	Andrenidae	Andreninae	Andrenini	1.99	Below	species	Marshall et al 2024	non eusocial	species	Marshall et al 2024
Andrena	Andrena	clypella	Andrena clypella	Europe	Andrenidae	Andreninae	Andrenini	2.15	Below	species	Marshall et al 2024	non eusocial	species	Marshall et al 2024
Andrena	Andrena	coitana	Andrena coitana	Europe	Andrenidae	Andreninae	Andrenini	1.54	Below	species	Marshall et al 2024	non eusocial	species	Marshall et al 2024
Andrena	Andrena	colletiformis	Andrena colletiformis	Europe	Andrenidae	Andreninae	Andrenini	1.77	Below	species	Marshall et al 2024	non eusocial	species	Marshall et al 2024
Andrena	Andrena	colonialis	Andrena colonialis	Europe	Andrenidae	Andreninae	Andrenini	NA	Below	species	Marshall et al 2024	non eusocial	species	Marshall et al 2024
Andrena	Andrena	comta	Andrena comta	Europe	Andrenidae	Andreninae	Andrenini	NA	Below	species	Marshall et al 2024	non eusocial	species	Marshall et al 2024
Andrena	Andrena	cordialis	Andrena cordialis	Europe	Andrenidae	Andreninae	Andrenini	1.95	Below	species	Marshall et al 2024	non eusocial	species	Marshall et al 2024
Andrena	Andrena	crecca	Andrena crecca	Europe	Andrenidae	Andreninae	Andrenini	NA	Below	species	Marshall et al 2024	non eusocial	species	Marshall et al 2024
Andrena	Andrena	crepidis	Andrena crepidis	Europe	Andrenidae	Andreninae	Andrenini	NA	Below	species	Marshall et al 2024	non eusocial	species	Marshall et al 2024
Andrena	Andrena	curtivalvis	Andrena curtivalvis	Europe	Andrenidae	Andreninae	Andrenini	2.12	Below	species	Marshall et al 2024	non eusocial	species	Marshall et al 2024
Andrena	Andrena	curvana	Andrena curvana	Europe	Andrenidae	Andreninae	Andrenini	1.3	Below	species	Marshall et al 2024	non eusocial	species	Marshall et al 2024
Andrena	Andrena	cyanomicans	Andrena cyanomicans	Europe	Andrenidae	Andreninae	Andrenini	2.85	Below	species	Marshall et al 2024	non eusocial	species	Marshall et al 2024
Andrena	Andrena	cypria	Andrena cypria	Europe	Andrenidae	Andreninae	Andrenini	1.58	Below	species	Marshall et al 2024	non eusocial	species	Marshall et al 2024
Andrena	Andrena	damara	Andrena damara	Europe	Andrenidae	Andreninae	Andrenini	2.17	Below	species	Marshall et al 2024	non eusocial	species	Marshall et al 2024
Andrena	Andrena	dargia	Andrena dargia	Europe	Andrenidae	Andreninae	Andrenini	1.37	Below	species	Marshall et al 2024	non eusocial	species	Marshall et al 2024
Andrena	Andrena	delphiensis	Andrena delphiensis	Europe	Andrenidae	Andreninae	Andrenini	2.67	Below	species	Marshall et al 2024	non eusocial	species	Marshall et al 2024
Andrena	Andrena	dinizi	Andrena dinizi	Europe	Andrenidae	Andreninae	Andrenini	NA	Below	species	Marshall et al 2024	non eusocial	species	Marshall et al 2024
Andrena	Andrena	dorsalis	Andrena dorsalis	Europe	Andrenidae	Andreninae	Andrenini	1.76	Below	species	Marshall et al 2024	non eusocial	species	Marshall et al 2024
Andrena	Andrena	dourada	Andrena dourada	Europe	Andrenidae	Andreninae	Andrenini	NA	Below	species	Marshall et al 2024	non eusocial	species	Marshall et al 2024
Andrena	Andrena	doursana	Andrena doursana	Europe	Andrenidae	Andreninae	Andrenini	2.19	Below	species	Marshall et al 2024	non eusocial	species	Marshall et al 2024
Andrena	Andrena	dubiosa	Andrena dubiosa	Europe	Andrenidae	Andreninae	Andrenini	3.22	Below	species	Marshall et al 2024	non eusocial	species	Marshall et al 2024
Andrena	Andrena	ebmerella	Andrena ebmerella	Europe	Andrenidae	Andreninae	Andrenini	NA	Below	species	Marshall et al 2024	non eusocial	species	Marshall et al 2024
Andrena	Andrena	elata	Andrena elata	Europe	Andrenidae	Andreninae	Andrenini	2.06	Below	species	Marshall et al 2024	non eusocial	species	Marshall et al 2024
Andrena	Andrena	elmaria	Andrena elmaria	Europe	Andrenidae	Andreninae	Andrenini	2.57	Below	species	Marshall et al 2024	non eusocial	species	Marshall et al 2024
Andrena	Andrena	enslinella	Andrena enslinella	Europe	Andrenidae	Andreninae	Andrenini	1.55	Below	species	Marshall et al 2024	non eusocial	species	Marshall et al 2024
Andrena	Andrena	erberi	Andrena erberi	Europe	Andrenidae	Andreninae	Andrenini	2.85	Below	species	Marshall et al 2024	non eusocial	species	Marshall et al 2024
Andrena	Andrena	exquisita	Andrena exquisita	Europe	Andrenidae	Andreninae	Andrenini	2.4	Below	species	Marshall et al 2024	non eusocial	species	Marshall et al 2024
Andrena	Andrena	ferox	Andrena ferox	Europe	Andrenidae	Andreninae	Andrenini	2.4	Below	species	Marshall et al 2024	non eusocial	species	Marshall et al 2024
Andrena	Andrena	fertoni	Andrena fertoni	Europe	Andrenidae	Andreninae	Andrenini	2.05	Below	species	Marshall et al 2024	non eusocial	species	Marshall et al 2024
Andrena	Andrena	figurata	Andrena figurata	Europe	Andrenidae	Andreninae	Andrenini	NA	Below	species	Marshall et al 2024	non eusocial	species	Marshall et al 2024
Andrena	Andrena	fimbriata	Andrena fimbriata	Europe	Andrenidae	Andreninae	Andrenini	2.28	Below	species	Marshall et al 2024	non eusocial	species	Marshall et al 2024
Andrena	Andrena	flavilabris	Andrena flavilabris	Europe	Andrenidae	Andreninae	Andrenini	NA	Below	species	Marshall et al 2024	non eusocial	species	Marshall et al 2024
Andrena	Andrena	flavobila	Andrena flavobila	Europe	Andrenidae	Andreninae	Andrenini	2.61	Below	species	Marshall et al 2024	non eusocial	species	Marshall et al 2024
Andrena	Andrena	florivaga	Andrena florivaga	Europe	Andrenidae	Andreninae	Andrenini	1.94	Below	species	Marshall et al 2024	non eusocial	species	Marshall et al 2024
Andrena	Andrena	foeniculae	Andrena foeniculae	Europe	Andrenidae	Andreninae	Andrenini	NA	Below	species	Marshall et al 2024	non eusocial	species	Marshall et al 2024
Andrena	Andrena	forsterella	Andrena forsterella	Europe	Andrenidae	Andreninae	Andrenini	2.54	Below	species	Marshall et al 2024	non eusocial	species	Marshall et al 2024
Andrena	Andrena	fortipunctata	Andrena fortipunctata	Europe	Andrenidae	Andreninae	Andrenini	NA	Below	species	Marshall et al 2024	non eusocial	species	Marshall et al 2024
Andrena	Andrena	freygessneri	Andrena freygessneri	Europe	Andrenidae	Andreninae	Andrenini	NA	Below	species	Marshall et al 2024	non eusocial	species	Marshall et al 2024
Andrena	Andrena	fulica	Andrena fulica	Europe	Andrenidae	Andreninae	Andrenini	1.34	Below	species	Marshall et al 2024	non eusocial	species	Marshall et al 2024
Andrena	Andrena	fulvicornis	Andrena fulvicornis	Europe	Andrenidae	Andreninae	Andrenini	2.07	Below	species	Marshall et al 2024	non eusocial	species	Marshall et al 2024
Andrena	Andrena	fulvida	Andrena fulvida	Europe	Andrenidae	Andreninae	Andrenini	2.24	Below	species	Marshall et al 2024	non eusocial	species	Marshall et al 2024
Andrena	Andrena	fuscocalcarata	Andrena fuscocalcarata	Europe	Andrenidae	Andreninae	Andrenini	NA	Below	species	Marshall et al 2024	non eusocial	species	Marshall et al 2024
Andrena	Andrena	fuscosa	Andrena fuscosa	Europe	Andrenidae	Andreninae	Andrenini	3.1	Below	species	Marshall et al 2024	non eusocial	species	Marshall et al 2024
Andrena	Andrena	glandaria	Andrena glandaria	Europe	Andrenidae	Andreninae	Andrenini	NA	Below	species	Marshall et al 2024	non eusocial	species	Marshall et al 2024
Andrena	Andrena	gordia	Andrena gordia	Europe	Andrenidae	Andreninae	Andrenini	1.8	Below	species	Marshall et al 2024	non eusocial	species	Marshall et al 2024
Andrena	Andrena	graecella	Andrena graecella	Europe	Andrenidae	Andreninae	Andrenini	1.39	Below	species	Marshall et al 2024	non eusocial	species	Marshall et al 2024
Andrena	Andrena	gredana	Andrena gredana	Europe	Andrenidae	Andreninae	Andrenini	NA	Below	species	Marshall et al 2024	non eusocial	species	Marshall et al 2024
Andrena	Andrena	grossella	Andrena grossella	Europe	Andrenidae	Andreninae	Andrenini	2.28	Below	species	Marshall et al 2024	non eusocial	species	Marshall et al 2024
Andrena	Andrena	hedikae	Andrena hedikae	Europe	Andrenidae	Andreninae	Andrenini	1.54	Below	species	Marshall et al 2024	non eusocial	species	Marshall et al 2024
Andrena	Andrena	heinrichi	Andrena heinrichi	Europe	Andrenidae	Andreninae	Andrenini	NA	Below	species	Marshall et al 2024	non eusocial	species	Marshall et al 2024
Andrena	Andrena	hesperia	Andrena hesperia	Europe	Andrenidae	Andreninae	Andrenini	1.92	Below	species	Marshall et al 2024	non eusocial	species	Marshall et al 2024
Andrena	Andrena	heterodoxa	Andrena heterodoxa	Europe	Andrenidae	Andreninae	Andrenini	2.12	Below	species	Marshall et al 2024	non eusocial	species	Marshall et al 2024
Andrena	Andrena	hillana	Andrena hillana	Europe	Andrenidae	Andreninae	Andrenini	1.38	Below	species	Marshall et al 2024	non eusocial	species	Marshall et al 2024
Andrena	Andrena	humabilis	Andrena humabilis	Europe	Andrenidae	Andreninae	Andrenini	2.47	Below	species	Marshall et al 2024	non eusocial	species	Marshall et al 2024
Andrena	Andrena	hyemala	Andrena hyemala	Europe	Andrenidae	Andreninae	Andrenini	1.27	Below	species	Marshall et al 2024	non eusocial	species	Marshall et al 2024
Andrena	Andrena	hystrix	Andrena hystrix	Europe	Andrenidae	Andreninae	Andrenini	1.84	Below	species	Marshall et al 2024	non eusocial	species	Marshall et al 2024
Andrena	Andrena	icterina	Andrena icterina	Europe	Andrenidae	Andreninae	Andrenini	1.67	Below	species	Marshall et al 2024	non eusocial	species	Marshall et al 2024
Andrena	Andrena	illyrica	Andrena illyrica	Europe	Andrenidae	Andreninae	Andrenini	1.42	Below	species	Marshall et al 2024	non eusocial	species	Marshall et al 2024
Andrena	Andrena	incisa	Andrena incisa	Europe	Andrenidae	Andreninae	Andrenini	2.63	Below	species	Marshall et al 2024	non eusocial	species	Marshall et al 2024
Andrena	Andrena	inconstans	Andrena inconstans	Europe	Andrenidae	Andreninae	Andrenini	NA	Below	species	Marshall et al 2024	non eusocial	species	Marshall et al 2024
Andrena	Andrena	intermedia	Andrena intermedia	Europe	Andrenidae	Andreninae	Andrenini	2.37	Below	species	Marshall et al 2024	non eusocial	species	Marshall et al 2024
Andrena	Andrena	isis	Andrena isis	Europe	Andrenidae	Andreninae	Andrenini	2.28	Below	species	Marshall et al 2024	non eusocial	species	Marshall et al 2024
Andrena	Andrena	juliana	Andrena juliana	Europe	Andrenidae	Andreninae	Andrenini	1.65	Below	species	Marshall et al 2024	non eusocial	species	Marshall et al 2024
Andrena	Andrena	kamarti	Andrena kamarti	Europe	Andrenidae	Andreninae	Andrenini	1.94	Below	species	Marshall et al 2024	non eusocial	species	Marshall et al 2024
Andrena	Andrena	kornosica	Andrena kornosica	Europe	Andrenidae	Andreninae	Andrenini	1.86	Below	species	Marshall et al 2024	non eusocial	species	Marshall et al 2024
Andrena	Andrena	lamiana	Andrena lamiana	Europe	Andrenidae	Andreninae	Andrenini	1.31	Below	species	Marshall et al 2024	non eusocial	species	Marshall et al 2024
Andrena	Andrena	langadensis	Andrena langadensis	Europe	Andrenidae	Andreninae	Andrenini	1.97	Below	species	Marshall et al 2024	non eusocial	species	Marshall et al 2024
Andrena	Andrena	larisana	Andrena larisana	Europe	Andrenidae	Andreninae	Andrenini	NA	Below	species	Marshall et al 2024	non eusocial	species	Marshall et al 2024
Andrena	Andrena	lateralis	Andrena lateralis	Europe	Andrenidae	Andreninae	Andrenini	2.79	Below	species	Marshall et al 2024	non eusocial	species	Marshall et al 2024
Andrena	Andrena	lavandulae	Andrena lavandulae	Europe	Andrenidae	Andreninae	Andrenini	2.36	Below	species	Marshall et al 2024	non eusocial	species	Marshall et al 2024
Andrena	Andrena	lepida	Andrena lepida	Europe	Andrenidae	Andreninae	Andrenini	2.1	Below	species	Marshall et al 2024	non eusocial	species	Marshall et al 2024
Andrena	Andrena	leucolippa	Andrena leucolippa	Europe	Andrenidae	Andreninae	Andrenini	2.19	Below	species	Marshall et al 2024	non eusocial	species	Marshall et al 2024
Andrena	Andrena	leucophaea	Andrena leucophaea	Europe	Andrenidae	Andreninae	Andrenini	1.84	Below	species	Marshall et al 2024	non eusocial	species	Marshall et al 2024
Andrena	Andrena	leucopsis	Andrena leucopsis	Europe	Andrenidae	Andreninae	Andrenini	2.08	Below	species	Marshall et al 2024	non eusocial	species	Marshall et al 2024
Andrena	Andrena	levante	Andrena levante	Europe	Andrenidae	Andreninae	Andrenini	NA	Below	species	Marshall et al 2024	non eusocial	species	Marshall et al 2024
Andrena	Andrena	limassolica	Andrena limassolica	Europe	Andrenidae	Andreninae	Andrenini	1.61	Below	species	Marshall et al 2024	non eusocial	species	Marshall et al 2024
Andrena	Andrena	limbata	Andrena limbata	Europe	Andrenidae	Andreninae	Andrenini	2.86	Below	species	Marshall et al 2024	non eusocial	species	Marshall et al 2024
Andrena	Andrena	limonii	Andrena limonii	Europe	Andrenidae	Andreninae	Andrenini	NA	Below	species	Marshall et al 2024	non eusocial	species	Marshall et al 2024
Andrena	Andrena	lindbergella	Andrena lindbergella	Europe	Andrenidae	Andreninae	Andrenini	NA	Below	species	Marshall et al 2024	non eusocial	species	Marshall et al 2024
Andrena	Andrena	lineolata	Andrena lineolata	Europe	Andrenidae	Andreninae	Andrenini	1.64	Below	species	Marshall et al 2024	non eusocial	species	Marshall et al 2024
Andrena	Andrena	livens	Andrena livens	Europe	Andrenidae	Andreninae	Andrenini	2.31	Below	species	Marshall et al 2024	non eusocial	species	Marshall et al 2024
Andrena	Andrena	longibarbis	Andrena longibarbis	Europe	Andrenidae	Andreninae	Andrenini	1.63	Below	species	Marshall et al 2024	non eusocial	species	Marshall et al 2024
Andrena	Andrena	lonicera	Andrena lonicera	Europe	Andrenidae	Andreninae	Andrenini	NA	Below	species	Marshall et al 2024	non eusocial	species	Marshall et al 2024
Andrena	Andrena	macroptera	Andrena macroptera	Europe	Andrenidae	Andreninae	Andrenini	2.66	Below	species	Marshall et al 2024	non eusocial	species	Marshall et al 2024
Andrena	Andrena	maderensis	Andrena maderensis	Europe	Andrenidae	Andreninae	Andrenini	2.39	Below	species	Marshall et al 2024	non eusocial	species	Marshall et al 2024
Andrena	Andrena	magna	Andrena magna	Europe	Andrenidae	Andreninae	Andrenini	3.22	Below	species	Marshall et al 2024	non eusocial	species	Marshall et al 2024
Andrena	Andrena	magunta	Andrena magunta	Europe	Andrenidae	Andreninae	Andrenini	1.54	Below	species	Marshall et al 2024	non eusocial	species	Marshall et al 2024
Andrena	Andrena	medeninensis	Andrena medeninensis	Europe	Andrenidae	Andreninae	Andrenini	2	Below	species	Marshall et al 2024	non eusocial	species	Marshall et al 2024
Andrena	Andrena	mediovittata	Andrena mediovittata	Europe	Andrenidae	Andreninae	Andrenini	3.9	Below	species	Marshall et al 2024	non eusocial	species	Marshall et al 2024
Andrena	Andrena	merula	Andrena merula	Europe	Andrenidae	Andreninae	Andrenini	1.96	Below	species	Marshall et al 2024	non eusocial	species	Marshall et al 2024
Andrena	Andrena	microthorax	Andrena microthorax	Europe	Andrenidae	Andreninae	Andrenini	NA	Below	species	Marshall et al 2024	non eusocial	species	Marshall et al 2024
Andrena	Andrena	miegiella	Andrena miegiella	Europe	Andrenidae	Andreninae	Andrenini	1.59	Below	species	Marshall et al 2024	non eusocial	species	Marshall et al 2024
Andrena	Andrena	minapalumboi	Andrena minapalumboi	Europe	Andrenidae	Andreninae	Andrenini	2.6	Below	species	Marshall et al 2024	non eusocial	species	Marshall et al 2024
Andrena	Andrena	mistrensis	Andrena mistrensis	Europe	Andrenidae	Andreninae	Andrenini	NA	Below	species	Marshall et al 2024	non eusocial	species	Marshall et al 2024
Andrena	Andrena	mocsaryi	Andrena mocsaryi	Europe	Andrenidae	Andreninae	Andrenini	2.19	Below	species	Marshall et al 2024	non eusocial	species	Marshall et al 2024
Andrena	Andrena	monacha	Andrena monacha	Europe	Andrenidae	Andreninae	Andrenini	1.96	Below	species	Marshall et al 2024	non eusocial	species	Marshall et al 2024
Andrena	Andrena	montana	Andrena montana	Europe	Andrenidae	Andreninae	Andrenini	1.61	Below	species	Marshall et al 2024	non eusocial	species	Marshall et al 2024
Andrena	Andrena	montarca	Andrena montarca	Europe	Andrenidae	Andreninae	Andrenini	1.29	Below	species	Marshall et al 2024	non eusocial	species	Marshall et al 2024
Andrena	Andrena	morio	Andrena morio	Europe	Andrenidae	Andreninae	Andrenini	3.28	Below	species	Marshall et al 2024	non eusocial	species	Marshall et al 2024
Andrena	Andrena	murana	Andrena murana	Europe	Andrenidae	Andreninae	Andrenini	2.38	Below	species	Marshall et al 2024	non eusocial	species	Marshall et al 2024
Andrena	Andrena	muscaria	Andrena muscaria	Europe	Andrenidae	Andreninae	Andrenini	2.22	Below	species	Marshall et al 2024	non eusocial	species	Marshall et al 2024
Andrena	Andrena	nanaeformis	Andrena nanaeformis	Europe	Andrenidae	Andreninae	Andrenini	1.64	Below	species	Marshall et al 2024	non eusocial	species	Marshall et al 2024
Andrena	Andrena	nanula	Andrena nanula	Europe	Andrenidae	Andreninae	Andrenini	1.21	Below	species	Marshall et al 2024	non eusocial	species	Marshall et al 2024
Andrena	Andrena	nasuta	Andrena nasuta	Europe	Andrenidae	Andreninae	Andrenini	3.07	Below	species	Marshall et al 2024	non eusocial	species	Marshall et al 2024
Andrena	Andrena	nebularia	Andrena nebularia	Europe	Andrenidae	Andreninae	Andrenini	1.28	Below	species	Marshall et al 2024	non eusocial	species	Marshall et al 2024
Andrena	Andrena	neocypriaca	Andrena neocypriaca	Europe	Andrenidae	Andreninae	Andrenini	1.65	Below	species	Marshall et al 2024	non eusocial	species	Marshall et al 2024
Andrena	Andrena	neovirida	Andrena neovirida	Europe	Andrenidae	Andreninae	Andrenini	NA	Below	species	Marshall et al 2024	non eusocial	species	Marshall et al 2024
Andrena	Andrena	nigroolivacea	Andrena nigroolivacea	Europe	Andrenidae	Andreninae	Andrenini	2.5	Below	species	Marshall et al 2024	non eusocial	species	Marshall et al 2024
Andrena	Andrena	nigropilosa	Andrena nigropilosa	Europe	Andrenidae	Andreninae	Andrenini	2.72	Below	species	Marshall et al 2024	non eusocial	species	Marshall et al 2024
Andrena	Andrena	nigroviridula	Andrena nigroviridula	Europe	Andrenidae	Andreninae	Andrenini	1.44	Below	species	Marshall et al 2024	non eusocial	species	Marshall et al 2024
Andrena	Andrena	nilotica	Andrena nilotica	Europe	Andrenidae	Andreninae	Andrenini	2.96	Below	species	Marshall et al 2024	non eusocial	species	Marshall et al 2024
Andrena	Andrena	nisoria	Andrena nisoria	Europe	Andrenidae	Andreninae	Andrenini	1.65	Below	species	Marshall et al 2024	non eusocial	species	Marshall et al 2024
Andrena	Andrena	nitidemula	Andrena nitidemula	Europe	Andrenidae	Andreninae	Andrenini	NA	Below	species	Marshall et al 2024	non eusocial	species	Marshall et al 2024
Andrena	Andrena	nobilis	Andrena nobilis	Europe	Andrenidae	Andreninae	Andrenini	2.66	Below	species	Marshall et al 2024	non eusocial	species	Marshall et al 2024
Andrena	Andrena	notata	Andrena notata	Europe	Andrenidae	Andreninae	Andrenini	3.07	Below	species	Marshall et al 2024	non eusocial	species	Marshall et al 2024
Andrena	Andrena	nucleola	Andrena nucleola	Europe	Andrenidae	Andreninae	Andrenini	2.28	Below	species	Marshall et al 2024	non eusocial	species	Marshall et al 2024
Andrena	Andrena	numida	Andrena numida	Europe	Andrenidae	Andreninae	Andrenini	2.07	Below	species	Marshall et al 2024	non eusocial	species	Marshall et al 2024
Andrena	Andrena	nuptialis	Andrena nuptialis	Europe	Andrenidae	Andreninae	Andrenini	NA	Below	species	Marshall et al 2024	non eusocial	species	Marshall et al 2024
Andrena	Andrena	oedicnema	Andrena oedicnema	Europe	Andrenidae	Andreninae	Andrenini	1.44	Below	species	Marshall et al 2024	non eusocial	species	Marshall et al 2024
Andrena	Andrena	olympica	Andrena olympica	Europe	Andrenidae	Andreninae	Andrenini	NA	Below	species	Marshall et al 2024	non eusocial	species	Marshall et al 2024
Andrena	Andrena	omnilaevis	Andrena omnilaevis	Europe	Andrenidae	Andreninae	Andrenini	NA	Below	species	Marshall et al 2024	non eusocial	species	Marshall et al 2024
Andrena	Andrena	optata	Andrena optata	Europe	Andrenidae	Andreninae	Andrenini	2.37	Below	species	Marshall et al 2024	non eusocial	species	Marshall et al 2024
Andrena	Andrena	oralis	Andrena oralis	Europe	Andrenidae	Andreninae	Andrenini	1.96	Below	species	Marshall et al 2024	non eusocial	species	Marshall et al 2024
Andrena	Andrena	orana	Andrena orana	Europe	Andrenidae	Andreninae	Andrenini	1.78	Below	species	Marshall et al 2024	non eusocial	species	Marshall et al 2024
Andrena	Andrena	orientana	Andrena orientana	Europe	Andrenidae	Andreninae	Andrenini	2.05	Below	species	Marshall et al 2024	non eusocial	species	Marshall et al 2024
Andrena	Andrena	ornata	Andrena ornata	Europe	Andrenidae	Andreninae	Andrenini	NA	Below	species	Marshall et al 2024	non eusocial	species	Marshall et al 2024
Andrena	Andrena	oviventris	Andrena oviventris	Europe	Andrenidae	Andreninae	Andrenini	1.95	Below	species	Marshall et al 2024	non eusocial	species	Marshall et al 2024
Andrena	Andrena	paganettina	Andrena paganettina	Europe	Andrenidae	Andreninae	Andrenini	1.27	Below	species	Marshall et al 2024	non eusocial	species	Marshall et al 2024
Andrena	Andrena	pallidicincta	Andrena pallidicincta	Europe	Andrenidae	Andreninae	Andrenini	1.82	Below	species	Marshall et al 2024	non eusocial	species	Marshall et al 2024
Andrena	Andrena	pandosa	Andrena pandosa	Europe	Andrenidae	Andreninae	Andrenini	1.63	Below	species	Marshall et al 2024	non eusocial	species	Marshall et al 2024
Andrena	Andrena	panurgimorpha	Andrena panurgimorpha	Europe	Andrenidae	Andreninae	Andrenini	1.98	Below	species	Marshall et al 2024	non eusocial	species	Marshall et al 2024
Andrena	Andrena	panurgina	Andrena panurgina	Europe	Andrenidae	Andreninae	Andrenini	1.69	Below	species	Marshall et al 2024	non eusocial	species	Marshall et al 2024
Andrena	Andrena	paramythensis	Andrena paramythensis	Europe	Andrenidae	Andreninae	Andrenini	2.41	Below	species	Marshall et al 2024	non eusocial	species	Marshall et al 2024
Andrena	Andrena	pareklisiae	Andrena pareklisiae	Europe	Andrenidae	Andreninae	Andrenini	NA	Below	species	Marshall et al 2024	non eusocial	species	Marshall et al 2024
Andrena	Andrena	passerina	Andrena passerina	Europe	Andrenidae	Andreninae	Andrenini	1.35	Below	species	Marshall et al 2024	non eusocial	species	Marshall et al 2024
Andrena	Andrena	pastellensis	Andrena pastellensis	Europe	Andrenidae	Andreninae	Andrenini	NA	Below	species	Marshall et al 2024	non eusocial	species	Marshall et al 2024
Andrena	Andrena	pellucens	Andrena pellucens	Europe	Andrenidae	Andreninae	Andrenini	1.96	Below	species	Marshall et al 2024	non eusocial	species	Marshall et al 2024
Andrena	Andrena	pelopa	Andrena pelopa	Europe	Andrenidae	Andreninae	Andrenini	1.4	Below	species	Marshall et al 2024	non eusocial	species	Marshall et al 2024
Andrena	Andrena	polita	Andrena polita	Europe	Andrenidae	Andreninae	Andrenini	2.34	Below	species	Marshall et al 2024	non eusocial	species	Marshall et al 2024
Andrena	Andrena	potentillae	Andrena potentillae	Europe	Andrenidae	Andreninae	Andrenini	1.56	Below	species	Marshall et al 2024	non eusocial	species	Marshall et al 2024
Andrena	Andrena	probata	Andrena probata	Europe	Andrenidae	Andreninae	Andrenini	2.54	Below	species	Marshall et al 2024	non eusocial	species	Marshall et al 2024
Andrena	Andrena	producta	Andrena producta	Europe	Andrenidae	Andreninae	Andrenini	2.42	Below	species	Marshall et al 2024	non eusocial	species	Marshall et al 2024
Andrena	Andrena	pruinosa	Andrena pruinosa	Europe	Andrenidae	Andreninae	Andrenini	2.41	Below	species	Marshall et al 2024	non eusocial	species	Marshall et al 2024
Andrena	Andrena	pyropygia	Andrena pyropygia	Europe	Andrenidae	Andreninae	Andrenini	3.31	Below	species	Marshall et al 2024	non eusocial	species	Marshall et al 2024
Andrena	Andrena	pyrozonata	Andrena pyrozonata	Europe	Andrenidae	Andreninae	Andrenini	3.02	Below	species	Marshall et al 2024	non eusocial	species	Marshall et al 2024
Andrena	Andrena	quadrimaculata	Andrena quadrimaculata	Europe	Andrenidae	Andreninae	Andrenini	2.62	Below	species	Marshall et al 2024	non eusocial	species	Marshall et al 2024
Andrena	Andrena	querquedula	Andrena querquedula	Europe	Andrenidae	Andreninae	Andrenini	NA	Below	species	Marshall et al 2024	non eusocial	species	Marshall et al 2024
Andrena	Andrena	relata	Andrena relata	Europe	Andrenidae	Andreninae	Andrenini	2.32	Below	species	Marshall et al 2024	non eusocial	species	Marshall et al 2024
Andrena	Andrena	rhypara	Andrena rhypara	Europe	Andrenidae	Andreninae	Andrenini	2.35	Below	species	Marshall et al 2024	non eusocial	species	Marshall et al 2024
Andrena	Andrena	rhyssonota	Andrena rhyssonota	Europe	Andrenidae	Andreninae	Andrenini	2.1	Below	species	Marshall et al 2024	non eusocial	species	Marshall et al 2024
Andrena	Andrena	rogenhoferi	Andrena rogenhoferi	Europe	Andrenidae	Andreninae	Andrenini	2.91	Below	species	Marshall et al 2024	non eusocial	species	Marshall et al 2024
Andrena	Andrena	rotundata	Andrena rotundata	Europe	Andrenidae	Andreninae	Andrenini	1.66	Below	species	Marshall et al 2024	non eusocial	species	Marshall et al 2024
Andrena	Andrena	rufizona	Andrena rufizona	Europe	Andrenidae	Andreninae	Andrenini	2.31	Below	species	Marshall et al 2024	non eusocial	species	Marshall et al 2024
Andrena	Andrena	rugulosa	Andrena rugulosa	Europe	Andrenidae	Andreninae	Andrenini	1.52	Below	species	Marshall et al 2024	non eusocial	species	Marshall et al 2024
Andrena	Andrena	russula	Andrena russula	Europe	Andrenidae	Andreninae	Andrenini	2.38	Below	species	Marshall et al 2024	non eusocial	species	Marshall et al 2024
Andrena	Andrena	saettana	Andrena saettana	Europe	Andrenidae	Andreninae	Andrenini	2.35	Below	species	Marshall et al 2024	non eusocial	species	Marshall et al 2024
Andrena	Andrena	sagittaria	Andrena sagittaria	Europe	Andrenidae	Andreninae	Andrenini	2.23	Below	species	Marshall et al 2024	non eusocial	species	Marshall et al 2024
Andrena	Andrena	sandanskia	Andrena sandanskia	Europe	Andrenidae	Andreninae	Andrenini	1.28	Below	species	Marshall et al 2024	non eusocial	species	Marshall et al 2024
Andrena	Andrena	sardoa	Andrena sardoa	Europe	Andrenidae	Andreninae	Andrenini	2.33	Below	species	Marshall et al 2024	non eusocial	species	Marshall et al 2024
Andrena	Andrena	savignyi	Andrena savignyi	Europe	Andrenidae	Andreninae	Andrenini	3.04	Below	species	Marshall et al 2024	non eusocial	species	Marshall et al 2024
Andrena	Andrena	schlettereri	Andrena schlettereri	Europe	Andrenidae	Andreninae	Andrenini	1.72	Below	species	Marshall et al 2024	non eusocial	species	Marshall et al 2024
Andrena	Andrena	schmiedeknechti	Andrena schmiedeknechti	Europe	Andrenidae	Andreninae	Andrenini	2.56	Below	species	Marshall et al 2024	non eusocial	species	Marshall et al 2024
Andrena	Andrena	schwarzi	Andrena schwarzi	Europe	Andrenidae	Andreninae	Andrenini	NA	Below	species	Marshall et al 2024	non eusocial	species	Marshall et al 2024
Andrena	Andrena	scita	Andrena scita	Europe	Andrenidae	Andreninae	Andrenini	2.9	Below	species	Marshall et al 2024	non eusocial	species	Marshall et al 2024
Andrena	Andrena	semiflava	Andrena semiflava	Europe	Andrenidae	Andreninae	Andrenini	NA	Below	species	Marshall et al 2024	non eusocial	species	Marshall et al 2024
Andrena	Andrena	semirubra	Andrena semirubra	Europe	Andrenidae	Andreninae	Andrenini	NA	Below	species	Marshall et al 2024	non eusocial	species	Marshall et al 2024
Andrena	Andrena	senecionis	Andrena senecionis	Europe	Andrenidae	Andreninae	Andrenini	2.27	Below	species	Marshall et al 2024	non eusocial	species	Marshall et al 2024
Andrena	Andrena	sericata	Andrena sericata	Europe	Andrenidae	Andreninae	Andrenini	NA	Below	species	Marshall et al 2024	non eusocial	species	Marshall et al 2024
Andrena	Andrena	serraticornis	Andrena serraticornis	Europe	Andrenidae	Andreninae	Andrenini	2.3	Below	species	Marshall et al 2024	non eusocial	species	Marshall et al 2024
Andrena	Andrena	sibthorpi	Andrena sibthorpi	Europe	Andrenidae	Andreninae	Andrenini	NA	Below	species	Marshall et al 2024	non eusocial	species	Marshall et al 2024
Andrena	Andrena	sillata	Andrena sillata	Europe	Andrenidae	Andreninae	Andrenini	1.35	Below	species	Marshall et al 2024	non eusocial	species	Marshall et al 2024
Andrena	Andrena	simillima	Andrena simillima	Europe	Andrenidae	Andreninae	Andrenini	2.28	Below	species	Marshall et al 2024	non eusocial	species	Marshall et al 2024
Andrena	Andrena	solenopalpa	Andrena solenopalpa	Europe	Andrenidae	Andreninae	Andrenini	NA	Below	species	Marshall et al 2024	non eusocial	species	Marshall et al 2024
Andrena	Andrena	soror	Andrena soror	Europe	Andrenidae	Andreninae	Andrenini	2.67	Below	species	Marshall et al 2024	non eusocial	species	Marshall et al 2024
Andrena	Andrena	sphecodimorpha	Andrena sphecodimorpha	Europe	Andrenidae	Andreninae	Andrenini	1.69	Below	species	Marshall et al 2024	non eusocial	species	Marshall et al 2024
Andrena	Andrena	spolata	Andrena spolata	Europe	Andrenidae	Andreninae	Andrenini	1.31	Below	species	Marshall et al 2024	non eusocial	species	Marshall et al 2024
Andrena	Andrena	standfussorum	Andrena standfussorum	Europe	Andrenidae	Andreninae	Andrenini	NA	Below	species	Marshall et al 2024	non eusocial	species	Marshall et al 2024
Andrena	Andrena	stellaris	Andrena stellaris	Europe	Andrenidae	Andreninae	Andrenini	2.02	Below	species	Marshall et al 2024	non eusocial	species	Marshall et al 2024
Andrena	Andrena	stepposa	Andrena stepposa	Europe	Andrenidae	Andreninae	Andrenini	NA	Below	species	Marshall et al 2024	non eusocial	species	Marshall et al 2024
Andrena	Andrena	stigmatica	Andrena stigmatica	Europe	Andrenidae	Andreninae	Andrenini	NA	Below	species	Marshall et al 2024	non eusocial	species	Marshall et al 2024
Andrena	Andrena	suerinensis	Andrena suerinensis	Europe	Andrenidae	Andreninae	Andrenini	2.82	Below	species	Marshall et al 2024	non eusocial	species	Marshall et al 2024
Andrena	Andrena	susterai	Andrena susterai	Europe	Andrenidae	Andreninae	Andrenini	1.99	Below	species	Marshall et al 2024	non eusocial	species	Marshall et al 2024
Andrena	Andrena	taprobana	Andrena taprobana	Europe	Andrenidae	Andreninae	Andrenini	NA	Below	species	Marshall et al 2024	non eusocial	species	Marshall et al 2024
Andrena	Andrena	taxana	Andrena taxana	Europe	Andrenidae	Andreninae	Andrenini	NA	Below	species	Marshall et al 2024	non eusocial	species	Marshall et al 2024
Andrena	Andrena	tenuiformis	Andrena tenuiformis	Europe	Andrenidae	Andreninae	Andrenini	NA	Below	species	Marshall et al 2024	non eusocial	species	Marshall et al 2024
Andrena	Andrena	thomsonii	Andrena thomsonii	Europe	Andrenidae	Andreninae	Andrenini	1.85	Below	species	Marshall et al 2024	non eusocial	species	Marshall et al 2024
Andrena	Andrena	thoracica	Andrena thoracica	Europe	Andrenidae	Andreninae	Andrenini	3.23	Below	species	Marshall et al 2024	non eusocial	species	Marshall et al 2024
Andrena	Andrena	tiaretta	Andrena tiaretta	Europe	Andrenidae	Andreninae	Andrenini	NA	Below	species	Marshall et al 2024	non eusocial	species	Marshall et al 2024
Andrena	Andrena	torda	Andrena torda	Europe	Andrenidae	Andreninae	Andrenini	1.7	Below	species	Marshall et al 2024	non eusocial	species	Marshall et al 2024
Andrena	Andrena	transitoria	Andrena transitoria	Europe	Andrenidae	Andreninae	Andrenini	2.62	Below	species	Marshall et al 2024	non eusocial	species	Marshall et al 2024
Andrena	Andrena	tridentata	Andrena tridentata	Europe	Andrenidae	Andreninae	Andrenini	NA	Below	species	Marshall et al 2024	non eusocial	species	Marshall et al 2024
Andrena	Andrena	trikalensis	Andrena trikalensis	Europe	Andrenidae	Andreninae	Andrenini	NA	Below	species	Marshall et al 2024	non eusocial	species	Marshall et al 2024
Andrena	Andrena	tringa	Andrena tringa	Europe	Andrenidae	Andreninae	Andrenini	1.45	Below	species	Marshall et al 2024	non eusocial	species	Marshall et al 2024
Andrena	Andrena	troodica	Andrena troodica	Europe	Andrenidae	Andreninae	Andrenini	2.54	Below	species	Marshall et al 2024	non eusocial	species	Marshall et al 2024
Andrena	Andrena	truncatilabris	Andrena truncatilabris	Europe	Andrenidae	Andreninae	Andrenini	2.27	Below	species	Marshall et al 2024	non eusocial	species	Marshall et al 2024
Andrena	Andrena	tscheki	Andrena tscheki	Europe	Andrenidae	Andreninae	Andrenini	2.35	Below	species	Marshall et al 2024	non eusocial	species	Marshall et al 2024
Andrena	Andrena	tuberculifera	Andrena tuberculifera	Europe	Andrenidae	Andreninae	Andrenini	2.39	Below	species	Marshall et al 2024	non eusocial	species	Marshall et al 2024
Andrena	Andrena	ulula	Andrena ulula	Europe	Andrenidae	Andreninae	Andrenini	NA	Below	species	Marshall et al 2024	non eusocial	species	Marshall et al 2024
Andrena	Andrena	ungeri	Andrena ungeri	Europe	Andrenidae	Andreninae	Andrenini	1.57	Below	species	Marshall et al 2024	non eusocial	species	Marshall et al 2024
Andrena	Andrena	urdula	Andrena urdula	Europe	Andrenidae	Andreninae	Andrenini	2.07	Below	species	Marshall et al 2024	non eusocial	species	Marshall et al 2024
Andrena	Andrena	vacella	Andrena vacella	Europe	Andrenidae	Andreninae	Andrenini	1.14	Below	species	Marshall et al 2024	non eusocial	species	Marshall et al 2024
Andrena	Andrena	variabilis	Andrena variabilis	Europe	Andrenidae	Andreninae	Andrenini	2.98	Below	species	Marshall et al 2024	non eusocial	species	Marshall et al 2024
Andrena	Andrena	vaulogeri	Andrena vaulogeri	Europe	Andrenidae	Andreninae	Andrenini	1.89	Below	species	Marshall et al 2024	non eusocial	species	Marshall et al 2024
Andrena	Andrena	ventricosa	Andrena ventricosa	Europe	Andrenidae	Andreninae	Andrenini	1.72	Below	species	Marshall et al 2024	non eusocial	species	Marshall et al 2024
Andrena	Andrena	vetula	Andrena vetula	Europe	Andrenidae	Andreninae	Andrenini	2.24	Below	species	Marshall et al 2024	non eusocial	species	Marshall et al 2024
Andrena	Andrena	villipes	Andrena villipes	Europe	Andrenidae	Andreninae	Andrenini	2.71	Below	species	Marshall et al 2024	non eusocial	species	Marshall et al 2024
Andrena	Andrena	vulcana	Andrena vulcana	Europe	Andrenidae	Andreninae	Andrenini	2.88	Below	species	Marshall et al 2024	non eusocial	species	Marshall et al 2024
Andrena	Andrena	walishanovi	Andrena walishanovi	Europe	Andrenidae	Andreninae	Andrenini	NA	Below	species	Marshall et al 2024	non eusocial	species	Marshall et al 2024
Andrena	Andrena	westensis	Andrena westensis	Europe	Andrenidae	Andreninae	Andrenini	2.3	Below	species	Marshall et al 2024	non eusocial	species	Marshall et al 2024
Andrena	Andrena	wilhelmi	Andrena wilhelmi	Europe	Andrenidae	Andreninae	Andrenini	2.58	Below	species	Marshall et al 2024	non eusocial	species	Marshall et al 2024
Andrena	Andrena	wollastoni	Andrena wollastoni	Europe	Andrenidae	Andreninae	Andrenini	1.5	Below	species	Marshall et al 2024	non eusocial	species	Marshall et al 2024
Andrena	Andrena	antigana	Andrena antigana	Europe	Andrenidae	Andreninae	Andrenini	2.36	Below	species	Marshall et al 2024	non eusocial	all species from this family were considered non eusocial	Marshall et al 2024; Ferrari et al 2022; Cordeiro et al (this ms)
Andrena	Andrena	apiformis	Andrena apiformis	Europe	Andrenidae	Andreninae	Andrenini	3.17	Below	species	Marshall et al 2024	non eusocial	all species from this family were considered non eusocial	Marshall et al 2024; Ferrari et al 2022; Cordeiro et al (this ms)
Andrena	Andrena	asiatica	Andrena asiatica	Europe	Andrenidae	Andreninae	Andrenini	2.34	Below	species	Marshall et al 2024	non eusocial	All species from this family were considered non eusocial	Marshall et al 2024; Ferrari et al 2022; Cordeiro et al (this ms)
Andrena	Andrena	bayona	Andrena bayona	Europe	Andrenidae	Andreninae	Andrenini	1.49	Below	species	Marshall et al 2024	non eusocial	all species from this family were considered non eusocial	Marshall et al 2024; Ferrari et al 2022; Cordeiro et al (this ms)
Andrena	Andrena	biarmica	Andrena biarmica	Europe	Andrenidae	Andreninae	Andrenini	NA	Below	species	Marshall et al 2024	non eusocial	All species from this family were considered non eusocial	Marshall et al 2024; Ferrari et al 2022; Cordeiro et al (this ms)
Andrena	Andrena	biguttata	Andrena biguttata	Europe	Andrenidae	Andreninae	Andrenini	2.13	Below	species	Marshall et al 2024	non eusocial	all species from this family were considered non eusocial	Marshall et al 2024; Ferrari et al 2022; Cordeiro et al (this ms)
Andrena	Andrena	blanda	Andrena blanda	Europe	Andrenidae	Andreninae	Andrenini	2.34	Below	species	Marshall et al 2024	non eusocial	all species from this family were considered non eusocial	Marshall et al 2024; Ferrari et al 2022; Cordeiro et al (this ms)
Andrena	Andrena	braunsiana	Andrena braunsiana	Europe	Andrenidae	Andreninae	Andrenini	2.33	Below	species	Marshall et al 2024	non eusocial	All species from this family were considered non eusocial	Marshall et al 2024; Ferrari et al 2022; Cordeiro et al (this ms)
Andrena	Andrena	caneae	Andrena caneae	Europe	Andrenidae	Andreninae	Andrenini	NA	Below	species	Marshall et al 2024	non eusocial	All species from this family were considered non eusocial	Marshall et al 2024; Ferrari et al 2022; Cordeiro et al (this ms)
Andrena	Andrena	caprimulga	Andrena caprimulga	Europe	Andrenidae	Andreninae	Andrenini	1.87	Below	species	Marshall et al 2024	non eusocial	all species from this family were considered non eusocial	Marshall et al 2024; Ferrari et al 2022; Cordeiro et al (this ms)
Andrena	Andrena	cervina	Andrena cervina	Europe	Andrenidae	Andreninae	Andrenini	1.4	Below	species	Marshall et al 2024	non eusocial	all species from this family were considered non eusocial	Marshall et al 2024; Ferrari et al 2022; Cordeiro et al (this ms)
Andrena	Andrena	chalcogastra	Andrena chalcogastra	Europe	Andrenidae	Andreninae	Andrenini	2.41	Below	species	Marshall et al 2024	non eusocial	All species from this family were considered non eusocial	Marshall et al 2024; Ferrari et al 2022; Cordeiro et al (this ms)
Andrena	Andrena	chelma	Andrena chelma	Europe	Andrenidae	Andreninae	Andrenini	1.1	Below	species	Marshall et al 2024	non eusocial	all species from this family were considered non eusocial	Marshall et al 2024; Ferrari et al 2022; Cordeiro et al (this ms)
Andrena	Andrena	cilissaeformis	Andrena cilissaeformis	Europe	Andrenidae	Andreninae	Andrenini	2.06	Below	species	Marshall et al 2024	non eusocial	All species from this family were considered non eusocial	Marshall et al 2024; Ferrari et al 2022; Cordeiro et al (this ms)
Andrena	Andrena	clusia	Andrena clusia	Europe	Andrenidae	Andreninae	Andrenini	NA	Below	species	Marshall et al 2024	non eusocial	All species from this family were considered non eusocial	Marshall et al 2024; Ferrari et al 2022; Cordeiro et al (this ms)
Andrena	Andrena	combaella	Andrena combaella	Europe	Andrenidae	Andreninae	Andrenini	2.12	Below	species	Marshall et al 2024	non eusocial	all species from this family were considered non eusocial	Marshall et al 2024; Ferrari et al 2022; Cordeiro et al (this ms)
Andrena	Andrena	compta	Andrena compta	Europe	Andrenidae	Andreninae	Andrenini	2.81	Below	species	Marshall et al 2024	non eusocial	All species from this family were considered non eusocial	Marshall et al 2024; Ferrari et al 2022; Cordeiro et al (this ms)
Andrena	Andrena	concinna	Andrena concinna	Europe	Andrenidae	Andreninae	Andrenini	2.67	Below	species	Marshall et al 2024	non eusocial	all species from this family were considered non eusocial	Marshall et al 2024; Ferrari et al 2022; Cordeiro et al (this ms)
Andrena	Andrena	corax	Andrena corax	Europe	Andrenidae	Andreninae	Andrenini	2.8	Below	species	Marshall et al 2024	non eusocial	all species from this family were considered non eusocial	Marshall et al 2024; Ferrari et al 2022; Cordeiro et al (this ms)
Andrena	Andrena	crassana	Andrena crassana	Europe	Andrenidae	Andreninae	Andrenini	1.45	Below	species	Marshall et al 2024	non eusocial	All species from this family were considered non eusocial	Marshall et al 2024; Ferrari et al 2022; Cordeiro et al (this ms)
Andrena	Andrena	curiosa	Andrena curiosa	Europe	Andrenidae	Andreninae	Andrenini	4.12	Below	species	Marshall et al 2024	non eusocial	all species from this family were considered non eusocial	Marshall et al 2024; Ferrari et al 2022; Cordeiro et al (this ms)
Andrena	Andrena	discors	Andrena discors	Europe	Andrenidae	Andreninae	Andrenini	2.5	Below	species	Marshall et al 2024	non eusocial	all species from this family were considered non eusocial	Marshall et al 2024; Ferrari et al 2022; Cordeiro et al (this ms)
Andrena	Andrena	djelfensis	Andrena djelfensis	Europe	Andrenidae	Andreninae	Andrenini	1.64	Below	species	Marshall et al 2024	non eusocial	all species from this family were considered non eusocial	Marshall et al 2024; Ferrari et al 2022; Cordeiro et al (this ms)
Andrena	Andrena	elegans	Andrena elegans	Europe	Andrenidae	Andreninae	Andrenini	2.54	Below	species	Marshall et al 2024	non eusocial	all species from this family were considered non eusocial	Marshall et al 2024; Ferrari et al 2022; Cordeiro et al (this ms)
Andrena	Andrena	exigua	Andrena exigua	Europe	Andrenidae	Andreninae	Andrenini	1.41	Below	species	Marshall et al 2024	non eusocial	all species from this family were considered non eusocial	Marshall et al 2024; Ferrari et al 2022; Cordeiro et al (this ms)
Andrena	Andrena	farinosa	Andrena farinosa	Europe	Andrenidae	Andreninae	Andrenini	2.03	Below	species	Marshall et al 2024	non eusocial	All species from this family were considered non eusocial	Marshall et al 2024; Ferrari et al 2022; Cordeiro et al (this ms)
Andrena	Andrena	ferrugineicrus	Andrena ferrugineicrus	Europe	Andrenidae	Andreninae	Andrenini	2.55	Below	species	Marshall et al 2024	non eusocial	all species from this family were considered non eusocial	Marshall et al 2024; Ferrari et al 2022; Cordeiro et al (this ms)
Andrena	Andrena	florentina	Andrena florentina	Europe	Andrenidae	Andreninae	Andrenini	2.84	Below	species	Marshall et al 2024	non eusocial	all species from this family were considered non eusocial	Marshall et al 2024; Ferrari et al 2022; Cordeiro et al (this ms)
Andrena	Andrena	fria	Andrena fria	Europe	Andrenidae	Andreninae	Andrenini	1.81	Below	species	Marshall et al 2024	non eusocial	All species from this family were considered non eusocial	Marshall et al 2024; Ferrari et al 2022; Cordeiro et al (this ms)
Andrena	Andrena	fuligula	Andrena fuligula	Europe	Andrenidae	Andreninae	Andrenini	NA	Below	species	Marshall et al 2024	non eusocial	All species from this family were considered non eusocial	Marshall et al 2024; Ferrari et al 2022; Cordeiro et al (this ms)
Andrena	Andrena	fulvitarsis	Andrena fulvitarsis	Europe	Andrenidae	Andreninae	Andrenini	2	Below	species	Marshall et al 2024	non eusocial	all species from this family were considered non eusocial	Marshall et al 2024; Ferrari et al 2022; Cordeiro et al (this ms)
Andrena	Andrena	fumida	Andrena fumida	Europe	Andrenidae	Andreninae	Andrenini	1.53	Below	species	Marshall et al 2024	non eusocial	all species from this family were considered non eusocial	Marshall et al 2024; Ferrari et al 2022; Cordeiro et al (this ms)
Andrena	Andrena	funerea	Andrena funerea	Europe	Andrenidae	Andreninae	Andrenini	2.36	Below	species	Marshall et al 2024	non eusocial	all species from this family were considered non eusocial	Marshall et al 2024; Ferrari et al 2022; Cordeiro et al (this ms)
Andrena	Andrena	gamskrucki	Andrena gamskrucki	Europe	Andrenidae	Andreninae	Andrenini	2.05	Below	species	Marshall et al 2024	non eusocial	all species from this family were considered non eusocial	Marshall et al 2024; Ferrari et al 2022; Cordeiro et al (this ms)
Andrena	Andrena	garrula	Andrena garrula	Europe	Andrenidae	Andreninae	Andrenini	NA	Below	species	Marshall et al 2024	non eusocial	All species from this family were considered non eusocial	Marshall et al 2024; Ferrari et al 2022; Cordeiro et al (this ms)
Andrena	Andrena	glidia	Andrena glidia	Europe	Andrenidae	Andreninae	Andrenini	1.97	Below	species	Marshall et al 2024	non eusocial	all species from this family were considered non eusocial	Marshall et al 2024; Ferrari et al 2022; Cordeiro et al (this ms)
Andrena	Andrena	griseobalteata	Andrena griseobalteata	Europe	Andrenidae	Andreninae	Andrenini	2.12	Below	species	Marshall et al 2024	non eusocial	all species from this family were considered non eusocial	Marshall et al 2024; Ferrari et al 2022; Cordeiro et al (this ms)
Andrena	Andrena	grozdanici	Andrena grozdanici	Europe	Andrenidae	Andreninae	Andrenini	NA	Below	species	Marshall et al 2024	non eusocial	All species from this family were considered non eusocial	Marshall et al 2024; Ferrari et al 2022; Cordeiro et al (this ms)
Andrena	Andrena	helenica	Andrena helenica	Europe	Andrenidae	Andreninae	Andrenini	1.12	Below	species	Marshall et al 2024	non eusocial	all species from this family were considered non eusocial	Marshall et al 2024; Ferrari et al 2022; Cordeiro et al (this ms)
Andrena	Andrena	hungarica	Andrena hungarica	Europe	Andrenidae	Andreninae	Andrenini	2.8	Below	species	Marshall et al 2024	non eusocial	all species from this family were considered non eusocial	Marshall et al 2024; Ferrari et al 2022; Cordeiro et al (this ms)
Andrena	Andrena	hyacinthina	Andrena hyacinthina	Europe	Andrenidae	Andreninae	Andrenini	1.95	Below	species	Marshall et al 2024	non eusocial	all species from this family were considered non eusocial	Marshall et al 2024; Ferrari et al 2022; Cordeiro et al (this ms)
Andrena	Andrena	impunctata	Andrena impunctata	Europe	Andrenidae	Andreninae	Andrenini	1.24	Below	species	Marshall et al 2024	non eusocial	all species from this family were considered non eusocial	Marshall et al 2024; Ferrari et al 2022; Cordeiro et al (this ms)
Andrena	Andrena	korleviciana	Andrena korleviciana	Europe	Andrenidae	Andreninae	Andrenini	NA	Below	species	Marshall et al 2024	non eusocial	All species from this family were considered non eusocial	Marshall et al 2024; Ferrari et al 2022; Cordeiro et al (this ms)
Andrena	Andrena	kriechbaumeri	Andrena kriechbaumeri	Europe	Andrenidae	Andreninae	Andrenini	2.1	Below	species	Marshall et al 2024	non eusocial	all species from this family were considered non eusocial	Marshall et al 2024; Ferrari et al 2022; Cordeiro et al (this ms)
Andrena	Andrena	laurivora	Andrena laurivora	Europe	Andrenidae	Andreninae	Andrenini	NA	Below	species	Marshall et al 2024	non eusocial	All species from this family were considered non eusocial	Marshall et al 2024; Ferrari et al 2022; Cordeiro et al (this ms)
Andrena	Andrena	leptopyga	Andrena leptopyga	Europe	Andrenidae	Andreninae	Andrenini	2.71	Below	species	Marshall et al 2024	non eusocial	All species from this family were considered non eusocial	Marshall et al 2024; Ferrari et al 2022; Cordeiro et al (this ms)
Andrena	Andrena	mariana	Andrena mariana	Europe	Andrenidae	Andreninae	Andrenini	1.45	Below	species	Marshall et al 2024	non eusocial	all species from this family were considered non eusocial	Marshall et al 2024; Ferrari et al 2022; Cordeiro et al (this ms)
Andrena	Andrena	monilia	Andrena monilia	Europe	Andrenidae	Andreninae	Andrenini	2.23	Below	species	Marshall et al 2024	non eusocial	all species from this family were considered non eusocial	Marshall et al 2024; Ferrari et al 2022; Cordeiro et al (this ms)
Andrena	Andrena	mucida	Andrena mucida	Europe	Andrenidae	Andreninae	Andrenini	2	Below	species	Marshall et al 2024	non eusocial	all species from this family were considered non eusocial	Marshall et al 2024; Ferrari et al 2022; Cordeiro et al (this ms)
Andrena	Andrena	mucronata	Andrena mucronata	Europe	Andrenidae	Andreninae	Andrenini	2.84	Below	species	Marshall et al 2024	non eusocial	all species from this family were considered non eusocial	Marshall et al 2024; Ferrari et al 2022; Cordeiro et al (this ms)
Andrena	Andrena	orbitalis	Andrena orbitalis	Europe	Andrenidae	Andreninae	Andrenini	1.66	Below	species	Marshall et al 2024	non eusocial	all species from this family were considered non eusocial	Marshall et al 2024; Ferrari et al 2022; Cordeiro et al (this ms)
Andrena	Andrena	parviceps	Andrena parviceps	Europe	Andrenidae	Andreninae	Andrenini	2.31	Below	species	Marshall et al 2024	non eusocial	all species from this family were considered non eusocial	Marshall et al 2024; Ferrari et al 2022; Cordeiro et al (this ms)
Andrena	Andrena	pontica	Andrena pontica	Europe	Andrenidae	Andreninae	Andrenini	NA	Below	species	Marshall et al 2024	non eusocial	All species from this family were considered non eusocial	Marshall et al 2024; Ferrari et al 2022; Cordeiro et al (this ms)
Andrena	Andrena	ranunculorum	Andrena ranunculorum	Europe	Andrenidae	Andreninae	Andrenini	2.39	Below	species	Marshall et al 2024	non eusocial	all species from this family were considered non eusocial	Marshall et al 2024; Ferrari et al 2022; Cordeiro et al (this ms)
Andrena	Andrena	robusta	Andrena robusta	Europe	Andrenidae	Andreninae	Andrenini	1.88	Below	species	Marshall et al 2024	non eusocial	all species from this family were considered non eusocial	Marshall et al 2024; Ferrari et al 2022; Cordeiro et al (this ms)
Andrena	Andrena	roseipes	Andrena roseipes	Europe	Andrenidae	Andreninae	Andrenini	NA	Below	species	Marshall et al 2024	non eusocial	All species from this family were considered non eusocial	Marshall et al 2024; Ferrari et al 2022; Cordeiro et al (this ms)
Andrena	Andrena	rotundilabris	Andrena rotundilabris	Europe	Andrenidae	Andreninae	Andrenini	NA	Below	species	Marshall et al 2024	non eusocial	All species from this family were considered non eusocial	Marshall et al 2024; Ferrari et al 2022; Cordeiro et al (this ms)
Andrena	Andrena	rugothorace	Andrena rugothorace	Europe	Andrenidae	Andreninae	Andrenini	1.45	Below	species	Marshall et al 2024	non eusocial	all species from this family were considered non eusocial	Marshall et al 2024; Ferrari et al 2022; Cordeiro et al (this ms)
Andrena	Andrena	schulzi	Andrena schulzi	Europe	Andrenidae	Andreninae	Andrenini	1.32	Below	species	Marshall et al 2024	non eusocial	all species from this family were considered non eusocial	Marshall et al 2024; Ferrari et al 2022; Cordeiro et al (this ms)
Andrena	Andrena	seminuda	Andrena seminuda	Europe	Andrenidae	Andreninae	Andrenini	1.91	Below	species	Marshall et al 2024	non eusocial	All species from this family were considered non eusocial	Marshall et al 2024; Ferrari et al 2022; Cordeiro et al (this ms)
Andrena	Andrena	tomora	Andrena tomora	Europe	Andrenidae	Andreninae	Andrenini	1.38	Below	species	Marshall et al 2024	non eusocial	all species from this family were considered non eusocial	Marshall et al 2024; Ferrari et al 2022; Cordeiro et al (this ms)
Andrena	Andrena	tunetana	Andrena tunetana	Europe	Andrenidae	Andreninae	Andrenini	2.32	Below	species	Marshall et al 2024	non eusocial	all species from this family were considered non eusocial	Marshall et al 2024; Ferrari et al 2022; Cordeiro et al (this ms)
Andrena	Andrena	verticalis	Andrena verticalis	Europe	Andrenidae	Andreninae	Andrenini	1.25	Below	species	Marshall et al 2024	non eusocial	all species from this family were considered non eusocial	Marshall et al 2024; Ferrari et al 2022; Cordeiro et al (this ms)
Andrena	Andrena	fabrella	Andrena fabrella	Europe	Andrenidae	Andreninae	Andrenini	1.55	Below	species	Marshall et al 2024; Ferrari et al 2022	non eusocial	all species from this family were considered non eusocial	Ferrari et al 2022
Andrena	Andrena	rufula	Andrena rufula	Europe	Andrenidae	Andreninae	Andrenini	2.16	Below	species	Marshall et al 2024; Ferrari et al 2022	non eusocial	all species from this family were considered non eusocial	Ferrari et al 2022
Andrena	Andrena	simontornyella	Andrena simontornyella	Europe	Andrenidae	Andreninae	Andrenini	1.38	Below	species	Marshall et al 2024; Ferrari et al 2022	non eusocial	all species from this family were considered non eusocial	Ferrari et al 2022
Andrena	Andrena	aeneiventris	Andrena aeneiventris	Europe	Andrenidae	Andreninae	Andrenini	1.42	Below	species	Marshall et al 2024; Ferrari et al 2022	non eusocial	species	Marshall et al 2024; Ferrari et al 2022
Andrena	Andrena	agilissima	Andrena agilissima	Europe	Andrenidae	Andreninae	Andrenini	3.02	Below	species	Marshall et al 2024; Ferrari et al 2022	non eusocial	species	Marshall et al 2024; Ferrari et al 2022
Andrena	Andrena	alfkenella	Andrena alfkenella	Europe	Andrenidae	Andreninae	Andrenini	1.47	Below	species	Marshall et al 2024; Ferrari et al 2022	non eusocial	species	Marshall et al 2024; Ferrari et al 2022
Andrena	Andrena	alutacea	Andrena alutacea	Europe	Andrenidae	Andreninae	Andrenini	2.13	Below	species	Marshall et al 2024; Ferrari et al 2022	non eusocial	species	Marshall et al 2024; Ferrari et al 2022
Andrena	Andrena	angustior	Andrena angustior	Europe	Andrenidae	Andreninae	Andrenini	1.98	Below	species	Marshall et al 2024; Ferrari et al 2022	non eusocial	species	Marshall et al 2024; Ferrari et al 2022
Andrena	Andrena	anthrisci	Andrena anthrisci	Europe	Andrenidae	Andreninae	Andrenini	1.3	Below	species	Marshall et al 2024; Ferrari et al 2022	non eusocial	species	Marshall et al 2024; Ferrari et al 2022
Andrena	Andrena	apicata	Andrena apicata	Europe	Andrenidae	Andreninae	Andrenini	2.84	Below	species	Marshall et al 2024; Ferrari et al 2022	non eusocial	species	Marshall et al 2024; Ferrari et al 2022
Andrena	Andrena	argentata	Andrena argentata	Europe	Andrenidae	Andreninae	Andrenini	2	Below	species	Marshall et al 2024; Ferrari et al 2022	non eusocial	species	Marshall et al 2024; Ferrari et al 2022
Andrena	Andrena	barbilabris	Andrena barbilabris	Europe	Andrenidae	Andreninae	Andrenini	2.32	Below	species	Marshall et al 2024; Ferrari et al 2022	non eusocial	species	Marshall et al 2024; Ferrari et al 2022
Andrena	Andrena	bicolor	Andrena bicolor	Europe	Andrenidae	Andreninae	Andrenini	2.01	Below	species	Marshall et al 2024; Ferrari et al 2022	non eusocial	species	Marshall et al 2024; Ferrari et al 2022
Andrena	Andrena	bimaculata	Andrena bimaculata	Europe	Andrenidae	Andreninae	Andrenini	2.71	Below	species	Marshall et al 2024; Ferrari et al 2022	non eusocial	species	Marshall et al 2024; Ferrari et al 2022
Andrena	Andrena	bucephala	Andrena bucephala	Europe	Andrenidae	Andreninae	Andrenini	2.17	Below	species	Marshall et al 2024; Ferrari et al 2022	non eusocial	species	Marshall et al 2024; Ferrari et al 2022
Andrena	Andrena	chrysosceles	Andrena chrysosceles	Europe	Andrenidae	Andreninae	Andrenini	1.87	Below	species	Marshall et al 2024; Ferrari et al 2022	non eusocial	species	Marshall et al 2024; Ferrari et al 2022
Andrena	Andrena	cineraria	Andrena cineraria	Europe	Andrenidae	Andreninae	Andrenini	2.87	Below	species	Marshall et al 2024; Ferrari et al 2022	non eusocial	species	Marshall et al 2024; Ferrari et al 2022
Andrena	Andrena	clarkella	Andrena clarkella	Europe	Andrenidae	Andreninae	Andrenini	2.97	Below	species	Marshall et al 2024; Ferrari et al 2022	non eusocial	species	Marshall et al 2024; Ferrari et al 2022
Andrena	Andrena	combinata	Andrena combinata	Europe	Andrenidae	Andreninae	Andrenini	2.22	Below	species	Marshall et al 2024; Ferrari et al 2022	non eusocial	species	Marshall et al 2024; Ferrari et al 2022
Andrena	Andrena	congruens	Andrena congruens	Europe	Andrenidae	Andreninae	Andrenini	2.33	Below	species	Marshall et al 2024; Ferrari et al 2022	non eusocial	species	Marshall et al 2024; Ferrari et al 2022
Andrena	Andrena	curvungula	Andrena curvungula	Europe	Andrenidae	Andreninae	Andrenini	2.56	Below	species	Marshall et al 2024; Ferrari et al 2022	non eusocial	species	Marshall et al 2024; Ferrari et al 2022
Andrena	Andrena	decipiens	Andrena decipiens	Europe	Andrenidae	Andreninae	Andrenini	2.61	Below	species	Marshall et al 2024; Ferrari et al 2022	non eusocial	species	Marshall et al 2024; Ferrari et al 2022
Andrena	Andrena	denticulata	Andrena denticulata	Europe	Andrenidae	Andreninae	Andrenini	2.32	Below	species	Marshall et al 2024; Ferrari et al 2022	non eusocial	species	Marshall et al 2024; Ferrari et al 2022
Andrena	Andrena	distinguenda	Andrena distinguenda	Europe	Andrenidae	Andreninae	Andrenini	1.56	Below	species	Marshall et al 2024; Ferrari et al 2022	non eusocial	species	Marshall et al 2024; Ferrari et al 2022
Andrena	Andrena	dorsata	Andrena dorsata	Europe	Andrenidae	Andreninae	Andrenini	2.05	Below	species	Marshall et al 2024; Ferrari et al 2022	non eusocial	species	Marshall et al 2024; Ferrari et al 2022
Andrena	Andrena	falsifica	Andrena falsifica	Europe	Andrenidae	Andreninae	Andrenini	1.47	Below	species	Marshall et al 2024; Ferrari et al 2022	non eusocial	species	Marshall et al 2024; Ferrari et al 2022
Andrena	Andrena	flavipes	Andrena flavipes	Europe	Andrenidae	Andreninae	Andrenini	2.36	Below	species	Marshall et al 2024; Ferrari et al 2022	non eusocial	species	Marshall et al 2024; Ferrari et al 2022
Andrena	Andrena	florea	Andrena florea	Europe	Andrenidae	Andreninae	Andrenini	2.44	Below	species	Marshall et al 2024; Ferrari et al 2022	non eusocial	species	Marshall et al 2024; Ferrari et al 2022
Andrena	Andrena	floricola	Andrena floricola	Europe	Andrenidae	Andreninae	Andrenini	1.51	Below	species	Marshall et al 2024; Ferrari et al 2022	non eusocial	species	Marshall et al 2024; Ferrari et al 2022
Andrena	Andrena	fucata	Andrena fucata	Europe	Andrenidae	Andreninae	Andrenini	2.24	Below	species	Marshall et al 2024; Ferrari et al 2022	non eusocial	species	Marshall et al 2024; Ferrari et al 2022
Andrena	Andrena	fulva	Andrena fulva	Europe	Andrenidae	Andreninae	Andrenini	2.72	Below	species	Marshall et al 2024; Ferrari et al 2022	non eusocial	species	Marshall et al 2024; Ferrari et al 2022
Andrena	Andrena	fulvago	Andrena fulvago	Europe	Andrenidae	Andreninae	Andrenini	2.12	Below	species	Marshall et al 2024; Ferrari et al 2022	non eusocial	species	Marshall et al 2024; Ferrari et al 2022
Andrena	Andrena	fulvata	Andrena fulvata	Europe	Andrenidae	Andreninae	Andrenini	2.16	Below	species	Marshall et al 2024; Ferrari et al 2022	non eusocial	species	Marshall et al 2024; Ferrari et al 2022
Andrena	Andrena	fuscipes	Andrena fuscipes	Europe	Andrenidae	Andreninae	Andrenini	2.21	Below	species	Marshall et al 2024; Ferrari et al 2022	non eusocial	species	Marshall et al 2024; Ferrari et al 2022
Andrena	Andrena	gelriae	Andrena gelriae	Europe	Andrenidae	Andreninae	Andrenini	2.3	Below	species	Marshall et al 2024; Ferrari et al 2022	non eusocial	species	Marshall et al 2024; Ferrari et al 2022
Andrena	Andrena	granulosa	Andrena granulosa	Europe	Andrenidae	Andreninae	Andrenini	2.11	Below	species	Marshall et al 2024; Ferrari et al 2022	non eusocial	species	Marshall et al 2024; Ferrari et al 2022
Andrena	Andrena	gravida	Andrena gravida	Europe	Andrenidae	Andreninae	Andrenini	2.59	Below	species	Marshall et al 2024; Ferrari et al 2022	non eusocial	species	Marshall et al 2024; Ferrari et al 2022
Andrena	Andrena	haemorrhoa	Andrena haemorrhoa	Europe	Andrenidae	Andreninae	Andrenini	2.49	Below	species	Marshall et al 2024; Ferrari et al 2022	non eusocial	species	Marshall et al 2024; Ferrari et al 2022
Andrena	Andrena	hattorfiana	Andrena hattorfiana	Europe	Andrenidae	Andreninae	Andrenini	2.71	Below	species	Marshall et al 2024; Ferrari et al 2022	non eusocial	species	Marshall et al 2024; Ferrari et al 2022
Andrena	Andrena	helvola	Andrena helvola	Europe	Andrenidae	Andreninae	Andrenini	2.27	Below	species	Marshall et al 2024; Ferrari et al 2022	non eusocial	species	Marshall et al 2024; Ferrari et al 2022
Andrena	Andrena	humilis	Andrena humilis	Europe	Andrenidae	Andreninae	Andrenini	2.25	Below	species	Marshall et al 2024; Ferrari et al 2022	non eusocial	species	Marshall et al 2024; Ferrari et al 2022
Andrena	Andrena	hypopolia	Andrena hypopolia	Europe	Andrenidae	Andreninae	Andrenini	2.16	Below	species	Marshall et al 2024; Ferrari et al 2022	non eusocial	species	Marshall et al 2024; Ferrari et al 2022
Andrena	Andrena	labialis	Andrena labialis	Europe	Andrenidae	Andreninae	Andrenini	2.72	Below	species	Marshall et al 2024; Ferrari et al 2022	non eusocial	species	Marshall et al 2024; Ferrari et al 2022
Andrena	Andrena	labiata	Andrena labiata	Europe	Andrenidae	Andreninae	Andrenini	1.8	Below	species	Marshall et al 2024; Ferrari et al 2022	non eusocial	species	Marshall et al 2024; Ferrari et al 2022
Andrena	Andrena	lagopus	Andrena lagopus	Europe	Andrenidae	Andreninae	Andrenini	2.35	Below	species	Marshall et al 2024; Ferrari et al 2022	non eusocial	species	Marshall et al 2024; Ferrari et al 2022
Andrena	Andrena	lapponica	Andrena lapponica	Europe	Andrenidae	Andreninae	Andrenini	2.54	Below	species	Marshall et al 2024; Ferrari et al 2022	non eusocial	species	Marshall et al 2024; Ferrari et al 2022
Andrena	Andrena	lathyri	Andrena lathyri	Europe	Andrenidae	Andreninae	Andrenini	2.64	Below	species	Marshall et al 2024; Ferrari et al 2022	non eusocial	species	Marshall et al 2024; Ferrari et al 2022
Andrena	Andrena	limata	Andrena limata	Europe	Andrenidae	Andreninae	Andrenini	2.8	Below	species	Marshall et al 2024; Ferrari et al 2022	non eusocial	species	Marshall et al 2024; Ferrari et al 2022
Andrena	Andrena	marginata	Andrena marginata	Europe	Andrenidae	Andreninae	Andrenini	1.97	Below	species	Marshall et al 2024; Ferrari et al 2022	non eusocial	species	Marshall et al 2024; Ferrari et al 2022
Andrena	Andrena	minutula	Andrena minutula	Europe	Andrenidae	Andreninae	Andrenini	1.42	Below	species	Marshall et al 2024; Ferrari et al 2022	non eusocial	species	Marshall et al 2024; Ferrari et al 2022
Andrena	Andrena	minutuloides	Andrena minutuloides	Europe	Andrenidae	Andreninae	Andrenini	1.49	Below	species	Marshall et al 2024; Ferrari et al 2022	non eusocial	species	Marshall et al 2024; Ferrari et al 2022
Andrena	Andrena	mitis	Andrena mitis	Europe	Andrenidae	Andreninae	Andrenini	2.46	Below	species	Marshall et al 2024; Ferrari et al 2022	non eusocial	species	Marshall et al 2024; Ferrari et al 2022
Andrena	Andrena	nana	Andrena nana	Europe	Andrenidae	Andreninae	Andrenini	1.64	Below	species	Marshall et al 2024; Ferrari et al 2022	non eusocial	species	Marshall et al 2024; Ferrari et al 2022
Andrena	Andrena	nigriceps	Andrena nigriceps	Europe	Andrenidae	Andreninae	Andrenini	2.54	Below	species	Marshall et al 2024; Ferrari et al 2022	non eusocial	species	Marshall et al 2024; Ferrari et al 2022
Andrena	Andrena	nigroaenea	Andrena nigroaenea	Europe	Andrenidae	Andreninae	Andrenini	2.84	Below	species	Marshall et al 2024; Ferrari et al 2022	non eusocial	species	Marshall et al 2024; Ferrari et al 2022
Andrena	Andrena	nigrospina	Andrena nigrospina	Europe	Andrenidae	Andreninae	Andrenini	3.2	Below	species	Marshall et al 2024; Ferrari et al 2022	non eusocial	species	Marshall et al 2024; Ferrari et al 2022
Andrena	Andrena	nitida	Andrena nitida	Europe	Andrenidae	Andreninae	Andrenini	2.9	Below	species	Marshall et al 2024; Ferrari et al 2022	non eusocial	species	Marshall et al 2024; Ferrari et al 2022
Andrena	Andrena	nitidiuscula	Andrena nitidiuscula	Europe	Andrenidae	Andreninae	Andrenini	1.61	Below	species	Marshall et al 2024; Ferrari et al 2022	non eusocial	species	Marshall et al 2024; Ferrari et al 2022
Andrena	Andrena	nitidula	Andrena nitidula	Europe	Andrenidae	Andreninae	Andrenini	2.09	Below	species	Marshall et al 2024; Ferrari et al 2022	non eusocial	species	Marshall et al 2024; Ferrari et al 2022
Andrena	Andrena	niveata	Andrena niveata	Europe	Andrenidae	Andreninae	Andrenini	1.49	Below	species	Marshall et al 2024; Ferrari et al 2022	non eusocial	species	Marshall et al 2024; Ferrari et al 2022
Andrena	Andrena	nycthemera	Andrena nycthemera	Europe	Andrenidae	Andreninae	Andrenini	2.87	Below	species	Marshall et al 2024; Ferrari et al 2022	non eusocial	species	Marshall et al 2024; Ferrari et al 2022
Andrena	Andrena	ovatula	Andrena ovatula	Europe	Andrenidae	Andreninae	Andrenini	2.23	Below	species	Marshall et al 2024; Ferrari et al 2022	non eusocial	species	Marshall et al 2024; Ferrari et al 2022
Andrena	Andrena	pallitarsis	Andrena pallitarsis	Europe	Andrenidae	Andreninae	Andrenini	1.64	Below	species	Marshall et al 2024; Ferrari et al 2022	non eusocial	species	Marshall et al 2024; Ferrari et al 2022
Andrena	Andrena	pandellei	Andrena pandellei	Europe	Andrenidae	Andreninae	Andrenini	2.29	Below	species	Marshall et al 2024; Ferrari et al 2022	non eusocial	species	Marshall et al 2024; Ferrari et al 2022
Andrena	Andrena	paucisquama	Andrena paucisquama	Europe	Andrenidae	Andreninae	Andrenini	2.13	Below	species	Marshall et al 2024; Ferrari et al 2022	non eusocial	species	Marshall et al 2024; Ferrari et al 2022
Andrena	Andrena	pilipes	Andrena pilipes	Europe	Andrenidae	Andreninae	Andrenini	3.21	Below	species	Marshall et al 2024; Ferrari et al 2022	non eusocial	species	Marshall et al 2024; Ferrari et al 2022
Andrena	Andrena	praecox	Andrena praecox	Europe	Andrenidae	Andreninae	Andrenini	2.36	Below	species	Marshall et al 2024; Ferrari et al 2022	non eusocial	species	Marshall et al 2024; Ferrari et al 2022
Andrena	Andrena	proxima	Andrena proxima	Europe	Andrenidae	Andreninae	Andrenini	1.81	Below	species	Marshall et al 2024; Ferrari et al 2022	non eusocial	species	Marshall et al 2024; Ferrari et al 2022
Andrena	Andrena	pusilla	Andrena pusilla	Europe	Andrenidae	Andreninae	Andrenini	1.39	Below	species	Marshall et al 2024; Ferrari et al 2022	non eusocial	species	Marshall et al 2024; Ferrari et al 2022
Andrena	Andrena	ranunculi	Andrena ranunculi	Europe	Andrenidae	Andreninae	Andrenini	1.94	Below	species	Marshall et al 2024; Ferrari et al 2022	non eusocial	species	Marshall et al 2024; Ferrari et al 2022
Andrena	Andrena	rhenana	Andrena rhenana	Europe	Andrenidae	Andreninae	Andrenini	2.18	Below	species	Marshall et al 2024; Ferrari et al 2022	non eusocial	species	Marshall et al 2024; Ferrari et al 2022
Andrena	Andrena	rosae	Andrena rosae	Europe	Andrenidae	Andreninae	Andrenini	2.63	Below	species	Marshall et al 2024; Ferrari et al 2022	non eusocial	species	Marshall et al 2024; Ferrari et al 2022
Andrena	Andrena	ruficrus	Andrena ruficrus	Europe	Andrenidae	Andreninae	Andrenini	2.07	Below	species	Marshall et al 2024; Ferrari et al 2022	non eusocial	species	Marshall et al 2024; Ferrari et al 2022
Andrena	Andrena	saxonica	Andrena saxonica	Europe	Andrenidae	Andreninae	Andrenini	1.6	Below	species	Marshall et al 2024; Ferrari et al 2022	non eusocial	species	Marshall et al 2024; Ferrari et al 2022
Andrena	Andrena	schencki	Andrena schencki	Europe	Andrenidae	Andreninae	Andrenini	2.51	Below	species	Marshall et al 2024; Ferrari et al 2022	non eusocial	species	Marshall et al 2024; Ferrari et al 2022
Andrena	Andrena	scotica	Andrena scotica	Europe	Andrenidae	Andreninae	Andrenini	2.86	Below	species	Marshall et al 2024; Ferrari et al 2022	non eusocial	species	Marshall et al 2024; Ferrari et al 2022
Andrena	Andrena	semilaevis	Andrena semilaevis	Europe	Andrenidae	Andreninae	Andrenini	1.44	Below	species	Marshall et al 2024; Ferrari et al 2022	non eusocial	species	Marshall et al 2024; Ferrari et al 2022
Andrena	Andrena	spreta	Andrena spreta	Europe	Andrenidae	Andreninae	Andrenini	1.4	Below	species	Marshall et al 2024; Ferrari et al 2022	non eusocial	species	Marshall et al 2024; Ferrari et al 2022
Andrena	Andrena	strohmella	Andrena strohmella	Europe	Andrenidae	Andreninae	Andrenini	1.61	Below	species	Marshall et al 2024; Ferrari et al 2022	non eusocial	species	Marshall et al 2024; Ferrari et al 2022
Andrena	Andrena	subopaca	Andrena subopaca	Europe	Andrenidae	Andreninae	Andrenini	1.39	Below	species	Marshall et al 2024; Ferrari et al 2022	non eusocial	species	Marshall et al 2024; Ferrari et al 2022
Andrena	Andrena	symphyti	Andrena symphyti	Europe	Andrenidae	Andreninae	Andrenini	2.03	Below	species	Marshall et al 2024; Ferrari et al 2022	non eusocial	species	Marshall et al 2024; Ferrari et al 2022
Andrena	Andrena	synadelpha	Andrena synadelpha	Europe	Andrenidae	Andreninae	Andrenini	2.34	Below	species	Marshall et al 2024; Ferrari et al 2022	non eusocial	species	Marshall et al 2024; Ferrari et al 2022
Andrena	Andrena	taraxaci	Andrena taraxaci	Europe	Andrenidae	Andreninae	Andrenini	2.17	Below	species	Marshall et al 2024; Ferrari et al 2022	non eusocial	species	Marshall et al 2024; Ferrari et al 2022
Andrena	Andrena	tarsata	Andrena tarsata	Europe	Andrenidae	Andreninae	Andrenini	1.71	Below	species	Marshall et al 2024; Ferrari et al 2022	non eusocial	species	Marshall et al 2024; Ferrari et al 2022
Andrena	Andrena	tenuistriata	Andrena tenuistriata	Europe	Andrenidae	Andreninae	Andrenini	1.43	Below	species	Marshall et al 2024; Ferrari et al 2022	non eusocial	species	Marshall et al 2024; Ferrari et al 2022
Andrena	Andrena	tibialis	Andrena tibialis	Europe	Andrenidae	Andreninae	Andrenini	2.96	Below	species	Marshall et al 2024; Ferrari et al 2022	non eusocial	species	Marshall et al 2024; Ferrari et al 2022
Andrena	Andrena	trimmerana	Andrena trimmerana	Europe	Andrenidae	Andreninae	Andrenini	2.85	Below	species	Marshall et al 2024; Ferrari et al 2022	non eusocial	species	Marshall et al 2024; Ferrari et al 2022
Andrena	Andrena	vaga	Andrena vaga	Europe	Andrenidae	Andreninae	Andrenini	2.86	Below	species	Marshall et al 2024; Ferrari et al 2022	non eusocial	species	Marshall et al 2024; Ferrari et al 2022
Andrena	Andrena	varians	Andrena varians	Europe	Andrenidae	Andreninae	Andrenini	2.48	Below	species	Marshall et al 2024; Ferrari et al 2022	non eusocial	species	Marshall et al 2024; Ferrari et al 2022
Andrena	Andrena	ventralis	Andrena ventralis	Europe	Andrenidae	Andreninae	Andrenini	1.54	Below	species	Marshall et al 2024; Ferrari et al 2022	non eusocial	species	Marshall et al 2024; Ferrari et al 2022
Andrena	Andrena	viridescens	Andrena viridescens	Europe	Andrenidae	Andreninae	Andrenini	1.42	Below	species	Marshall et al 2024; Ferrari et al 2022	non eusocial	species	Marshall et al 2024; Ferrari et al 2022
Andrena	Andrena	vulpecula	Andrena vulpecula	Europe	Andrenidae	Andreninae	Andrenini	1.99	Below	species	Marshall et al 2024; Ferrari et al 2022	non eusocial	species	Marshall et al 2024; Ferrari et al 2022
Andrena	Andrena	wilkella	Andrena wilkella	Europe	Andrenidae	Andreninae	Andrenini	2.36	Below	species	Marshall et al 2024; Ferrari et al 2022	non eusocial	species	Marshall et al 2024; Ferrari et al 2022
Andrena	Andrena	danuvia	Andrena danuvia	Europe	Andrenidae	Andreninae	Andrenini	2.67	Below	genus	Marshall et al 2024; Ferrari et al 2022; Buckner et al. 2024	non eusocial	species	Ferrari et al 2022
Andrena	Andrena	acuta	Andrena acuta	Europe	Andrenidae	Andreninae	Andrenini	1.67	Below	genus	Marshall et al 2024; Ferrari et al 2022; Buckner et al. 2024	non eusocial	all species from this family were considered non eusocial	Marshall et al 2024; Ferrari et al 2022; Cordeiro et al (this ms)
Andrena	Andrena	afzeliella	Andrena afzeliella	Europe	Andrenidae	Andreninae	Andrenini	2.25	Below	genus	Marshall et al 2024; Ferrari et al 2022; Buckner et al. 2024	non eusocial	all species from this family were considered non eusocial	Marshall et al 2024; Ferrari et al 2022; Cordeiro et al (this ms)
Andrena	Andrena	alma	Andrena alma	Europe	Andrenidae	Andreninae	Andrenini	NA	Below	genus	Marshall et al 2024; Ferrari et al 2022; Buckner et al. 2024	non eusocial	all species from this family were considered non eusocial	Marshall et al 2024; Ferrari et al 2022; Cordeiro et al (this ms)
Andrena	Andrena	antonellae	Andrena antonellae	Europe	Andrenidae	Andreninae	Andrenini	NA	Below	genus	Marshall et al 2024; Ferrari et al 2022; Buckner et al. 2024	non eusocial	all species from this family were considered non eusocial	Marshall et al 2024; Ferrari et al 2022; Cordeiro et al (this ms)
Andrena	Andrena	batava	Andrena batava	Europe	Andrenidae	Andreninae	Andrenini	2.42	Below	genus	Marshall et al 2024; Ferrari et al 2022; Buckner et al. 2024	non eusocial	all species from this family were considered non eusocial	Marshall et al 2024; Ferrari et al 2022; Cordeiro et al (this ms)
Andrena	Andrena	rudolfae	Andrena rudolfae	Europe	Andrenidae	Andreninae	Andrenini	NA	Below	genus	Marshall et al 2024; Ferrari et al 2022; Buckner et al. 2024	non eusocial	all species from this family were considered non eusocial	Marshall et al 2024; Ferrari et al 2022; Cordeiro et al (this ms)
Andrena	Andrena	rugulosella	Andrena rugulosella	Europe	Andrenidae	Andreninae	Andrenini	NA	Below	genus	Marshall et al 2024; Ferrari et al 2022; Buckner et al. 2024	non eusocial	all species from this family were considered non eusocial	Marshall et al 2024; Ferrari et al 2022; Cordeiro et al (this ms)
Andrena	Andrena	stabiana	Andrena stabiana	Europe	Andrenidae	Andreninae	Andrenini	2.42	Below	genus	Marshall et al 2024; Ferrari et al 2022; Buckner et al. 2024	non eusocial	all species from this family were considered non eusocial	Marshall et al 2024; Ferrari et al 2022; Cordeiro et al (this ms)
Andrena	Andrena	stoeckhertella	Andrena stoeckhertella	Europe	Andrenidae	Andreninae	Andrenini	NA	Below	genus	Marshall et al 2024; Ferrari et al 2022; Buckner et al. 2024	non eusocial	all species from this family were considered non eusocial	Marshall et al 2024; Ferrari et al 2022; Cordeiro et al (this ms)
Andrena	Andrena	taedium	Andrena taedium	Europe	Andrenidae	Andreninae	Andrenini	NA	Below	genus	Marshall et al 2024; Ferrari et al 2022; Buckner et al. 2024	non eusocial	all species from this family were considered non eusocial	Marshall et al 2024; Ferrari et al 2022; Cordeiro et al (this ms)
Andrena	Andrena	tenostra	Andrena tenostra	Europe	Andrenidae	Andreninae	Andrenini	NA	Below	genus	Marshall et al 2024; Ferrari et al 2022; Buckner et al. 2024	non eusocial	all species from this family were considered non eusocial	Marshall et al 2024; Ferrari et al 2022; Cordeiro et al (this ms)
Andrena	Andrena	tricuspidata	Andrena tricuspidata	Europe	Andrenidae	Andreninae	Andrenini	2.59	Below	genus	Marshall et al 2024; Ferrari et al 2022; Buckner et al. 2024	non eusocial	all species from this family were considered non eusocial	Marshall et al 2024; Ferrari et al 2022; Cordeiro et al (this ms)
Andrena	Andrena	varia	Andrena varia	Europe	Andrenidae	Andreninae	Andrenini	NA	Below	genus	Marshall et al 2024; Ferrari et al 2022; Buckner et al. 2024	non eusocial	all species from this family were considered non eusocial	Marshall et al 2024; Ferrari et al 2022; Cordeiro et al (this ms)
Andrena	Andrena	varuga	Andrena varuga	Europe	Andrenidae	Andreninae	Andrenini	NA	Below	genus	Marshall et al 2024; Ferrari et al 2022; Buckner et al. 2024	non eusocial	all species from this family were considered non eusocial	Marshall et al 2024; Ferrari et al 2022; Cordeiro et al (this ms)
Andrena	Andrena	verae	Andrena verae	Europe	Andrenidae	Andreninae	Andrenini	NA	Below	genus	Marshall et al 2024; Ferrari et al 2022; Buckner et al. 2024	non eusocial	all species from this family were considered non eusocial	Marshall et al 2024; Ferrari et al 2022; Cordeiro et al (this ms)
Andrena	Andrena	vocifera	Andrena vocifera	Europe	Andrenidae	Andreninae	Andrenini	NA	Below	genus	Marshall et al 2024; Ferrari et al 2022; Buckner et al. 2024	non eusocial	all species from this family were considered non eusocial	Marshall et al 2024; Ferrari et al 2022; Cordeiro et al (this ms)
Andrena	Andrena	volgensis	Andrena volgensis	Europe	Andrenidae	Andreninae	Andrenini	NA	Below	genus	Marshall et al 2024; Ferrari et al 2022; Buckner et al. 2024	non eusocial	all species from this family were considered non eusocial	Marshall et al 2024; Ferrari et al 2022; Cordeiro et al (this ms)
Andrena	Andrena	ehnbergi	Andrena ehnbergi	Europe	Andrenidae	Andreninae	Andrenini	2.12	Below	genus	Marshall et al 2024; Ferrari et al 2022; Buckner et al. 2024	non eusocial	all species from this family were considered non eusocial	Marshall et al 2024; Ferrari et al 2022; Cordeiro et al (this ms)
Andrena	Andrena	erodiorum	Andrena erodiorum	Europe	Andrenidae	Andreninae	Andrenini	NA	Below	genus	Marshall et al 2024; Ferrari et al 2022; Buckner et al. 2024	non eusocial	all species from this family were considered non eusocial	Marshall et al 2024; Ferrari et al 2022; Cordeiro et al (this ms)
Andrena	Andrena	eversmanniana	Andrena eversmanniana	Europe	Andrenidae	Andreninae	Andrenini	NA	Below	genus	Marshall et al 2024; Ferrari et al 2022; Buckner et al. 2024	non eusocial	all species from this family were considered non eusocial	Marshall et al 2024; Ferrari et al 2022; Cordeiro et al (this ms)
Andrena	Andrena	falcinella	Andrena falcinella	Europe	Andrenidae	Andreninae	Andrenini	NA	Below	genus	Marshall et al 2024; Ferrari et al 2022; Buckner et al. 2024	non eusocial	all species from this family were considered non eusocial	Marshall et al 2024; Ferrari et al 2022; Cordeiro et al (this ms)
Andrena	Andrena	fallax	Andrena fallax	Europe	Andrenidae	Andreninae	Andrenini	2.51	Below	genus	Marshall et al 2024; Ferrari et al 2022; Buckner et al. 2024	non eusocial	all species from this family were considered non eusocial	Marshall et al 2024; Ferrari et al 2022; Cordeiro et al (this ms)
Andrena	Andrena	fuliginata	Andrena fuliginata	Europe	Andrenidae	Andreninae	Andrenini	NA	Below	genus	Marshall et al 2024; Ferrari et al 2022; Buckner et al. 2024	non eusocial	all species from this family were considered non eusocial	Marshall et al 2024; Ferrari et al 2022; Cordeiro et al (this ms)
Andrena	Andrena	gades	Andrena gades	Europe	Andrenidae	Andreninae	Andrenini	NA	Below	genus	Marshall et al 2024; Ferrari et al 2022; Buckner et al. 2024	non eusocial	all species from this family were considered non eusocial	Marshall et al 2024; Ferrari et al 2022; Cordeiro et al (this ms)
Andrena	Andrena	ghisbaini	Andrena ghisbaini	Europe	Andrenidae	Andreninae	Andrenini	NA	Below	genus	Marshall et al 2024; Ferrari et al 2022; Buckner et al. 2024	non eusocial	all species from this family were considered non eusocial	Marshall et al 2024; Ferrari et al 2022; Cordeiro et al (this ms)
Andrena	Andrena	gomerensis	Andrena gomerensis	Europe	Andrenidae	Andreninae	Andrenini	1.73	Below	genus	Marshall et al 2024; Ferrari et al 2022; Buckner et al. 2024	non eusocial	all species from this family were considered non eusocial	Marshall et al 2024; Ferrari et al 2022; Cordeiro et al (this ms)
Andrena	Andrena	graciliata	Andrena graciliata	Europe	Andrenidae	Andreninae	Andrenini	NA	Below	genus	Marshall et al 2024; Ferrari et al 2022; Buckner et al. 2024	non eusocial	all species from this family were considered non eusocial	Marshall et al 2024; Ferrari et al 2022; Cordeiro et al (this ms)
Andrena	Andrena	hebescens	Andrena hebescens	Europe	Andrenidae	Andreninae	Andrenini	NA	Below	genus	Marshall et al 2024; Ferrari et al 2022; Buckner et al. 2024	non eusocial	all species from this family were considered non eusocial	Marshall et al 2024; Ferrari et al 2022; Cordeiro et al (this ms)
Andrena	Andrena	hybrida	Andrena hybrida	Europe	Andrenidae	Andreninae	Andrenini	1.71	Below	genus	Marshall et al 2024; Ferrari et al 2022; Buckner et al. 2024	non eusocial	all species from this family were considered non eusocial	Marshall et al 2024; Ferrari et al 2022; Cordeiro et al (this ms)
Andrena	Andrena	isolata	Andrena isolata	Europe	Andrenidae	Andreninae	Andrenini	NA	Below	genus	Marshall et al 2024; Ferrari et al 2022; Buckner et al. 2024	non eusocial	all species from this family were considered non eusocial	Marshall et al 2024; Ferrari et al 2022; Cordeiro et al (this ms)
Andrena	Andrena	juliae	Andrena juliae	Europe	Andrenidae	Andreninae	Andrenini	NA	Below	genus	Marshall et al 2024; Ferrari et al 2022; Buckner et al. 2024	non eusocial	all species from this family were considered non eusocial	Marshall et al 2024; Ferrari et al 2022; Cordeiro et al (this ms)
Andrena	Andrena	kocoureki	Andrena kocoureki	Europe	Andrenidae	Andreninae	Andrenini	NA	Below	genus	Marshall et al 2024; Ferrari et al 2022; Buckner et al. 2024	non eusocial	all species from this family were considered non eusocial	Marshall et al 2024; Ferrari et al 2022; Cordeiro et al (this ms)
Andrena	Andrena	labiatula	Andrena labiatula	Europe	Andrenidae	Andreninae	Andrenini	NA	Below	genus	Marshall et al 2024; Ferrari et al 2022; Buckner et al. 2024	non eusocial	all species from this family were considered non eusocial	Marshall et al 2024; Ferrari et al 2022; Cordeiro et al (this ms)
Andrena	Andrena	laevicorpus	Andrena laevicorpus	Europe	Andrenidae	Andreninae	Andrenini	NA	Below	genus	Marshall et al 2024; Ferrari et al 2022; Buckner et al. 2024	non eusocial	all species from this family were considered non eusocial	Marshall et al 2024; Ferrari et al 2022; Cordeiro et al (this ms)
Andrena	Andrena	lecana	Andrena lecana	Europe	Andrenidae	Andreninae	Andrenini	NA	Below	genus	Marshall et al 2024; Ferrari et al 2022; Buckner et al. 2024	non eusocial	all species from this family were considered non eusocial	Marshall et al 2024; Ferrari et al 2022; Cordeiro et al (this ms)
Andrena	Andrena	limosa	Andrena limosa	Europe	Andrenidae	Andreninae	Andrenini	NA	Below	genus	Marshall et al 2024; Ferrari et al 2022; Buckner et al. 2024	non eusocial	all species from this family were considered non eusocial	Marshall et al 2024; Ferrari et al 2022; Cordeiro et al (this ms)
Andrena	Andrena	lusitania	Andrena lusitania	Europe	Andrenidae	Andreninae	Andrenini	2.9	Below	genus	Marshall et al 2024; Ferrari et al 2022; Buckner et al. 2024	non eusocial	all species from this family were considered non eusocial	Marshall et al 2024; Ferrari et al 2022; Cordeiro et al (this ms)
Andrena	Andrena	mehelyi	Andrena mehelyi	Europe	Andrenidae	Andreninae	Andrenini	NA	Below	genus	Marshall et al 2024; Ferrari et al 2022; Buckner et al. 2024	non eusocial	all species from this family were considered non eusocial	Marshall et al 2024; Ferrari et al 2022; Cordeiro et al (this ms)
Andrena	Andrena	melacana	Andrena melacana	Europe	Andrenidae	Andreninae	Andrenini	2.23	Below	genus	Marshall et al 2024; Ferrari et al 2022; Buckner et al. 2024	non eusocial	all species from this family were considered non eusocial	Marshall et al 2024; Ferrari et al 2022; Cordeiro et al (this ms)
Andrena	Andrena	metallescens	Andrena metallescens	Europe	Andrenidae	Andreninae	Andrenini	NA	Below	genus	Marshall et al 2024; Ferrari et al 2022; Buckner et al. 2024	non eusocial	all species from this family were considered non eusocial	Marshall et al 2024; Ferrari et al 2022; Cordeiro et al (this ms)
Andrena	Andrena	ortizi	Andrena ortizi	Europe	Andrenidae	Andreninae	Andrenini	NA	Below	genus	Marshall et al 2024; Ferrari et al 2022; Buckner et al. 2024	non eusocial	all species from this family were considered non eusocial	Marshall et al 2024; Ferrari et al 2022; Cordeiro et al (this ms)
Andrena	Andrena	ovata	Andrena ovata	Europe	Andrenidae	Andreninae	Andrenini	NA	Below	genus	Marshall et al 2024; Ferrari et al 2022; Buckner et al. 2024	non eusocial	all species from this family were considered non eusocial	Marshall et al 2024; Ferrari et al 2022; Cordeiro et al (this ms)
Andrena	Andrena	parata	Andrena parata	Europe	Andrenidae	Andreninae	Andrenini	NA	Below	genus	Marshall et al 2024; Ferrari et al 2022; Buckner et al. 2024	non eusocial	all species from this family were considered non eusocial	Marshall et al 2024; Ferrari et al 2022; Cordeiro et al (this ms)
Andrena	Andrena	pauxilla	Andrena pauxilla	Europe	Andrenidae	Andreninae	Andrenini	NA	Below	genus	Marshall et al 2024; Ferrari et al 2022; Buckner et al. 2024	non eusocial	all species from this family were considered non eusocial	Marshall et al 2024; Ferrari et al 2022; Cordeiro et al (this ms)
Andrena	Andrena	pelagonia	Andrena pelagonia	Europe	Andrenidae	Andreninae	Andrenini	NA	Below	genus	Marshall et al 2024; Ferrari et al 2022; Buckner et al. 2024	non eusocial	all species from this family were considered non eusocial	Marshall et al 2024; Ferrari et al 2022; Cordeiro et al (this ms)
Andrena	Andrena	phoenicura	Andrena phoenicura	Europe	Andrenidae	Andreninae	Andrenini	2.39	Below	genus	Marshall et al 2024; Ferrari et al 2022; Buckner et al. 2024	non eusocial	all species from this family were considered non eusocial	Marshall et al 2024; Ferrari et al 2022; Cordeiro et al (this ms)
Andrena	Andrena	pileata	Andrena pileata	Europe	Andrenidae	Andreninae	Andrenini	NA	Below	genus	Marshall et al 2024; Ferrari et al 2022; Buckner et al. 2024	non eusocial	all species from this family were considered non eusocial	Marshall et al 2024; Ferrari et al 2022; Cordeiro et al (this ms)
Andrena	Andrena	pirinia	Andrena pirinia	Europe	Andrenidae	Andreninae	Andrenini	NA	Below	genus	Marshall et al 2024; Ferrari et al 2022; Buckner et al. 2024	non eusocial	all species from this family were considered non eusocial	Marshall et al 2024; Ferrari et al 2022; Cordeiro et al (this ms)
Andrena	Andrena	portosanctana	Andrena portosanctana	Europe	Andrenidae	Andreninae	Andrenini	NA	Below	genus	Marshall et al 2024; Ferrari et al 2022; Buckner et al. 2024	non eusocial	all species from this family were considered non eusocial	Marshall et al 2024; Ferrari et al 2022; Cordeiro et al (this ms)
Andrena	Andrena	poupillieri	Andrena poupillieri	Europe	Andrenidae	Andreninae	Andrenini	2.71	Below	genus	Marshall et al 2024; Ferrari et al 2022; Buckner et al. 2024	non eusocial	all species from this family were considered non eusocial	Marshall et al 2024; Ferrari et al 2022; Cordeiro et al (this ms)
Andrena	Andrena	ramosa	Andrena ramosa	Europe	Andrenidae	Andreninae	Andrenini	NA	Below	genus	Marshall et al 2024; Ferrari et al 2022; Buckner et al. 2024	non eusocial	all species from this family were considered non eusocial	Marshall et al 2024; Ferrari et al 2022; Cordeiro et al (this ms)
Andrena	Andrena	resoluta	Andrena resoluta	Europe	Andrenidae	Andreninae	Andrenini	NA	Below	genus	Marshall et al 2024; Ferrari et al 2022; Buckner et al. 2024	non eusocial	all species from this family were considered non eusocial	Marshall et al 2024; Ferrari et al 2022; Cordeiro et al (this ms)
Andrena	Andrena	roripae	Andrena roripae	Europe	Andrenidae	Andreninae	Andrenini	NA	Below	genus	Marshall et al 2024; Ferrari et al 2022; Buckner et al. 2024	non eusocial	all species from this family were considered non eusocial	Marshall et al 2024; Ferrari et al 2022; Cordeiro et al (this ms)
Andrena	Andrena	callopyrrha	Andrena callopyrrha	China	Andrenidae	Andreninae	Andrenini	2.34	Below	genus	Marshall et al 2024; Ferrari et al 2022; Buckner et al. 2024	non eusocial	species	Marshall et al 2024; Ferrari et al 2022; Cordeiro et al (this ms)
Andrena	Andrena	delicatula	Andrena delicatula	China	Andrenidae	Andreninae	Andrenini	2.57	Below	genus	Marshall et al 2024; Ferrari et al 2022; Buckner et al. 2024	non eusocial	species	Marshall et al 2024; Ferrari et al 2022; Cordeiro et al (this ms)
Andrena	Andrena	luridiloma	Andrena luridiloma	China	Andrenidae	Andreninae	Andrenini	1.95	Below	genus	Marshall et al 2024; Ferrari et al 2022; Buckner et al. 2024	non eusocial	species	Marshall et al 2024; Ferrari et al 2022; Cordeiro et al (this ms)
Andrena	Andrena	mediocalens	Andrena mediocalens	China	Andrenidae	Andreninae	Andrenini	2.21	Below	genus	Marshall et al 2024; Ferrari et al 2022; Buckner et al. 2024	non eusocial	species	Marshall et al 2024; Ferrari et al 2022; Cordeiro et al (this ms)
Andrena	Andrena	thoracica	Andrena thoracica	China	Andrenidae	Andreninae	Andrenini	2.91	Below	genus	Marshall et al 2024; Ferrari et al 2022; Buckner et al. 2024	non eusocial	species	Marshall et al 2024; Ferrari et al 2022; Cordeiro et al (this ms)
Andrena	Andrena	ablegata	Andrena ablegata	USA	Andrenidae	Andreninae	Andrenini	NA	Below	genus	Marshall et al 2024; Ferrari et al 2022; Buckner et al. 2024	non eusocial	all species from this family were considered non eusocial	Marshall et al 2024; Ferrari et al 2022; Cordeiro et al (this ms)
Andrena	Andrena	accepta	Andrena accepta	USA	Andrenidae	Andreninae	Andrenini	2.8021	Below	genus	Marshall et al 2024; Ferrari et al 2022; Buckner et al. 2024	non eusocial	species	Marshall et al 2024; Ferrari et al 2022; Cordeiro et al (this ms)
Andrena	Andrena	aculeata	Andrena aculeata	USA	Andrenidae	Andreninae	Andrenini	NA	Below	genus	Marshall et al 2024; Ferrari et al 2022; Buckner et al. 2024	non eusocial	all species from this family were considered non eusocial	Marshall et al 2024; Ferrari et al 2022; Cordeiro et al (this ms)
Andrena	Andrena	afimbriata	Andrena afimbriata	USA	Andrenidae	Andreninae	Andrenini	NA	Below	genus	Marshall et al 2024; Ferrari et al 2022; Buckner et al. 2024	non eusocial	all species from this family were considered non eusocial	Marshall et al 2024; Ferrari et al 2022; Cordeiro et al (this ms)
Andrena	Andrena	agoseridis	Andrena agoseridis	USA	Andrenidae	Andreninae	Andrenini	NA	Below	genus	Marshall et al 2024; Ferrari et al 2022; Buckner et al. 2024	non eusocial	all species from this family were considered non eusocial	Marshall et al 2024; Ferrari et al 2022; Cordeiro et al (this ms)
Andrena	Andrena	alamonis	Andrena alamonis	USA	Andrenidae	Andreninae	Andrenini	NA	Below	genus	Marshall et al 2024; Ferrari et al 2022; Buckner et al. 2024	non eusocial	all species from this family were considered non eusocial	Marshall et al 2024; Ferrari et al 2022; Cordeiro et al (this ms)
Andrena	Andrena	aliciae	Andrena aliciae	USA	Andrenidae	Andreninae	Andrenini	NA	Below	genus	Marshall et al 2024; Ferrari et al 2022; Buckner et al. 2024	non eusocial	all species from this family were considered non eusocial	Marshall et al 2024; Ferrari et al 2022; Cordeiro et al (this ms)
Andrena	Andrena	aliciarum	Andrena aliciarum	USA	Andrenidae	Andreninae	Andrenini	NA	Below	genus	Marshall et al 2024; Ferrari et al 2022; Buckner et al. 2024	non eusocial	all species from this family were considered non eusocial	Marshall et al 2024; Ferrari et al 2022; Cordeiro et al (this ms)
Andrena	Andrena	amphibola	Andrena amphibola	USA	Andrenidae	Andreninae	Andrenini	NA	Below	genus	Marshall et al 2024; Ferrari et al 2022; Buckner et al. 2024	non eusocial	all species from this family were considered non eusocial	Marshall et al 2024; Ferrari et al 2022; Cordeiro et al (this ms)
Andrena	Andrena	andrenoides	Andrena andrenoides	USA	Andrenidae	Andreninae	Andrenini	NA	Below	genus	Marshall et al 2024; Ferrari et al 2022; Buckner et al. 2024	non eusocial	all species from this family were considered non eusocial	Marshall et al 2024; Ferrari et al 2022; Cordeiro et al (this ms)
Andrena	Andrena	angelesia	Andrena angelesia	USA	Andrenidae	Andreninae	Andrenini	NA	Below	genus	Marshall et al 2024; Ferrari et al 2022; Buckner et al. 2024	non eusocial	all species from this family were considered non eusocial	Marshall et al 2024; Ferrari et al 2022; Cordeiro et al (this ms)
Andrena	Andrena	angustella	Andrena angustella	USA	Andrenidae	Andreninae	Andrenini	NA	Below	genus	Marshall et al 2024; Ferrari et al 2022; Buckner et al. 2024	non eusocial	all species from this family were considered non eusocial	Marshall et al 2024; Ferrari et al 2022; Cordeiro et al (this ms)
Andrena	Andrena	angusticrus	Andrena angusticrus	USA	Andrenidae	Andreninae	Andrenini	NA	Below	genus	Marshall et al 2024; Ferrari et al 2022; Buckner et al. 2024	non eusocial	all species from this family were considered non eusocial	Marshall et al 2024; Ferrari et al 2022; Cordeiro et al (this ms)
Andrena	Andrena	anisochlora	Andrena anisochlora	USA	Andrenidae	Andreninae	Andrenini	NA	Below	genus	Marshall et al 2024; Ferrari et al 2022; Buckner et al. 2024	non eusocial	all species from this family were considered non eusocial	Marshall et al 2024; Ferrari et al 2022; Cordeiro et al (this ms)
Andrena	Andrena	annectens	Andrena annectens	USA	Andrenidae	Andreninae	Andrenini	NA	Below	genus	Marshall et al 2024; Ferrari et al 2022; Buckner et al. 2024	non eusocial	all species from this family were considered non eusocial	Marshall et al 2024; Ferrari et al 2022; Cordeiro et al (this ms)
Andrena	Andrena	anograe	Andrena anograe	USA	Andrenidae	Andreninae	Andrenini	NA	Below	genus	Marshall et al 2024; Ferrari et al 2022; Buckner et al. 2024	non eusocial	all species from this family were considered non eusocial	Marshall et al 2024; Ferrari et al 2022; Cordeiro et al (this ms)
Andrena	Andrena	antonitonis	Andrena antonitonis	USA	Andrenidae	Andreninae	Andrenini	NA	Below	genus	Marshall et al 2024; Ferrari et al 2022; Buckner et al. 2024	non eusocial	all species from this family were considered non eusocial	Marshall et al 2024; Ferrari et al 2022; Cordeiro et al (this ms)
Andrena	Andrena	apacheorum	Andrena apacheorum	USA	Andrenidae	Andreninae	Andrenini	NA	Below	genus	Marshall et al 2024; Ferrari et al 2022; Buckner et al. 2024	non eusocial	all species from this family were considered non eusocial	Marshall et al 2024; Ferrari et al 2022; Cordeiro et al (this ms)
Andrena	Andrena	apasta	Andrena apasta	USA	Andrenidae	Andreninae	Andrenini	NA	Below	genus	Marshall et al 2024; Ferrari et al 2022; Buckner et al. 2024	non eusocial	all species from this family were considered non eusocial	Marshall et al 2024; Ferrari et al 2022; Cordeiro et al (this ms)
Andrena	Andrena	aquila	Andrena aquila	USA	Andrenidae	Andreninae	Andrenini	NA	Below	genus	Marshall et al 2024; Ferrari et al 2022; Buckner et al. 2024	non eusocial	all species from this family were considered non eusocial	Marshall et al 2024; Ferrari et al 2022; Cordeiro et al (this ms)
Andrena	Andrena	arctostaphylae	Andrena arctostaphylae	USA	Andrenidae	Andreninae	Andrenini	NA	Below	genus	Marshall et al 2024; Ferrari et al 2022; Buckner et al. 2024	non eusocial	all species from this family were considered non eusocial	Marshall et al 2024; Ferrari et al 2022; Cordeiro et al (this ms)
Andrena	Andrena	ardis	Andrena ardis	USA	Andrenidae	Andreninae	Andrenini	NA	Below	genus	Marshall et al 2024; Ferrari et al 2022; Buckner et al. 2024	non eusocial	all species from this family were considered non eusocial	Marshall et al 2024; Ferrari et al 2022; Cordeiro et al (this ms)
Andrena	Andrena	arenicola	Andrena arenicola	USA	Andrenidae	Andreninae	Andrenini	NA	Below	genus	Marshall et al 2024; Ferrari et al 2022; Buckner et al. 2024	non eusocial	all species from this family were considered non eusocial	Marshall et al 2024; Ferrari et al 2022; Cordeiro et al (this ms)
Andrena	Andrena	argemonis	Andrena argemonis	USA	Andrenidae	Andreninae	Andrenini	NA	Below	genus	Marshall et al 2024; Ferrari et al 2022; Buckner et al. 2024	non eusocial	all species from this family were considered non eusocial	Marshall et al 2024; Ferrari et al 2022; Cordeiro et al (this ms)
Andrena	Andrena	asteroides	Andrena asteroides	USA	Andrenidae	Andreninae	Andrenini	NA	Below	genus	Marshall et al 2024; Ferrari et al 2022; Buckner et al. 2024	non eusocial	all species from this family were considered non eusocial	Marshall et al 2024; Ferrari et al 2022; Cordeiro et al (this ms)
Andrena	Andrena	astragali	Andrena astragali	USA	Andrenidae	Andreninae	Andrenini	NA	Below	genus	Marshall et al 2024; Ferrari et al 2022; Buckner et al. 2024	non eusocial	all species from this family were considered non eusocial	Marshall et al 2024; Ferrari et al 2022; Cordeiro et al (this ms)
Andrena	Andrena	atlantica	Andrena atlantica	USA	Andrenidae	Andreninae	Andrenini	NA	Below	genus	Marshall et al 2024; Ferrari et al 2022; Buckner et al. 2024	non eusocial	all species from this family were considered non eusocial	Marshall et al 2024; Ferrari et al 2022; Cordeiro et al (this ms)
Andrena	Andrena	aurihirta	Andrena aurihirta	USA	Andrenidae	Andreninae	Andrenini	NA	Below	genus	Marshall et al 2024; Ferrari et al 2022; Buckner et al. 2024	non eusocial	all species from this family were considered non eusocial	Marshall et al 2024; Ferrari et al 2022; Cordeiro et al (this ms)
Andrena	Andrena	auripes	Andrena auripes	USA	Andrenidae	Andreninae	Andrenini	NA	Below	genus	Marshall et al 2024; Ferrari et al 2022; Buckner et al. 2024	non eusocial	all species from this family were considered non eusocial	Marshall et al 2024; Ferrari et al 2022; Cordeiro et al (this ms)
Andrena	Andrena	avulsa	Andrena avulsa	USA	Andrenidae	Andreninae	Andrenini	NA	Below	genus	Marshall et al 2024; Ferrari et al 2022; Buckner et al. 2024	non eusocial	all species from this family were considered non eusocial	Marshall et al 2024; Ferrari et al 2022; Cordeiro et al (this ms)
Andrena	Andrena	baeriae	Andrena baeriae	USA	Andrenidae	Andreninae	Andrenini	NA	Below	genus	Marshall et al 2024; Ferrari et al 2022; Buckner et al. 2024	non eusocial	all species from this family were considered non eusocial	Marshall et al 2024; Ferrari et al 2022; Cordeiro et al (this ms)
Andrena	Andrena	balsamorhizae	Andrena balsamorhizae	USA	Andrenidae	Andreninae	Andrenini	NA	Below	genus	Marshall et al 2024; Ferrari et al 2022; Buckner et al. 2024	non eusocial	all species from this family were considered non eusocial	Marshall et al 2024; Ferrari et al 2022; Cordeiro et al (this ms)
Andrena	Andrena	barberi	Andrena barberi	USA	Andrenidae	Andreninae	Andrenini	NA	Below	genus	Marshall et al 2024; Ferrari et al 2022; Buckner et al. 2024	non eusocial	all species from this family were considered non eusocial	Marshall et al 2024; Ferrari et al 2022; Cordeiro et al (this ms)
Andrena	Andrena	beameri	Andrena beameri	USA	Andrenidae	Andreninae	Andrenini	NA	Below	genus	Marshall et al 2024; Ferrari et al 2022; Buckner et al. 2024	non eusocial	all species from this family were considered non eusocial	Marshall et al 2024; Ferrari et al 2022; Cordeiro et al (this ms)
Andrena	Andrena	bendensis	Andrena bendensis	USA	Andrenidae	Andreninae	Andrenini	NA	Below	genus	Marshall et al 2024; Ferrari et al 2022; Buckner et al. 2024	non eusocial	all species from this family were considered non eusocial	Marshall et al 2024; Ferrari et al 2022; Cordeiro et al (this ms)
Andrena	Andrena	berkeleyi	Andrena berkeleyi	USA	Andrenidae	Andreninae	Andrenini	NA	Below	genus	Marshall et al 2024; Ferrari et al 2022; Buckner et al. 2024	non eusocial	all species from this family were considered non eusocial	Marshall et al 2024; Ferrari et al 2022; Cordeiro et al (this ms)
Andrena	Andrena	bernardina	Andrena bernardina	USA	Andrenidae	Andreninae	Andrenini	NA	Below	genus	Marshall et al 2024; Ferrari et al 2022; Buckner et al. 2024	non eusocial	all species from this family were considered non eusocial	Marshall et al 2024; Ferrari et al 2022; Cordeiro et al (this ms)
Andrena	Andrena	biareola	Andrena biareola	USA	Andrenidae	Andreninae	Andrenini	NA	Below	genus	Marshall et al 2024; Ferrari et al 2022; Buckner et al. 2024	non eusocial	all species from this family were considered non eusocial	Marshall et al 2024; Ferrari et al 2022; Cordeiro et al (this ms)
Andrena	Andrena	bilimeki	Andrena bilimeki	USA	Andrenidae	Andreninae	Andrenini	NA	Below	genus	Marshall et al 2024; Ferrari et al 2022; Buckner et al. 2024	non eusocial	all species from this family were considered non eusocial	Marshall et al 2024; Ferrari et al 2022; Cordeiro et al (this ms)
Andrena	Andrena	rubi	Andrena rubi	USA	Andrenidae	Andreninae	Andrenini	NA	Below	genus	Marshall et al 2024; Ferrari et al 2022; Buckner et al. 2024	non eusocial	all species from this family were considered non eusocial	Marshall et al 2024; Ferrari et al 2022; Cordeiro et al (this ms)
Andrena	Andrena	rubrotincta	Andrena rubrotincta	USA	Andrenidae	Andreninae	Andrenini	NA	Below	genus	Marshall et al 2024; Ferrari et al 2022; Buckner et al. 2024	non eusocial	all species from this family were considered non eusocial	Marshall et al 2024; Ferrari et al 2022; Cordeiro et al (this ms)
Andrena	Andrena	rudbeckiae	Andrena rudbeckiae	USA	Andrenidae	Andreninae	Andrenini	3.0228	Below	genus	Marshall et al 2024; Ferrari et al 2022; Buckner et al. 2024	non eusocial	species	Marshall et al 2024; Ferrari et al 2022; Cordeiro et al (this ms)
Andrena	Andrena	runcinatae	Andrena runcinatae	USA	Andrenidae	Andreninae	Andrenini	NA	Below	genus	Marshall et al 2024; Ferrari et al 2022; Buckner et al. 2024	non eusocial	all species from this family were considered non eusocial	Marshall et al 2024; Ferrari et al 2022; Cordeiro et al (this ms)
Andrena	Andrena	sagittagalea	Andrena sagittagalea	USA	Andrenidae	Andreninae	Andrenini	NA	Below	genus	Marshall et al 2024; Ferrari et al 2022; Buckner et al. 2024	non eusocial	all species from this family were considered non eusocial	Marshall et al 2024; Ferrari et al 2022; Cordeiro et al (this ms)
Andrena	Andrena	salictaria	Andrena salictaria	USA	Andrenidae	Andreninae	Andrenini	NA	Below	genus	Marshall et al 2024; Ferrari et al 2022; Buckner et al. 2024	non eusocial	all species from this family were considered non eusocial	Marshall et al 2024; Ferrari et al 2022; Cordeiro et al (this ms)
Andrena	Andrena	santaclarae	Andrena santaclarae	USA	Andrenidae	Andreninae	Andrenini	NA	Below	genus	Marshall et al 2024; Ferrari et al 2022; Buckner et al. 2024	non eusocial	all species from this family were considered non eusocial	Marshall et al 2024; Ferrari et al 2022; Cordeiro et al (this ms)
Andrena	Andrena	sayi	Andrena sayi	USA	Andrenidae	Andreninae	Andrenini	NA	Below	genus	Marshall et al 2024; Ferrari et al 2022; Buckner et al. 2024	non eusocial	all species from this family were considered non eusocial	Marshall et al 2024; Ferrari et al 2022; Cordeiro et al (this ms)
Andrena	Andrena	schuhi	Andrena schuhi	USA	Andrenidae	Andreninae	Andrenini	NA	Below	genus	Marshall et al 2024; Ferrari et al 2022; Buckner et al. 2024	non eusocial	all species from this family were considered non eusocial	Marshall et al 2024; Ferrari et al 2022; Cordeiro et al (this ms)
Andrena	Andrena	scotoptera	Andrena scotoptera	USA	Andrenidae	Andreninae	Andrenini	NA	Below	genus	Marshall et al 2024; Ferrari et al 2022; Buckner et al. 2024	non eusocial	all species from this family were considered non eusocial	Marshall et al 2024; Ferrari et al 2022; Cordeiro et al (this ms)
Andrena	Andrena	scutellinitens	Andrena scutellinitens	USA	Andrenidae	Andreninae	Andrenini	NA	Below	genus	Marshall et al 2024; Ferrari et al 2022; Buckner et al. 2024	non eusocial	all species from this family were considered non eusocial	Marshall et al 2024; Ferrari et al 2022; Cordeiro et al (this ms)
Andrena	Andrena	segregans	Andrena segregans	USA	Andrenidae	Andreninae	Andrenini	NA	Below	genus	Marshall et al 2024; Ferrari et al 2022; Buckner et al. 2024	non eusocial	all species from this family were considered non eusocial	Marshall et al 2024; Ferrari et al 2022; Cordeiro et al (this ms)
Andrena	Andrena	semipunctata	Andrena semipunctata	USA	Andrenidae	Andreninae	Andrenini	NA	Below	genus	Marshall et al 2024; Ferrari et al 2022; Buckner et al. 2024	non eusocial	all species from this family were considered non eusocial	Marshall et al 2024; Ferrari et al 2022; Cordeiro et al (this ms)
Andrena	Andrena	senticulosa	Andrena senticulosa	USA	Andrenidae	Andreninae	Andrenini	NA	Below	genus	Marshall et al 2024; Ferrari et al 2022; Buckner et al. 2024	non eusocial	all species from this family were considered non eusocial	Marshall et al 2024; Ferrari et al 2022; Cordeiro et al (this ms)
Andrena	Andrena	shoshoni	Andrena shoshoni	USA	Andrenidae	Andreninae	Andrenini	NA	Below	genus	Marshall et al 2024; Ferrari et al 2022; Buckner et al. 2024	non eusocial	all species from this family were considered non eusocial	Marshall et al 2024; Ferrari et al 2022; Cordeiro et al (this ms)
Andrena	Andrena	siccata	Andrena siccata	USA	Andrenidae	Andreninae	Andrenini	NA	Below	genus	Marshall et al 2024; Ferrari et al 2022; Buckner et al. 2024	non eusocial	all species from this family were considered non eusocial	Marshall et al 2024; Ferrari et al 2022; Cordeiro et al (this ms)
Andrena	Andrena	simulata	Andrena simulata	USA	Andrenidae	Andreninae	Andrenini	NA	Below	genus	Marshall et al 2024; Ferrari et al 2022; Buckner et al. 2024	non eusocial	all species from this family were considered non eusocial	Marshall et al 2024; Ferrari et al 2022; Cordeiro et al (this ms)
Andrena	Andrena	sitiliae	Andrena sitiliae	USA	Andrenidae	Andreninae	Andrenini	NA	Below	genus	Marshall et al 2024; Ferrari et al 2022; Buckner et al. 2024	non eusocial	all species from this family were considered non eusocial	Marshall et al 2024; Ferrari et al 2022; Cordeiro et al (this ms)
Andrena	Andrena	sladeni	Andrena sladeni	USA	Andrenidae	Andreninae	Andrenini	NA	Below	genus	Marshall et al 2024; Ferrari et al 2022; Buckner et al. 2024	non eusocial	all species from this family were considered non eusocial	Marshall et al 2024; Ferrari et al 2022; Cordeiro et al (this ms)
Andrena	Andrena	sonorensis	Andrena sonorensis	USA	Andrenidae	Andreninae	Andrenini	NA	Below	genus	Marshall et al 2024; Ferrari et al 2022; Buckner et al. 2024	non eusocial	all species from this family were considered non eusocial	Marshall et al 2024; Ferrari et al 2022; Cordeiro et al (this ms)
Andrena	Andrena	specularia	Andrena specularia	USA	Andrenidae	Andreninae	Andrenini	NA	Below	genus	Marshall et al 2024; Ferrari et al 2022; Buckner et al. 2024	non eusocial	all species from this family were considered non eusocial	Marshall et al 2024; Ferrari et al 2022; Cordeiro et al (this ms)
Andrena	Andrena	sperryi	Andrena sperryi	USA	Andrenidae	Andreninae	Andrenini	NA	Below	genus	Marshall et al 2024; Ferrari et al 2022; Buckner et al. 2024	non eusocial	all species from this family were considered non eusocial	Marshall et al 2024; Ferrari et al 2022; Cordeiro et al (this ms)
Andrena	Andrena	stagei	Andrena stagei	USA	Andrenidae	Andreninae	Andrenini	NA	Below	genus	Marshall et al 2024; Ferrari et al 2022; Buckner et al. 2024	non eusocial	all species from this family were considered non eusocial	Marshall et al 2024; Ferrari et al 2022; Cordeiro et al (this ms)
Andrena	Andrena	stipator	Andrena stipator	USA	Andrenidae	Andreninae	Andrenini	NA	Below	genus	Marshall et al 2024; Ferrari et al 2022; Buckner et al. 2024	non eusocial	all species from this family were considered non eusocial	Marshall et al 2024; Ferrari et al 2022; Cordeiro et al (this ms)
Andrena	Andrena	striatifrons	Andrena striatifrons	USA	Andrenidae	Andreninae	Andrenini	NA	Below	genus	Marshall et al 2024; Ferrari et al 2022; Buckner et al. 2024	non eusocial	all species from this family were considered non eusocial	Marshall et al 2024; Ferrari et al 2022; Cordeiro et al (this ms)
Andrena	Andrena	subapasta	Andrena subapasta	USA	Andrenidae	Andreninae	Andrenini	NA	Below	genus	Marshall et al 2024; Ferrari et al 2022; Buckner et al. 2024	non eusocial	all species from this family were considered non eusocial	Marshall et al 2024; Ferrari et al 2022; Cordeiro et al (this ms)
Andrena	Andrena	subaustralis	Andrena subaustralis	USA	Andrenidae	Andreninae	Andrenini	NA	Below	genus	Marshall et al 2024; Ferrari et al 2022; Buckner et al. 2024	non eusocial	all species from this family were considered non eusocial	Marshall et al 2024; Ferrari et al 2022; Cordeiro et al (this ms)
Andrena	Andrena	subdepressa	Andrena subdepressa	USA	Andrenidae	Andreninae	Andrenini	NA	Below	genus	Marshall et al 2024; Ferrari et al 2022; Buckner et al. 2024	non eusocial	all species from this family were considered non eusocial	Marshall et al 2024; Ferrari et al 2022; Cordeiro et al (this ms)
Andrena	Andrena	sublayiae	Andrena sublayiae	USA	Andrenidae	Andreninae	Andrenini	NA	Below	genus	Marshall et al 2024; Ferrari et al 2022; Buckner et al. 2024	non eusocial	all species from this family were considered non eusocial	Marshall et al 2024; Ferrari et al 2022; Cordeiro et al (this ms)
Andrena	Andrena	submaura	Andrena submaura	USA	Andrenidae	Andreninae	Andrenini	NA	Below	genus	Marshall et al 2024; Ferrari et al 2022; Buckner et al. 2024	non eusocial	all species from this family were considered non eusocial	Marshall et al 2024; Ferrari et al 2022; Cordeiro et al (this ms)
Andrena	Andrena	subnigripes	Andrena subnigripes	USA	Andrenidae	Andreninae	Andrenini	NA	Below	genus	Marshall et al 2024; Ferrari et al 2022; Buckner et al. 2024	non eusocial	all species from this family were considered non eusocial	Marshall et al 2024; Ferrari et al 2022; Cordeiro et al (this ms)
Andrena	Andrena	subrubicunda	Andrena subrubicunda	USA	Andrenidae	Andreninae	Andrenini	NA	Below	genus	Marshall et al 2024; Ferrari et al 2022; Buckner et al. 2024	non eusocial	all species from this family were considered non eusocial	Marshall et al 2024; Ferrari et al 2022; Cordeiro et al (this ms)
Andrena	Andrena	subtrita	Andrena subtrita	USA	Andrenidae	Andreninae	Andrenini	NA	Below	genus	Marshall et al 2024; Ferrari et al 2022; Buckner et al. 2024	non eusocial	all species from this family were considered non eusocial	Marshall et al 2024; Ferrari et al 2022; Cordeiro et al (this ms)
Andrena	Andrena	sulcata	Andrena sulcata	USA	Andrenidae	Andreninae	Andrenini	NA	Below	genus	Marshall et al 2024; Ferrari et al 2022; Buckner et al. 2024	non eusocial	all species from this family were considered non eusocial	Marshall et al 2024; Ferrari et al 2022; Cordeiro et al (this ms)
Andrena	Andrena	surda	Andrena surda	USA	Andrenidae	Andreninae	Andrenini	NA	Below	genus	Marshall et al 2024; Ferrari et al 2022; Buckner et al. 2024	non eusocial	all species from this family were considered non eusocial	Marshall et al 2024; Ferrari et al 2022; Cordeiro et al (this ms)
Andrena	Andrena	taeniata	Andrena taeniata	USA	Andrenidae	Andreninae	Andrenini	NA	Below	genus	Marshall et al 2024; Ferrari et al 2022; Buckner et al. 2024	non eusocial	all species from this family were considered non eusocial	Marshall et al 2024; Ferrari et al 2022; Cordeiro et al (this ms)
Andrena	Andrena	tegularis	Andrena tegularis	USA	Andrenidae	Andreninae	Andrenini	NA	Below	genus	Marshall et al 2024; Ferrari et al 2022; Buckner et al. 2024	non eusocial	all species from this family were considered non eusocial	Marshall et al 2024; Ferrari et al 2022; Cordeiro et al (this ms)
Andrena	Andrena	thaspii	Andrena thaspii	USA	Andrenidae	Andreninae	Andrenini	NA	Below	genus	Marshall et al 2024; Ferrari et al 2022; Buckner et al. 2024	non eusocial	all species from this family were considered non eusocial	Marshall et al 2024; Ferrari et al 2022; Cordeiro et al (this ms)
Andrena	Andrena	tildeni	Andrena tildeni	USA	Andrenidae	Andreninae	Andrenini	NA	Below	genus	Marshall et al 2024; Ferrari et al 2022; Buckner et al. 2024	non eusocial	all species from this family were considered non eusocial	Marshall et al 2024; Ferrari et al 2022; Cordeiro et al (this ms)
Andrena	Andrena	timberlakei	Andrena timberlakei	USA	Andrenidae	Andreninae	Andrenini	NA	Below	genus	Marshall et al 2024; Ferrari et al 2022; Buckner et al. 2024	non eusocial	all species from this family were considered non eusocial	Marshall et al 2024; Ferrari et al 2022; Cordeiro et al (this ms)
Andrena	Andrena	tonkaworum	Andrena tonkaworum	USA	Andrenidae	Andreninae	Andrenini	NA	Below	genus	Marshall et al 2024; Ferrari et al 2022; Buckner et al. 2024	non eusocial	all species from this family were considered non eusocial	Marshall et al 2024; Ferrari et al 2022; Cordeiro et al (this ms)
Andrena	Andrena	topazana	Andrena topazana	USA	Andrenidae	Andreninae	Andrenini	NA	Below	genus	Marshall et al 2024; Ferrari et al 2022; Buckner et al. 2024	non eusocial	all species from this family were considered non eusocial	Marshall et al 2024; Ferrari et al 2022; Cordeiro et al (this ms)
Andrena	Andrena	torulosa	Andrena torulosa	USA	Andrenidae	Andreninae	Andrenini	NA	Below	genus	Marshall et al 2024; Ferrari et al 2022; Buckner et al. 2024	non eusocial	all species from this family were considered non eusocial	Marshall et al 2024; Ferrari et al 2022; Cordeiro et al (this ms)
Andrena	Andrena	transnigra	Andrena transnigra	USA	Andrenidae	Andreninae	Andrenini	NA	Below	genus	Marshall et al 2024; Ferrari et al 2022; Buckner et al. 2024	non eusocial	all species from this family were considered non eusocial	Marshall et al 2024; Ferrari et al 2022; Cordeiro et al (this ms)
Andrena	Andrena	trapezoidea	Andrena trapezoidea	USA	Andrenidae	Andreninae	Andrenini	NA	Below	genus	Marshall et al 2024; Ferrari et al 2022; Buckner et al. 2024	non eusocial	all species from this family were considered non eusocial	Marshall et al 2024; Ferrari et al 2022; Cordeiro et al (this ms)
Andrena	Andrena	trapezoidina	Andrena trapezoidina	USA	Andrenidae	Andreninae	Andrenini	NA	Below	genus	Marshall et al 2024; Ferrari et al 2022; Buckner et al. 2024	non eusocial	all species from this family were considered non eusocial	Marshall et al 2024; Ferrari et al 2022; Cordeiro et al (this ms)
Andrena	Andrena	trevoris	Andrena trevoris	USA	Andrenidae	Andreninae	Andrenini	NA	Below	genus	Marshall et al 2024; Ferrari et al 2022; Buckner et al. 2024	non eusocial	all species from this family were considered non eusocial	Marshall et al 2024; Ferrari et al 2022; Cordeiro et al (this ms)
Andrena	Andrena	trimaculata	Andrena trimaculata	USA	Andrenidae	Andreninae	Andrenini	NA	Below	genus	Marshall et al 2024; Ferrari et al 2022; Buckner et al. 2024	non eusocial	all species from this family were considered non eusocial	Marshall et al 2024; Ferrari et al 2022; Cordeiro et al (this ms)
Andrena	Andrena	triquestra	Andrena triquestra	USA	Andrenidae	Andreninae	Andrenini	NA	Below	genus	Marshall et al 2024; Ferrari et al 2022; Buckner et al. 2024	non eusocial	all species from this family were considered non eusocial	Marshall et al 2024; Ferrari et al 2022; Cordeiro et al (this ms)
Andrena	Andrena	trizonata	Andrena trizonata	USA	Andrenidae	Andreninae	Andrenini	NA	Below	genus	Marshall et al 2024; Ferrari et al 2022; Buckner et al. 2024	non eusocial	all species from this family were considered non eusocial	Marshall et al 2024; Ferrari et al 2022; Cordeiro et al (this ms)
Andrena	Andrena	unicostata	Andrena unicostata	USA	Andrenidae	Andreninae	Andrenini	NA	Below	genus	Marshall et al 2024; Ferrari et al 2022; Buckner et al. 2024	non eusocial	all species from this family were considered non eusocial	Marshall et al 2024; Ferrari et al 2022; Cordeiro et al (this ms)
Andrena	Andrena	utahensis	Andrena utahensis	USA	Andrenidae	Andreninae	Andrenini	NA	Below	genus	Marshall et al 2024; Ferrari et al 2022; Buckner et al. 2024	non eusocial	all species from this family were considered non eusocial	Marshall et al 2024; Ferrari et al 2022; Cordeiro et al (this ms)
Andrena	Andrena	uvulariae	Andrena uvulariae	USA	Andrenidae	Andreninae	Andrenini	NA	Below	genus	Marshall et al 2024; Ferrari et al 2022; Buckner et al. 2024	non eusocial	all species from this family were considered non eusocial	Marshall et al 2024; Ferrari et al 2022; Cordeiro et al (this ms)
Andrena	Andrena	vanduzeei	Andrena vanduzeei	USA	Andrenidae	Andreninae	Andrenini	NA	Below	genus	Marshall et al 2024; Ferrari et al 2022; Buckner et al. 2024	non eusocial	all species from this family were considered non eusocial	Marshall et al 2024; Ferrari et al 2022; Cordeiro et al (this ms)
Andrena	Andrena	vandykei	Andrena vandykei	USA	Andrenidae	Andreninae	Andrenini	NA	Below	genus	Marshall et al 2024; Ferrari et al 2022; Buckner et al. 2024	non eusocial	all species from this family were considered non eusocial	Marshall et al 2024; Ferrari et al 2022; Cordeiro et al (this ms)
Andrena	Andrena	venata	Andrena venata	USA	Andrenidae	Andreninae	Andrenini	NA	Below	genus	Marshall et al 2024; Ferrari et al 2022; Buckner et al. 2024	non eusocial	all species from this family were considered non eusocial	Marshall et al 2024; Ferrari et al 2022; Cordeiro et al (this ms)
Andrena	Andrena	verbesinae	Andrena verbesinae	USA	Andrenidae	Andreninae	Andrenini	NA	Below	genus	Marshall et al 2024; Ferrari et al 2022; Buckner et al. 2024	non eusocial	all species from this family were considered non eusocial	Marshall et al 2024; Ferrari et al 2022; Cordeiro et al (this ms)
Andrena	Andrena	verecunda	Andrena verecunda	USA	Andrenidae	Andreninae	Andrenini	NA	Below	genus	Marshall et al 2024; Ferrari et al 2022; Buckner et al. 2024	non eusocial	all species from this family were considered non eusocial	Marshall et al 2024; Ferrari et al 2022; Cordeiro et al (this ms)
Andrena	Andrena	vespertina	Andrena vespertina	USA	Andrenidae	Andreninae	Andrenini	NA	Below	genus	Marshall et al 2024; Ferrari et al 2022; Buckner et al. 2024	non eusocial	all species from this family were considered non eusocial	Marshall et al 2024; Ferrari et al 2022; Cordeiro et al (this ms)
Andrena	Andrena	vicinoides	Andrena vicinoides	USA	Andrenidae	Andreninae	Andrenini	NA	Below	genus	Marshall et al 2024; Ferrari et al 2022; Buckner et al. 2024	non eusocial	all species from this family were considered non eusocial	Marshall et al 2024; Ferrari et al 2022; Cordeiro et al (this ms)
Andrena	Andrena	vierecki	Andrena vierecki	USA	Andrenidae	Andreninae	Andrenini	NA	Below	genus	Marshall et al 2024; Ferrari et al 2022; Buckner et al. 2024	non eusocial	all species from this family were considered non eusocial	Marshall et al 2024; Ferrari et al 2022; Cordeiro et al (this ms)
Andrena	Andrena	viridissima	Andrena viridissima	USA	Andrenidae	Andreninae	Andrenini	NA	Below	genus	Marshall et al 2024; Ferrari et al 2022; Buckner et al. 2024	non eusocial	all species from this family were considered non eusocial	Marshall et al 2024; Ferrari et al 2022; Cordeiro et al (this ms)
Andrena	Andrena	vulpicolor	Andrena vulpicolor	USA	Andrenidae	Andreninae	Andrenini	NA	Below	genus	Marshall et al 2024; Ferrari et al 2022; Buckner et al. 2024	non eusocial	all species from this family were considered non eusocial	Marshall et al 2024; Ferrari et al 2022; Cordeiro et al (this ms)
Andrena	Andrena	wâ€scripta	Andrena wâ€scripta	USA	Andrenidae	Andreninae	Andrenini	NA	Below	genus	Marshall et al 2024; Ferrari et al 2022; Buckner et al. 2024	non eusocial	all species from this family were considered non eusocial	Marshall et al 2024; Ferrari et al 2022; Cordeiro et al (this ms)
Andrena	Andrena	waldmerei	Andrena waldmerei	USA	Andrenidae	Andreninae	Andrenini	NA	Below	genus	Marshall et al 2024; Ferrari et al 2022; Buckner et al. 2024	non eusocial	all species from this family were considered non eusocial	Marshall et al 2024; Ferrari et al 2022; Cordeiro et al (this ms)
Andrena	Andrena	walleyi	Andrena walleyi	USA	Andrenidae	Andreninae	Andrenini	NA	Below	genus	Marshall et al 2024; Ferrari et al 2022; Buckner et al. 2024	non eusocial	all species from this family were considered non eusocial	Marshall et al 2024; Ferrari et al 2022; Cordeiro et al (this ms)
Andrena	Andrena	washingtoni	Andrena washingtoni	USA	Andrenidae	Andreninae	Andrenini	NA	Below	genus	Marshall et al 2024; Ferrari et al 2022; Buckner et al. 2024	non eusocial	all species from this family were considered non eusocial	Marshall et al 2024; Ferrari et al 2022; Cordeiro et al (this ms)
Andrena	Andrena	wellesleyana	Andrena wellesleyana	USA	Andrenidae	Andreninae	Andrenini	NA	Below	genus	Marshall et al 2024; Ferrari et al 2022; Buckner et al. 2024	non eusocial	all species from this family were considered non eusocial	Marshall et al 2024; Ferrari et al 2022; Cordeiro et al (this ms)
Andrena	Andrena	wilmattae	Andrena wilmattae	USA	Andrenidae	Andreninae	Andrenini	NA	Below	genus	Marshall et al 2024; Ferrari et al 2022; Buckner et al. 2024	non eusocial	all species from this family were considered non eusocial	Marshall et al 2024; Ferrari et al 2022; Cordeiro et al (this ms)
Andrena	Andrena	winnemuccana	Andrena winnemuccana	USA	Andrenidae	Andreninae	Andrenini	NA	Below	genus	Marshall et al 2024; Ferrari et al 2022; Buckner et al. 2024	non eusocial	all species from this family were considered non eusocial	Marshall et al 2024; Ferrari et al 2022; Cordeiro et al (this ms)
Andrena	Andrena	xanthigera	Andrena xanthigera	USA	Andrenidae	Andreninae	Andrenini	NA	Below	genus	Marshall et al 2024; Ferrari et al 2022; Buckner et al. 2024	non eusocial	all species from this family were considered non eusocial	Marshall et al 2024; Ferrari et al 2022; Cordeiro et al (this ms)
Andrena	Andrena	zionensis	Andrena zionensis	USA	Andrenidae	Andreninae	Andrenini	NA	Below	genus	Marshall et al 2024; Ferrari et al 2022; Buckner et al. 2024	non eusocial	all species from this family were considered non eusocial	Marshall et al 2024; Ferrari et al 2022; Cordeiro et al (this ms)
Andrena	Andrena	ziziaeformis	Andrena ziziaeformis	USA	Andrenidae	Andreninae	Andrenini	NA	Below	genus	Marshall et al 2024; Ferrari et al 2022; Buckner et al. 2024	non eusocial	all species from this family were considered non eusocial	Marshall et al 2024; Ferrari et al 2022; Cordeiro et al (this ms)
Andrena	Andrena	cyanophila	Andrena cyanophila	USA	Andrenidae	Andreninae	Andrenini	NA	Below	genus	Marshall et al 2024; Ferrari et al 2022; Buckner et al. 2024	non eusocial	all species from this family were considered non eusocial	Marshall et al 2024; Ferrari et al 2022; Cordeiro et al (this ms)
Andrena	Andrena	cyanosoma	Andrena cyanosoma	USA	Andrenidae	Andreninae	Andrenini	NA	Below	genus	Marshall et al 2024; Ferrari et al 2022; Buckner et al. 2024	non eusocial	all species from this family were considered non eusocial	Marshall et al 2024; Ferrari et al 2022; Cordeiro et al (this ms)
Andrena	Andrena	cymatilis	Andrena cymatilis	USA	Andrenidae	Andreninae	Andrenini	NA	Below	genus	Marshall et al 2024; Ferrari et al 2022; Buckner et al. 2024	non eusocial	all species from this family were considered non eusocial	Marshall et al 2024; Ferrari et al 2022; Cordeiro et al (this ms)
Andrena	Andrena	daeckei	Andrena daeckei	USA	Andrenidae	Andreninae	Andrenini	NA	Below	genus	Marshall et al 2024; Ferrari et al 2022; Buckner et al. 2024	non eusocial	all species from this family were considered non eusocial	Marshall et al 2024; Ferrari et al 2022; Cordeiro et al (this ms)
Andrena	Andrena	dapsilis	Andrena dapsilis	USA	Andrenidae	Andreninae	Andrenini	NA	Below	genus	Marshall et al 2024; Ferrari et al 2022; Buckner et al. 2024	non eusocial	all species from this family were considered non eusocial	Marshall et al 2024; Ferrari et al 2022; Cordeiro et al (this ms)
Andrena	Andrena	davidsoni	Andrena davidsoni	USA	Andrenidae	Andreninae	Andrenini	NA	Below	genus	Marshall et al 2024; Ferrari et al 2022; Buckner et al. 2024	non eusocial	all species from this family were considered non eusocial	Marshall et al 2024; Ferrari et al 2022; Cordeiro et al (this ms)
Andrena	Andrena	declinis	Andrena declinis	USA	Andrenidae	Andreninae	Andrenini	NA	Below	genus	Marshall et al 2024; Ferrari et al 2022; Buckner et al. 2024	non eusocial	all species from this family were considered non eusocial	Marshall et al 2024; Ferrari et al 2022; Cordeiro et al (this ms)
Andrena	Andrena	decolorata	Andrena decolorata	USA	Andrenidae	Andreninae	Andrenini	NA	Below	genus	Marshall et al 2024; Ferrari et al 2022; Buckner et al. 2024	non eusocial	all species from this family were considered non eusocial	Marshall et al 2024; Ferrari et al 2022; Cordeiro et al (this ms)
Andrena	Andrena	deserticola	Andrena deserticola	USA	Andrenidae	Andreninae	Andrenini	NA	Below	genus	Marshall et al 2024; Ferrari et al 2022; Buckner et al. 2024	non eusocial	all species from this family were considered non eusocial	Marshall et al 2024; Ferrari et al 2022; Cordeiro et al (this ms)
Andrena	Andrena	dimorpha	Andrena dimorpha	USA	Andrenidae	Andreninae	Andrenini	NA	Below	genus	Marshall et al 2024; Ferrari et al 2022; Buckner et al. 2024	non eusocial	all species from this family were considered non eusocial	Marshall et al 2024; Ferrari et al 2022; Cordeiro et al (this ms)
Andrena	Andrena	discreta	Andrena discreta	USA	Andrenidae	Andreninae	Andrenini	NA	Below	genus	Marshall et al 2024; Ferrari et al 2022; Buckner et al. 2024	non eusocial	all species from this family were considered non eusocial	Marshall et al 2024; Ferrari et al 2022; Cordeiro et al (this ms)
Andrena	Andrena	dissimulans	Andrena dissimulans	USA	Andrenidae	Andreninae	Andrenini	NA	Below	genus	Marshall et al 2024; Ferrari et al 2022; Buckner et al. 2024	non eusocial	all species from this family were considered non eusocial	Marshall et al 2024; Ferrari et al 2022; Cordeiro et al (this ms)
Andrena	Andrena	dissona	Andrena dissona	USA	Andrenidae	Andreninae	Andrenini	NA	Below	genus	Marshall et al 2024; Ferrari et al 2022; Buckner et al. 2024	non eusocial	all species from this family were considered non eusocial	Marshall et al 2024; Ferrari et al 2022; Cordeiro et al (this ms)
Andrena	Andrena	dolomellea	Andrena dolomellea	USA	Andrenidae	Andreninae	Andrenini	NA	Below	genus	Marshall et al 2024; Ferrari et al 2022; Buckner et al. 2024	non eusocial	all species from this family were considered non eusocial	Marshall et al 2024; Ferrari et al 2022; Cordeiro et al (this ms)
Andrena	Andrena	duboisi	Andrena duboisi	USA	Andrenidae	Andreninae	Andrenini	NA	Below	genus	Marshall et al 2024; Ferrari et al 2022; Buckner et al. 2024	non eusocial	all species from this family were considered non eusocial	Marshall et al 2024; Ferrari et al 2022; Cordeiro et al (this ms)
Andrena	Andrena	duplicata	Andrena duplicata	USA	Andrenidae	Andreninae	Andrenini	NA	Below	genus	Marshall et al 2024; Ferrari et al 2022; Buckner et al. 2024	non eusocial	all species from this family were considered non eusocial	Marshall et al 2024; Ferrari et al 2022; Cordeiro et al (this ms)
Andrena	Andrena	durangoensis	Andrena durangoensis	USA	Andrenidae	Andreninae	Andrenini	NA	Below	genus	Marshall et al 2024; Ferrari et al 2022; Buckner et al. 2024	non eusocial	all species from this family were considered non eusocial	Marshall et al 2024; Ferrari et al 2022; Cordeiro et al (this ms)
Andrena	Andrena	edwardsi	Andrena edwardsi	USA	Andrenidae	Andreninae	Andrenini	NA	Below	genus	Marshall et al 2024; Ferrari et al 2022; Buckner et al. 2024	non eusocial	all species from this family were considered non eusocial	Marshall et al 2024; Ferrari et al 2022; Cordeiro et al (this ms)
Andrena	Andrena	ellisiae	Andrena ellisiae	USA	Andrenidae	Andreninae	Andrenini	NA	Below	genus	Marshall et al 2024; Ferrari et al 2022; Buckner et al. 2024	non eusocial	all species from this family were considered non eusocial	Marshall et al 2024; Ferrari et al 2022; Cordeiro et al (this ms)
Andrena	Andrena	eothina	Andrena eothina	USA	Andrenidae	Andreninae	Andrenini	NA	Below	genus	Marshall et al 2024; Ferrari et al 2022; Buckner et al. 2024	non eusocial	all species from this family were considered non eusocial	Marshall et al 2024; Ferrari et al 2022; Cordeiro et al (this ms)
Andrena	Andrena	eremophila	Andrena eremophila	USA	Andrenidae	Andreninae	Andrenini	NA	Below	genus	Marshall et al 2024; Ferrari et al 2022; Buckner et al. 2024	non eusocial	all species from this family were considered non eusocial	Marshall et al 2024; Ferrari et al 2022; Cordeiro et al (this ms)
Andrena	Andrena	escondida	Andrena escondida	USA	Andrenidae	Andreninae	Andrenini	NA	Below	genus	Marshall et al 2024; Ferrari et al 2022; Buckner et al. 2024	non eusocial	all species from this family were considered non eusocial	Marshall et al 2024; Ferrari et al 2022; Cordeiro et al (this ms)
Andrena	Andrena	evoluta	Andrena evoluta	USA	Andrenidae	Andreninae	Andrenini	NA	Below	genus	Marshall et al 2024; Ferrari et al 2022; Buckner et al. 2024	non eusocial	all species from this family were considered non eusocial	Marshall et al 2024; Ferrari et al 2022; Cordeiro et al (this ms)
Andrena	Andrena	faceta	Andrena faceta	USA	Andrenidae	Andreninae	Andrenini	NA	Below	genus	Marshall et al 2024; Ferrari et al 2022; Buckner et al. 2024	non eusocial	all species from this family were considered non eusocial	Marshall et al 2024; Ferrari et al 2022; Cordeiro et al (this ms)
Andrena	Andrena	ferrugineipes	Andrena ferrugineipes	USA	Andrenidae	Andreninae	Andrenini	NA	Below	genus	Marshall et al 2024; Ferrari et al 2022; Buckner et al. 2024	non eusocial	all species from this family were considered non eusocial	Marshall et al 2024; Ferrari et al 2022; Cordeiro et al (this ms)
Andrena	Andrena	flaminea	Andrena flaminea	USA	Andrenidae	Andreninae	Andrenini	NA	Below	genus	Marshall et al 2024; Ferrari et al 2022; Buckner et al. 2024	non eusocial	all species from this family were considered non eusocial	Marshall et al 2024; Ferrari et al 2022; Cordeiro et al (this ms)
Andrena	Andrena	flandersi	Andrena flandersi	USA	Andrenidae	Andreninae	Andrenini	NA	Below	genus	Marshall et al 2024; Ferrari et al 2022; Buckner et al. 2024	non eusocial	all species from this family were considered non eusocial	Marshall et al 2024; Ferrari et al 2022; Cordeiro et al (this ms)
Andrena	Andrena	flexa	Andrena flexa	USA	Andrenidae	Andreninae	Andrenini	NA	Below	genus	Marshall et al 2024; Ferrari et al 2022; Buckner et al. 2024	non eusocial	all species from this family were considered non eusocial	Marshall et al 2024; Ferrari et al 2022; Cordeiro et al (this ms)
Andrena	Andrena	flocculosa	Andrena flocculosa	USA	Andrenidae	Andreninae	Andrenini	NA	Below	genus	Marshall et al 2024; Ferrari et al 2022; Buckner et al. 2024	non eusocial	all species from this family were considered non eusocial	Marshall et al 2024; Ferrari et al 2022; Cordeiro et al (this ms)
Andrena	Andrena	foxii	Andrena foxii	USA	Andrenidae	Andreninae	Andrenini	NA	Below	genus	Marshall et al 2024; Ferrari et al 2022; Buckner et al. 2024	non eusocial	all species from this family were considered non eusocial	Marshall et al 2024; Ferrari et al 2022; Cordeiro et al (this ms)
Andrena	Andrena	fulgida	Andrena fulgida	USA	Andrenidae	Andreninae	Andrenini	NA	Below	genus	Marshall et al 2024; Ferrari et al 2022; Buckner et al. 2024	non eusocial	all species from this family were considered non eusocial	Marshall et al 2024; Ferrari et al 2022; Cordeiro et al (this ms)
Andrena	Andrena	fulvipennis	Andrena fulvipennis	USA	Andrenidae	Andreninae	Andrenini	NA	Below	genus	Marshall et al 2024; Ferrari et al 2022; Buckner et al. 2024	non eusocial	all species from this family were considered non eusocial	Marshall et al 2024; Ferrari et al 2022; Cordeiro et al (this ms)
Andrena	Andrena	furva	Andrena furva	USA	Andrenidae	Andreninae	Andrenini	NA	Below	genus	Marshall et al 2024; Ferrari et al 2022; Buckner et al. 2024	non eusocial	all species from this family were considered non eusocial	Marshall et al 2024; Ferrari et al 2022; Cordeiro et al (this ms)
Andrena	Andrena	fuscicauda	Andrena fuscicauda	USA	Andrenidae	Andreninae	Andrenini	NA	Below	genus	Marshall et al 2024; Ferrari et al 2022; Buckner et al. 2024	non eusocial	all species from this family were considered non eusocial	Marshall et al 2024; Ferrari et al 2022; Cordeiro et al (this ms)
Andrena	Andrena	gibberis	Andrena gibberis	USA	Andrenidae	Andreninae	Andrenini	NA	Below	genus	Marshall et al 2024; Ferrari et al 2022; Buckner et al. 2024	non eusocial	all species from this family were considered non eusocial	Marshall et al 2024; Ferrari et al 2022; Cordeiro et al (this ms)
Andrena	Andrena	gordoni	Andrena gordoni	USA	Andrenidae	Andreninae	Andrenini	NA	Below	genus	Marshall et al 2024; Ferrari et al 2022; Buckner et al. 2024	non eusocial	all species from this family were considered non eusocial	Marshall et al 2024; Ferrari et al 2022; Cordeiro et al (this ms)
Andrena	Andrena	grindeliae	Andrena grindeliae	USA	Andrenidae	Andreninae	Andrenini	NA	Below	genus	Marshall et al 2024; Ferrari et al 2022; Buckner et al. 2024	non eusocial	all species from this family were considered non eusocial	Marshall et al 2024; Ferrari et al 2022; Cordeiro et al (this ms)
Andrena	Andrena	hallii	Andrena hallii	USA	Andrenidae	Andreninae	Andrenini	NA	Below	genus	Marshall et al 2024; Ferrari et al 2022; Buckner et al. 2024	non eusocial	all species from this family were considered non eusocial	Marshall et al 2024; Ferrari et al 2022; Cordeiro et al (this ms)
Andrena	Andrena	hamulata	Andrena hamulata	USA	Andrenidae	Andreninae	Andrenini	NA	Below	genus	Marshall et al 2024; Ferrari et al 2022; Buckner et al. 2024	non eusocial	all species from this family were considered non eusocial	Marshall et al 2024; Ferrari et al 2022; Cordeiro et al (this ms)
Andrena	Andrena	hastulata	Andrena hastulata	USA	Andrenidae	Andreninae	Andrenini	NA	Below	genus	Marshall et al 2024; Ferrari et al 2022; Buckner et al. 2024	non eusocial	all species from this family were considered non eusocial	Marshall et al 2024; Ferrari et al 2022; Cordeiro et al (this ms)
Andrena	Andrena	haynesi	Andrena haynesi	USA	Andrenidae	Andreninae	Andrenini	NA	Below	genus	Marshall et al 2024; Ferrari et al 2022; Buckner et al. 2024	non eusocial	all species from this family were considered non eusocial	Marshall et al 2024; Ferrari et al 2022; Cordeiro et al (this ms)
Andrena	Andrena	helianthiformis	Andrena helianthiformis	USA	Andrenidae	Andreninae	Andrenini	NA	Below	genus	Marshall et al 2024; Ferrari et al 2022; Buckner et al. 2024	non eusocial	all species from this family were considered non eusocial	Marshall et al 2024; Ferrari et al 2022; Cordeiro et al (this ms)
Andrena	Andrena	hermosa	Andrena hermosa	USA	Andrenidae	Andreninae	Andrenini	NA	Below	genus	Marshall et al 2024; Ferrari et al 2022; Buckner et al. 2024	non eusocial	all species from this family were considered non eusocial	Marshall et al 2024; Ferrari et al 2022; Cordeiro et al (this ms)
Andrena	Andrena	hicksi	Andrena hicksi	USA	Andrenidae	Andreninae	Andrenini	NA	Below	genus	Marshall et al 2024; Ferrari et al 2022; Buckner et al. 2024	non eusocial	all species from this family were considered non eusocial	Marshall et al 2024; Ferrari et al 2022; Cordeiro et al (this ms)
Andrena	Andrena	hurdi	Andrena hurdi	USA	Andrenidae	Andreninae	Andrenini	NA	Below	genus	Marshall et al 2024; Ferrari et al 2022; Buckner et al. 2024	non eusocial	all species from this family were considered non eusocial	Marshall et al 2024; Ferrari et al 2022; Cordeiro et al (this ms)
Andrena	Andrena	ignota	Andrena ignota	USA	Andrenidae	Andreninae	Andrenini	NA	Below	genus	Marshall et al 2024; Ferrari et al 2022; Buckner et al. 2024	non eusocial	all species from this family were considered non eusocial	Marshall et al 2024; Ferrari et al 2022; Cordeiro et al (this ms)
Andrena	Andrena	illinoiensis	Andrena illinoiensis	USA	Andrenidae	Andreninae	Andrenini	NA	Below	genus	Marshall et al 2024; Ferrari et al 2022; Buckner et al. 2024	non eusocial	all species from this family were considered non eusocial	Marshall et al 2024; Ferrari et al 2022; Cordeiro et al (this ms)
Andrena	Andrena	illustris	Andrena illustris	USA	Andrenidae	Andreninae	Andrenini	NA	Below	genus	Marshall et al 2024; Ferrari et al 2022; Buckner et al. 2024	non eusocial	all species from this family were considered non eusocial	Marshall et al 2024; Ferrari et al 2022; Cordeiro et al (this ms)
Andrena	Andrena	impolita	Andrena impolita	USA	Andrenidae	Andreninae	Andrenini	NA	Below	genus	Marshall et al 2024; Ferrari et al 2022; Buckner et al. 2024	non eusocial	all species from this family were considered non eusocial	Marshall et al 2024; Ferrari et al 2022; Cordeiro et al (this ms)
Andrena	Andrena	inclinata	Andrena inclinata	USA	Andrenidae	Andreninae	Andrenini	NA	Below	genus	Marshall et al 2024; Ferrari et al 2022; Buckner et al. 2024	non eusocial	all species from this family were considered non eusocial	Marshall et al 2024; Ferrari et al 2022; Cordeiro et al (this ms)
Andrena	Andrena	irrasus	Andrena irrasus	USA	Andrenidae	Andreninae	Andrenini	NA	Below	genus	Marshall et al 2024; Ferrari et al 2022; Buckner et al. 2024	non eusocial	all species from this family were considered non eusocial	Marshall et al 2024; Ferrari et al 2022; Cordeiro et al (this ms)
Andrena	Andrena	ishii	Andrena ishii	USA	Andrenidae	Andreninae	Andrenini	NA	Below	genus	Marshall et al 2024; Ferrari et al 2022; Buckner et al. 2024	non eusocial	all species from this family were considered non eusocial	Marshall et al 2024; Ferrari et al 2022; Cordeiro et al (this ms)
Andrena	Andrena	isocomae	Andrena isocomae	USA	Andrenidae	Andreninae	Andrenini	NA	Below	genus	Marshall et al 2024; Ferrari et al 2022; Buckner et al. 2024	non eusocial	all species from this family were considered non eusocial	Marshall et al 2024; Ferrari et al 2022; Cordeiro et al (this ms)
Andrena	Andrena	jennei	Andrena jennei	USA	Andrenidae	Andreninae	Andrenini	NA	Below	genus	Marshall et al 2024; Ferrari et al 2022; Buckner et al. 2024	non eusocial	all species from this family were considered non eusocial	Marshall et al 2024; Ferrari et al 2022; Cordeiro et al (this ms)
Andrena	Andrena	jessicae	Andrena jessicae	USA	Andrenidae	Andreninae	Andrenini	NA	Below	genus	Marshall et al 2024; Ferrari et al 2022; Buckner et al. 2024	non eusocial	all species from this family were considered non eusocial	Marshall et al 2024; Ferrari et al 2022; Cordeiro et al (this ms)
Andrena	Andrena	kaibabensis	Andrena kaibabensis	USA	Andrenidae	Andreninae	Andrenini	NA	Below	genus	Marshall et al 2024; Ferrari et al 2022; Buckner et al. 2024	non eusocial	all species from this family were considered non eusocial	Marshall et al 2024; Ferrari et al 2022; Cordeiro et al (this ms)
Andrena	Andrena	kalmiae	Andrena kalmiae	USA	Andrenidae	Andreninae	Andrenini	NA	Below	genus	Marshall et al 2024; Ferrari et al 2022; Buckner et al. 2024	non eusocial	all species from this family were considered non eusocial	Marshall et al 2024; Ferrari et al 2022; Cordeiro et al (this ms)
Andrena	Andrena	kristina	Andrena kristina	USA	Andrenidae	Andreninae	Andrenini	NA	Below	genus	Marshall et al 2024; Ferrari et al 2022; Buckner et al. 2024	non eusocial	all species from this family were considered non eusocial	Marshall et al 2024; Ferrari et al 2022; Cordeiro et al (this ms)
Andrena	Andrena	labergei	Andrena labergei	USA	Andrenidae	Andreninae	Andrenini	NA	Below	genus	Marshall et al 2024; Ferrari et al 2022; Buckner et al. 2024	non eusocial	all species from this family were considered non eusocial	Marshall et al 2024; Ferrari et al 2022; Cordeiro et al (this ms)
Andrena	Andrena	lamelliterga	Andrena lamelliterga	USA	Andrenidae	Andreninae	Andrenini	NA	Below	genus	Marshall et al 2024; Ferrari et al 2022; Buckner et al. 2024	non eusocial	all species from this family were considered non eusocial	Marshall et al 2024; Ferrari et al 2022; Cordeiro et al (this ms)
Andrena	Andrena	laminibucca	Andrena laminibucca	USA	Andrenidae	Andreninae	Andrenini	NA	Below	genus	Marshall et al 2024; Ferrari et al 2022; Buckner et al. 2024	non eusocial	all species from this family were considered non eusocial	Marshall et al 2024; Ferrari et al 2022; Cordeiro et al (this ms)
Andrena	Andrena	lanhami	Andrena lanhami	USA	Andrenidae	Andreninae	Andrenini	NA	Below	genus	Marshall et al 2024; Ferrari et al 2022; Buckner et al. 2024	non eusocial	all species from this family were considered non eusocial	Marshall et al 2024; Ferrari et al 2022; Cordeiro et al (this ms)
Andrena	Andrena	latifrons	Andrena latifrons	USA	Andrenidae	Andreninae	Andrenini	NA	Below	genus	Marshall et al 2024; Ferrari et al 2022; Buckner et al. 2024	non eusocial	all species from this family were considered non eusocial	Marshall et al 2024; Ferrari et al 2022; Cordeiro et al (this ms)
Andrena	Andrena	lativentris	Andrena lativentris	USA	Andrenidae	Andreninae	Andrenini	NA	Below	genus	Marshall et al 2024; Ferrari et al 2022; Buckner et al. 2024	non eusocial	all species from this family were considered non eusocial	Marshall et al 2024; Ferrari et al 2022; Cordeiro et al (this ms)
Andrena	Andrena	lauracea	Andrena lauracea	USA	Andrenidae	Andreninae	Andrenini	NA	Below	genus	Marshall et al 2024; Ferrari et al 2022; Buckner et al. 2024	non eusocial	all species from this family were considered non eusocial	Marshall et al 2024; Ferrari et al 2022; Cordeiro et al (this ms)
Andrena	Andrena	lauta	Andrena lauta	USA	Andrenidae	Andreninae	Andrenini	NA	Below	genus	Marshall et al 2024; Ferrari et al 2022; Buckner et al. 2024	non eusocial	all species from this family were considered non eusocial	Marshall et al 2024; Ferrari et al 2022; Cordeiro et al (this ms)
Andrena	Andrena	lawrencei	Andrena lawrencei	USA	Andrenidae	Andreninae	Andrenini	NA	Below	genus	Marshall et al 2024; Ferrari et al 2022; Buckner et al. 2024	non eusocial	all species from this family were considered non eusocial	Marshall et al 2024; Ferrari et al 2022; Cordeiro et al (this ms)
Andrena	Andrena	lepidii	Andrena lepidii	USA	Andrenidae	Andreninae	Andrenini	NA	Below	genus	Marshall et al 2024; Ferrari et al 2022; Buckner et al. 2024	non eusocial	all species from this family were considered non eusocial	Marshall et al 2024; Ferrari et al 2022; Cordeiro et al (this ms)
Andrena	Andrena	leucomystax	Andrena leucomystax	USA	Andrenidae	Andreninae	Andrenini	NA	Below	genus	Marshall et al 2024; Ferrari et al 2022; Buckner et al. 2024	non eusocial	all species from this family were considered non eusocial	Marshall et al 2024; Ferrari et al 2022; Cordeiro et al (this ms)
Andrena	Andrena	levipes	Andrena levipes	USA	Andrenidae	Andreninae	Andrenini	NA	Below	genus	Marshall et al 2024; Ferrari et al 2022; Buckner et al. 2024	non eusocial	all species from this family were considered non eusocial	Marshall et al 2024; Ferrari et al 2022; Cordeiro et al (this ms)
Andrena	Andrena	lewisorum	Andrena lewisorum	USA	Andrenidae	Andreninae	Andrenini	NA	Below	genus	Marshall et al 2024; Ferrari et al 2022; Buckner et al. 2024	non eusocial	all species from this family were considered non eusocial	Marshall et al 2024; Ferrari et al 2022; Cordeiro et al (this ms)
Andrena	Andrena	linsleyana	Andrena linsleyana	USA	Andrenidae	Andreninae	Andrenini	NA	Below	genus	Marshall et al 2024; Ferrari et al 2022; Buckner et al. 2024	non eusocial	all species from this family were considered non eusocial	Marshall et al 2024; Ferrari et al 2022; Cordeiro et al (this ms)
Andrena	Andrena	linsleyi	Andrena linsleyi	USA	Andrenidae	Andreninae	Andrenini	NA	Below	genus	Marshall et al 2024; Ferrari et al 2022; Buckner et al. 2024	non eusocial	all species from this family were considered non eusocial	Marshall et al 2024; Ferrari et al 2022; Cordeiro et al (this ms)
Andrena	Andrena	livida	Andrena livida	USA	Andrenidae	Andreninae	Andrenini	NA	Below	genus	Marshall et al 2024; Ferrari et al 2022; Buckner et al. 2024	non eusocial	all species from this family were considered non eusocial	Marshall et al 2024; Ferrari et al 2022; Cordeiro et al (this ms)
Andrena	Andrena	lomatii	Andrena lomatii	USA	Andrenidae	Andreninae	Andrenini	NA	Below	genus	Marshall et al 2024; Ferrari et al 2022; Buckner et al. 2024	non eusocial	all species from this family were considered non eusocial	Marshall et al 2024; Ferrari et al 2022; Cordeiro et al (this ms)
Andrena	Andrena	longifovea	Andrena longifovea	USA	Andrenidae	Andreninae	Andrenini	NA	Below	genus	Marshall et al 2024; Ferrari et al 2022; Buckner et al. 2024	non eusocial	all species from this family were considered non eusocial	Marshall et al 2024; Ferrari et al 2022; Cordeiro et al (this ms)
Andrena	Andrena	lupinorum	Andrena lupinorum	USA	Andrenidae	Andreninae	Andrenini	NA	Below	genus	Marshall et al 2024; Ferrari et al 2022; Buckner et al. 2024	non eusocial	all species from this family were considered non eusocial	Marshall et al 2024; Ferrari et al 2022; Cordeiro et al (this ms)
Andrena	Andrena	luteihirta	Andrena luteihirta	USA	Andrenidae	Andreninae	Andrenini	NA	Below	genus	Marshall et al 2024; Ferrari et al 2022; Buckner et al. 2024	non eusocial	all species from this family were considered non eusocial	Marshall et al 2024; Ferrari et al 2022; Cordeiro et al (this ms)
Andrena	Andrena	mackieae	Andrena mackieae	USA	Andrenidae	Andreninae	Andrenini	NA	Below	genus	Marshall et al 2024; Ferrari et al 2022; Buckner et al. 2024	non eusocial	all species from this family were considered non eusocial	Marshall et al 2024; Ferrari et al 2022; Cordeiro et al (this ms)
Andrena	Andrena	macswaini	Andrena macswaini	USA	Andrenidae	Andreninae	Andrenini	NA	Below	genus	Marshall et al 2024; Ferrari et al 2022; Buckner et al. 2024	non eusocial	all species from this family were considered non eusocial	Marshall et al 2024; Ferrari et al 2022; Cordeiro et al (this ms)
Andrena	Andrena	malacothricidis	Andrena malacothricidis	USA	Andrenidae	Andreninae	Andrenini	NA	Below	genus	Marshall et al 2024; Ferrari et al 2022; Buckner et al. 2024	non eusocial	all species from this family were considered non eusocial	Marshall et al 2024; Ferrari et al 2022; Cordeiro et al (this ms)
Andrena	Andrena	medionitens	Andrena medionitens	USA	Andrenidae	Andreninae	Andrenini	NA	Below	genus	Marshall et al 2024; Ferrari et al 2022; Buckner et al. 2024	non eusocial	all species from this family were considered non eusocial	Marshall et al 2024; Ferrari et al 2022; Cordeiro et al (this ms)
Andrena	Andrena	melanochroa	Andrena melanochroa	USA	Andrenidae	Andreninae	Andrenini	NA	Below	genus	Marshall et al 2024; Ferrari et al 2022; Buckner et al. 2024	non eusocial	all species from this family were considered non eusocial	Marshall et al 2024; Ferrari et al 2022; Cordeiro et al (this ms)
Andrena	Andrena	mellea	Andrena mellea	USA	Andrenidae	Andreninae	Andrenini	NA	Below	genus	Marshall et al 2024; Ferrari et al 2022; Buckner et al. 2024	non eusocial	all species from this family were considered non eusocial	Marshall et al 2024; Ferrari et al 2022; Cordeiro et al (this ms)
Andrena	Andrena	melliventris	Andrena melliventris	USA	Andrenidae	Andreninae	Andrenini	NA	Below	genus	Marshall et al 2024; Ferrari et al 2022; Buckner et al. 2024	non eusocial	all species from this family were considered non eusocial	Marshall et al 2024; Ferrari et al 2022; Cordeiro et al (this ms)
Andrena	Andrena	mendica	Andrena mendica	USA	Andrenidae	Andreninae	Andrenini	NA	Below	genus	Marshall et al 2024; Ferrari et al 2022; Buckner et al. 2024	non eusocial	all species from this family were considered non eusocial	Marshall et al 2024; Ferrari et al 2022; Cordeiro et al (this ms)
Andrena	Andrena	mentzeliae	Andrena mentzeliae	USA	Andrenidae	Andreninae	Andrenini	NA	Below	genus	Marshall et al 2024; Ferrari et al 2022; Buckner et al. 2024	non eusocial	all species from this family were considered non eusocial	Marshall et al 2024; Ferrari et al 2022; Cordeiro et al (this ms)
Andrena	Andrena	merriami	Andrena merriami	USA	Andrenidae	Andreninae	Andrenini	NA	Below	genus	Marshall et al 2024; Ferrari et al 2022; Buckner et al. 2024	non eusocial	all species from this family were considered non eusocial	Marshall et al 2024; Ferrari et al 2022; Cordeiro et al (this ms)
Andrena	Andrena	mesillae	Andrena mesillae	USA	Andrenidae	Andreninae	Andrenini	NA	Below	genus	Marshall et al 2024; Ferrari et al 2022; Buckner et al. 2024	non eusocial	all species from this family were considered non eusocial	Marshall et al 2024; Ferrari et al 2022; Cordeiro et al (this ms)
Andrena	Andrena	mesoleuca	Andrena mesoleuca	USA	Andrenidae	Andreninae	Andrenini	NA	Below	genus	Marshall et al 2024; Ferrari et al 2022; Buckner et al. 2024	non eusocial	all species from this family were considered non eusocial	Marshall et al 2024; Ferrari et al 2022; Cordeiro et al (this ms)
Andrena	Andrena	micheneri	Andrena micheneri	USA	Andrenidae	Andreninae	Andrenini	NA	Below	genus	Marshall et al 2024; Ferrari et al 2022; Buckner et al. 2024	non eusocial	all species from this family were considered non eusocial	Marshall et al 2024; Ferrari et al 2022; Cordeiro et al (this ms)
Andrena	Andrena	micheneriana	Andrena micheneriana	USA	Andrenidae	Andreninae	Andrenini	NA	Below	genus	Marshall et al 2024; Ferrari et al 2022; Buckner et al. 2024	non eusocial	all species from this family were considered non eusocial	Marshall et al 2024; Ferrari et al 2022; Cordeiro et al (this ms)
Andrena	Andrena	micheneriella	Andrena micheneriella	USA	Andrenidae	Andreninae	Andrenini	NA	Below	genus	Marshall et al 2024; Ferrari et al 2022; Buckner et al. 2024	non eusocial	all species from this family were considered non eusocial	Marshall et al 2024; Ferrari et al 2022; Cordeiro et al (this ms)
Andrena	Andrena	miniata	Andrena miniata	USA	Andrenidae	Andreninae	Andrenini	NA	Below	genus	Marshall et al 2024; Ferrari et al 2022; Buckner et al. 2024	non eusocial	all species from this family were considered non eusocial	Marshall et al 2024; Ferrari et al 2022; Cordeiro et al (this ms)
Andrena	Andrena	mohavensis	Andrena mohavensis	USA	Andrenidae	Andreninae	Andrenini	NA	Below	genus	Marshall et al 2024; Ferrari et al 2022; Buckner et al. 2024	non eusocial	all species from this family were considered non eusocial	Marshall et al 2024; Ferrari et al 2022; Cordeiro et al (this ms)
Andrena	Andrena	mojavensis	Andrena mojavensis	USA	Andrenidae	Andreninae	Andrenini	NA	Below	genus	Marshall et al 2024; Ferrari et al 2022; Buckner et al. 2024	non eusocial	all species from this family were considered non eusocial	Marshall et al 2024; Ferrari et al 2022; Cordeiro et al (this ms)
Andrena	Andrena	monilicornis	Andrena monilicornis	USA	Andrenidae	Andreninae	Andrenini	NA	Below	genus	Marshall et al 2024; Ferrari et al 2022; Buckner et al. 2024	non eusocial	all species from this family were considered non eusocial	Marshall et al 2024; Ferrari et al 2022; Cordeiro et al (this ms)
Andrena	Andrena	monoensis	Andrena monoensis	USA	Andrenidae	Andreninae	Andrenini	NA	Below	genus	Marshall et al 2024; Ferrari et al 2022; Buckner et al. 2024	non eusocial	all species from this family were considered non eusocial	Marshall et al 2024; Ferrari et al 2022; Cordeiro et al (this ms)
Andrena	Andrena	monogonoparia	Andrena monogonoparia	USA	Andrenidae	Andreninae	Andrenini	NA	Below	genus	Marshall et al 2024; Ferrari et al 2022; Buckner et al. 2024	non eusocial	all species from this family were considered non eusocial	Marshall et al 2024; Ferrari et al 2022; Cordeiro et al (this ms)
Andrena	Andrena	monticola	Andrena monticola	USA	Andrenidae	Andreninae	Andrenini	NA	Below	genus	Marshall et al 2024; Ferrari et al 2022; Buckner et al. 2024	non eusocial	all species from this family were considered non eusocial	Marshall et al 2024; Ferrari et al 2022; Cordeiro et al (this ms)
Andrena	Andrena	moquiorum	Andrena moquiorum	USA	Andrenidae	Andreninae	Andrenini	NA	Below	genus	Marshall et al 2024; Ferrari et al 2022; Buckner et al. 2024	non eusocial	all species from this family were considered non eusocial	Marshall et al 2024; Ferrari et al 2022; Cordeiro et al (this ms)
Andrena	Andrena	murietae	Andrena murietae	USA	Andrenidae	Andreninae	Andrenini	NA	Below	genus	Marshall et al 2024; Ferrari et al 2022; Buckner et al. 2024	non eusocial	all species from this family were considered non eusocial	Marshall et al 2024; Ferrari et al 2022; Cordeiro et al (this ms)
Andrena	Andrena	nemophilae	Andrena nemophilae	USA	Andrenidae	Andreninae	Andrenini	NA	Below	genus	Marshall et al 2024; Ferrari et al 2022; Buckner et al. 2024	non eusocial	all species from this family were considered non eusocial	Marshall et al 2024; Ferrari et al 2022; Cordeiro et al (this ms)
Andrena	Andrena	neomexicana	Andrena neomexicana	USA	Andrenidae	Andreninae	Andrenini	NA	Below	genus	Marshall et al 2024; Ferrari et al 2022; Buckner et al. 2024	non eusocial	all species from this family were considered non eusocial	Marshall et al 2024; Ferrari et al 2022; Cordeiro et al (this ms)
Andrena	Andrena	nevadensis	Andrena nevadensis	USA	Andrenidae	Andreninae	Andrenini	NA	Below	genus	Marshall et al 2024; Ferrari et al 2022; Buckner et al. 2024	non eusocial	all species from this family were considered non eusocial	Marshall et al 2024; Ferrari et al 2022; Cordeiro et al (this ms)
Andrena	Andrena	nida	Andrena nida	USA	Andrenidae	Andreninae	Andrenini	NA	Below	genus	Marshall et al 2024; Ferrari et al 2022; Buckner et al. 2024	non eusocial	all species from this family were considered non eusocial	Marshall et al 2024; Ferrari et al 2022; Cordeiro et al (this ms)
Andrena	Andrena	nigerrima	Andrena nigerrima	USA	Andrenidae	Andreninae	Andrenini	NA	Below	genus	Marshall et al 2024; Ferrari et al 2022; Buckner et al. 2024	non eusocial	all species from this family were considered non eusocial	Marshall et al 2024; Ferrari et al 2022; Cordeiro et al (this ms)
Andrena	Andrena	nigra	Andrena nigra	USA	Andrenidae	Andreninae	Andrenini	NA	Below	genus	Marshall et al 2024; Ferrari et al 2022; Buckner et al. 2024	non eusocial	all species from this family were considered non eusocial	Marshall et al 2024; Ferrari et al 2022; Cordeiro et al (this ms)
Andrena	Andrena	nigricula	Andrena nigricula	USA	Andrenidae	Andreninae	Andrenini	NA	Below	genus	Marshall et al 2024; Ferrari et al 2022; Buckner et al. 2024	non eusocial	all species from this family were considered non eusocial	Marshall et al 2024; Ferrari et al 2022; Cordeiro et al (this ms)
Andrena	Andrena	nigripes	Andrena nigripes	USA	Andrenidae	Andreninae	Andrenini	NA	Below	genus	Marshall et al 2024; Ferrari et al 2022; Buckner et al. 2024	non eusocial	all species from this family were considered non eusocial	Marshall et al 2024; Ferrari et al 2022; Cordeiro et al (this ms)
Andrena	Andrena	nigroclypeata	Andrena nigroclypeata	USA	Andrenidae	Andreninae	Andrenini	NA	Below	genus	Marshall et al 2024; Ferrari et al 2022; Buckner et al. 2024	non eusocial	all species from this family were considered non eusocial	Marshall et al 2024; Ferrari et al 2022; Cordeiro et al (this ms)
Andrena	Andrena	nothocalaidis	Andrena nothocalaidis	USA	Andrenidae	Andreninae	Andrenini	NA	Below	genus	Marshall et al 2024; Ferrari et al 2022; Buckner et al. 2024	non eusocial	all species from this family were considered non eusocial	Marshall et al 2024; Ferrari et al 2022; Cordeiro et al (this ms)
Andrena	Andrena	nothoscordi	Andrena nothoscordi	USA	Andrenidae	Andreninae	Andrenini	NA	Below	genus	Marshall et al 2024; Ferrari et al 2022; Buckner et al. 2024	non eusocial	all species from this family were considered non eusocial	Marshall et al 2024; Ferrari et al 2022; Cordeiro et al (this ms)
Andrena	Andrena	obscuripennis	Andrena obscuripennis	USA	Andrenidae	Andreninae	Andrenini	NA	Below	genus	Marshall et al 2024; Ferrari et al 2022; Buckner et al. 2024	non eusocial	all species from this family were considered non eusocial	Marshall et al 2024; Ferrari et al 2022; Cordeiro et al (this ms)
Andrena	Andrena	obscuripostica	Andrena obscuripostica	USA	Andrenidae	Andreninae	Andrenini	NA	Below	genus	Marshall et al 2024; Ferrari et al 2022; Buckner et al. 2024	non eusocial	all species from this family were considered non eusocial	Marshall et al 2024; Ferrari et al 2022; Cordeiro et al (this ms)
Andrena	Andrena	ofella	Andrena ofella	USA	Andrenidae	Andreninae	Andrenini	NA	Below	genus	Marshall et al 2024; Ferrari et al 2022; Buckner et al. 2024	non eusocial	all species from this family were considered non eusocial	Marshall et al 2024; Ferrari et al 2022; Cordeiro et al (this ms)
Andrena	Andrena	olivacea	Andrena olivacea	USA	Andrenidae	Andreninae	Andrenini	NA	Below	genus	Marshall et al 2024; Ferrari et al 2022; Buckner et al. 2024	non eusocial	all species from this family were considered non eusocial	Marshall et al 2024; Ferrari et al 2022; Cordeiro et al (this ms)
Andrena	Andrena	omninigra	Andrena omninigra	USA	Andrenidae	Andreninae	Andrenini	NA	Below	genus	Marshall et al 2024; Ferrari et al 2022; Buckner et al. 2024	non eusocial	all species from this family were considered non eusocial	Marshall et al 2024; Ferrari et al 2022; Cordeiro et al (this ms)
Andrena	Andrena	oniscicolor	Andrena oniscicolor	USA	Andrenidae	Andreninae	Andrenini	NA	Below	genus	Marshall et al 2024; Ferrari et al 2022; Buckner et al. 2024	non eusocial	all species from this family were considered non eusocial	Marshall et al 2024; Ferrari et al 2022; Cordeiro et al (this ms)
Andrena	Andrena	orthocarpi	Andrena orthocarpi	USA	Andrenidae	Andreninae	Andrenini	NA	Below	genus	Marshall et al 2024; Ferrari et al 2022; Buckner et al. 2024	non eusocial	all species from this family were considered non eusocial	Marshall et al 2024; Ferrari et al 2022; Cordeiro et al (this ms)
Andrena	Andrena	pallidifovea	Andrena pallidifovea	USA	Andrenidae	Andreninae	Andrenini	NA	Below	genus	Marshall et al 2024; Ferrari et al 2022; Buckner et al. 2024	non eusocial	all species from this family were considered non eusocial	Marshall et al 2024; Ferrari et al 2022; Cordeiro et al (this ms)
Andrena	Andrena	pallidiscopa	Andrena pallidiscopa	USA	Andrenidae	Andreninae	Andrenini	NA	Below	genus	Marshall et al 2024; Ferrari et al 2022; Buckner et al. 2024	non eusocial	all species from this family were considered non eusocial	Marshall et al 2024; Ferrari et al 2022; Cordeiro et al (this ms)
Andrena	Andrena	papagorum	Andrena papagorum	USA	Andrenidae	Andreninae	Andrenini	NA	Below	genus	Marshall et al 2024; Ferrari et al 2022; Buckner et al. 2024	non eusocial	all species from this family were considered non eusocial	Marshall et al 2024; Ferrari et al 2022; Cordeiro et al (this ms)
Andrena	Andrena	parnassiae	Andrena parnassiae	USA	Andrenidae	Andreninae	Andrenini	NA	Below	genus	Marshall et al 2024; Ferrari et al 2022; Buckner et al. 2024	non eusocial	all species from this family were considered non eusocial	Marshall et al 2024; Ferrari et al 2022; Cordeiro et al (this ms)
Andrena	Andrena	patagiata	Andrena patagiata	USA	Andrenidae	Andreninae	Andrenini	NA	Below	genus	Marshall et al 2024; Ferrari et al 2022; Buckner et al. 2024	non eusocial	all species from this family were considered non eusocial	Marshall et al 2024; Ferrari et al 2022; Cordeiro et al (this ms)
Andrena	Andrena	peckhami	Andrena peckhami	USA	Andrenidae	Andreninae	Andrenini	NA	Below	genus	Marshall et al 2024; Ferrari et al 2022; Buckner et al. 2024	non eusocial	all species from this family were considered non eusocial	Marshall et al 2024; Ferrari et al 2022; Cordeiro et al (this ms)
Andrena	Andrena	pecosana	Andrena pecosana	USA	Andrenidae	Andreninae	Andrenini	NA	Below	genus	Marshall et al 2024; Ferrari et al 2022; Buckner et al. 2024	non eusocial	all species from this family were considered non eusocial	Marshall et al 2024; Ferrari et al 2022; Cordeiro et al (this ms)
Andrena	Andrena	pectidis	Andrena pectidis	USA	Andrenidae	Andreninae	Andrenini	NA	Below	genus	Marshall et al 2024; Ferrari et al 2022; Buckner et al. 2024	non eusocial	all species from this family were considered non eusocial	Marshall et al 2024; Ferrari et al 2022; Cordeiro et al (this ms)
Andrena	Andrena	pectilis	Andrena pectilis	USA	Andrenidae	Andreninae	Andrenini	NA	Below	genus	Marshall et al 2024; Ferrari et al 2022; Buckner et al. 2024	non eusocial	all species from this family were considered non eusocial	Marshall et al 2024; Ferrari et al 2022; Cordeiro et al (this ms)
Andrena	Andrena	penemisella	Andrena penemisella	USA	Andrenidae	Andreninae	Andrenini	NA	Below	genus	Marshall et al 2024; Ferrari et al 2022; Buckner et al. 2024	non eusocial	all species from this family were considered non eusocial	Marshall et al 2024; Ferrari et al 2022; Cordeiro et al (this ms)
Andrena	Andrena	pensilis	Andrena pensilis	USA	Andrenidae	Andreninae	Andrenini	NA	Below	genus	Marshall et al 2024; Ferrari et al 2022; Buckner et al. 2024	non eusocial	all species from this family were considered non eusocial	Marshall et al 2024; Ferrari et al 2022; Cordeiro et al (this ms)
Andrena	Andrena	penutiani	Andrena penutiani	USA	Andrenidae	Andreninae	Andrenini	NA	Below	genus	Marshall et al 2024; Ferrari et al 2022; Buckner et al. 2024	non eusocial	all species from this family were considered non eusocial	Marshall et al 2024; Ferrari et al 2022; Cordeiro et al (this ms)
Andrena	Andrena	perarmata	Andrena perarmata	USA	Andrenidae	Andreninae	Andrenini	NA	Below	genus	Marshall et al 2024; Ferrari et al 2022; Buckner et al. 2024	non eusocial	all species from this family were considered non eusocial	Marshall et al 2024; Ferrari et al 2022; Cordeiro et al (this ms)
Andrena	Andrena	perezana	Andrena perezana	USA	Andrenidae	Andreninae	Andrenini	NA	Below	genus	Marshall et al 2024; Ferrari et al 2022; Buckner et al. 2024	non eusocial	all species from this family were considered non eusocial	Marshall et al 2024; Ferrari et al 2022; Cordeiro et al (this ms)
Andrena	Andrena	perimelas	Andrena perimelas	USA	Andrenidae	Andreninae	Andrenini	NA	Below	genus	Marshall et al 2024; Ferrari et al 2022; Buckner et al. 2024	non eusocial	all species from this family were considered non eusocial	Marshall et al 2024; Ferrari et al 2022; Cordeiro et al (this ms)
Andrena	Andrena	perpunctata	Andrena perpunctata	USA	Andrenidae	Andreninae	Andrenini	NA	Below	genus	Marshall et al 2024; Ferrari et al 2022; Buckner et al. 2024	non eusocial	all species from this family were considered non eusocial	Marshall et al 2024; Ferrari et al 2022; Cordeiro et al (this ms)
Andrena	Andrena	pertristis	Andrena pertristis	USA	Andrenidae	Andreninae	Andrenini	NA	Below	genus	Marshall et al 2024; Ferrari et al 2022; Buckner et al. 2024	non eusocial	all species from this family were considered non eusocial	Marshall et al 2024; Ferrari et al 2022; Cordeiro et al (this ms)
Andrena	Andrena	plana	Andrena plana	USA	Andrenidae	Andreninae	Andrenini	NA	Below	genus	Marshall et al 2024; Ferrari et al 2022; Buckner et al. 2024	non eusocial	all species from this family were considered non eusocial	Marshall et al 2024; Ferrari et al 2022; Cordeiro et al (this ms)
Andrena	Andrena	platyrhina	Andrena platyrhina	USA	Andrenidae	Andreninae	Andrenini	NA	Below	genus	Marshall et al 2024; Ferrari et al 2022; Buckner et al. 2024	non eusocial	all species from this family were considered non eusocial	Marshall et al 2024; Ferrari et al 2022; Cordeiro et al (this ms)
Andrena	Andrena	plebeia	Andrena plebeia	USA	Andrenidae	Andreninae	Andrenini	NA	Below	genus	Marshall et al 2024; Ferrari et al 2022; Buckner et al. 2024	non eusocial	all species from this family were considered non eusocial	Marshall et al 2024; Ferrari et al 2022; Cordeiro et al (this ms)
Andrena	Andrena	plumiscopa	Andrena plumiscopa	USA	Andrenidae	Andreninae	Andrenini	NA	Below	genus	Marshall et al 2024; Ferrari et al 2022; Buckner et al. 2024	non eusocial	all species from this family were considered non eusocial	Marshall et al 2024; Ferrari et al 2022; Cordeiro et al (this ms)
Andrena	Andrena	polemonii	Andrena polemonii	USA	Andrenidae	Andreninae	Andrenini	NA	Below	genus	Marshall et al 2024; Ferrari et al 2022; Buckner et al. 2024	non eusocial	all species from this family were considered non eusocial	Marshall et al 2024; Ferrari et al 2022; Cordeiro et al (this ms)
Andrena	Andrena	porterae	Andrena porterae	USA	Andrenidae	Andreninae	Andrenini	NA	Below	genus	Marshall et al 2024; Ferrari et al 2022; Buckner et al. 2024	non eusocial	all species from this family were considered non eusocial	Marshall et al 2024; Ferrari et al 2022; Cordeiro et al (this ms)
Andrena	Andrena	prima	Andrena prima	USA	Andrenidae	Andreninae	Andrenini	NA	Below	genus	Marshall et al 2024; Ferrari et al 2022; Buckner et al. 2024	non eusocial	all species from this family were considered non eusocial	Marshall et al 2024; Ferrari et al 2022; Cordeiro et al (this ms)
Andrena	Andrena	primulifrons	Andrena primulifrons	USA	Andrenidae	Andreninae	Andrenini	NA	Below	genus	Marshall et al 2024; Ferrari et al 2022; Buckner et al. 2024	non eusocial	all species from this family were considered non eusocial	Marshall et al 2024; Ferrari et al 2022; Cordeiro et al (this ms)
Andrena	Andrena	principalis	Andrena principalis	USA	Andrenidae	Andreninae	Andrenini	NA	Below	genus	Marshall et al 2024; Ferrari et al 2022; Buckner et al. 2024	non eusocial	all species from this family were considered non eusocial	Marshall et al 2024; Ferrari et al 2022; Cordeiro et al (this ms)
Andrena	Andrena	prolixa	Andrena prolixa	USA	Andrenidae	Andreninae	Andrenini	NA	Below	genus	Marshall et al 2024; Ferrari et al 2022; Buckner et al. 2024	non eusocial	all species from this family were considered non eusocial	Marshall et al 2024; Ferrari et al 2022; Cordeiro et al (this ms)
Andrena	Andrena	prunifloris	Andrena prunifloris	USA	Andrenidae	Andreninae	Andrenini	NA	Below	genus	Marshall et al 2024; Ferrari et al 2022; Buckner et al. 2024	non eusocial	all species from this family were considered non eusocial	Marshall et al 2024; Ferrari et al 2022; Cordeiro et al (this ms)
Andrena	Andrena	pulverea	Andrena pulverea	USA	Andrenidae	Andreninae	Andrenini	NA	Below	genus	Marshall et al 2024; Ferrari et al 2022; Buckner et al. 2024	non eusocial	all species from this family were considered non eusocial	Marshall et al 2024; Ferrari et al 2022; Cordeiro et al (this ms)
Andrena	Andrena	pulverulenta	Andrena pulverulenta	USA	Andrenidae	Andreninae	Andrenini	NA	Below	genus	Marshall et al 2024; Ferrari et al 2022; Buckner et al. 2024	non eusocial	all species from this family were considered non eusocial	Marshall et al 2024; Ferrari et al 2022; Cordeiro et al (this ms)
Andrena	Andrena	puthua	Andrena puthua	USA	Andrenidae	Andreninae	Andrenini	NA	Below	genus	Marshall et al 2024; Ferrari et al 2022; Buckner et al. 2024	non eusocial	all species from this family were considered non eusocial	Marshall et al 2024; Ferrari et al 2022; Cordeiro et al (this ms)
Andrena	Andrena	quadrilimbata	Andrena quadrilimbata	USA	Andrenidae	Andreninae	Andrenini	NA	Below	genus	Marshall et al 2024; Ferrari et al 2022; Buckner et al. 2024	non eusocial	all species from this family were considered non eusocial	Marshall et al 2024; Ferrari et al 2022; Cordeiro et al (this ms)
Andrena	Andrena	quercina	Andrena quercina	USA	Andrenidae	Andreninae	Andrenini	NA	Below	genus	Marshall et al 2024; Ferrari et al 2022; Buckner et al. 2024	non eusocial	all species from this family were considered non eusocial	Marshall et al 2024; Ferrari et al 2022; Cordeiro et al (this ms)
Andrena	Andrena	quintiliformis	Andrena quintiliformis	USA	Andrenidae	Andreninae	Andrenini	NA	Below	genus	Marshall et al 2024; Ferrari et al 2022; Buckner et al. 2024	non eusocial	all species from this family were considered non eusocial	Marshall et al 2024; Ferrari et al 2022; Cordeiro et al (this ms)
Andrena	Andrena	quintilis	Andrena quintilis	USA	Andrenidae	Andreninae	Andrenini	NA	Below	genus	Marshall et al 2024; Ferrari et al 2022; Buckner et al. 2024	non eusocial	all species from this family were considered non eusocial	Marshall et al 2024; Ferrari et al 2022; Cordeiro et al (this ms)
Andrena	Andrena	ramaleyi	Andrena ramaleyi	USA	Andrenidae	Andreninae	Andrenini	NA	Below	genus	Marshall et al 2024; Ferrari et al 2022; Buckner et al. 2024	non eusocial	all species from this family were considered non eusocial	Marshall et al 2024; Ferrari et al 2022; Cordeiro et al (this ms)
Andrena	Andrena	raveni	Andrena raveni	USA	Andrenidae	Andreninae	Andrenini	NA	Below	genus	Marshall et al 2024; Ferrari et al 2022; Buckner et al. 2024	non eusocial	all species from this family were considered non eusocial	Marshall et al 2024; Ferrari et al 2022; Cordeiro et al (this ms)
Andrena	Andrena	reflexa	Andrena reflexa	USA	Andrenidae	Andreninae	Andrenini	NA	Below	genus	Marshall et al 2024; Ferrari et al 2022; Buckner et al. 2024	non eusocial	all species from this family were considered non eusocial	Marshall et al 2024; Ferrari et al 2022; Cordeiro et al (this ms)
Andrena	Andrena	rehni	Andrena rehni	USA	Andrenidae	Andreninae	Andrenini	NA	Below	genus	Marshall et al 2024; Ferrari et al 2022; Buckner et al. 2024	non eusocial	all species from this family were considered non eusocial	Marshall et al 2024; Ferrari et al 2022; Cordeiro et al (this ms)
Andrena	Andrena	ribblei	Andrena ribblei	USA	Andrenidae	Andreninae	Andrenini	NA	Below	genus	Marshall et al 2024; Ferrari et al 2022; Buckner et al. 2024	non eusocial	all species from this family were considered non eusocial	Marshall et al 2024; Ferrari et al 2022; Cordeiro et al (this ms)
Andrena	Andrena	robervalensis	Andrena robervalensis	USA	Andrenidae	Andreninae	Andrenini	NA	Below	genus	Marshall et al 2024; Ferrari et al 2022; Buckner et al. 2024	non eusocial	all species from this family were considered non eusocial	Marshall et al 2024; Ferrari et al 2022; Cordeiro et al (this ms)
Andrena	Andrena	robinsoni	Andrena robinsoni	USA	Andrenidae	Andreninae	Andrenini	NA	Below	genus	Marshall et al 2024; Ferrari et al 2022; Buckner et al. 2024	non eusocial	all species from this family were considered non eusocial	Marshall et al 2024; Ferrari et al 2022; Cordeiro et al (this ms)
Andrena	Andrena	rozeni	Andrena rozeni	USA	Andrenidae	Andreninae	Andrenini	NA	Below	genus	Marshall et al 2024; Ferrari et al 2022; Buckner et al. 2024	non eusocial	all species from this family were considered non eusocial	Marshall et al 2024; Ferrari et al 2022; Cordeiro et al (this ms)
Andrena	Andrena	birtwelli	Andrena birtwelli	USA	Andrenidae	Andreninae	Andrenini	NA	Below	genus	Marshall et al 2024; Ferrari et al 2022; Buckner et al. 2024	non eusocial	all species from this family were considered non eusocial	Marshall et al 2024; Ferrari et al 2022; Cordeiro et al (this ms)
Andrena	Andrena	biscutellata	Andrena biscutellata	USA	Andrenidae	Andreninae	Andrenini	NA	Below	genus	Marshall et al 2024; Ferrari et al 2022; Buckner et al. 2024	non eusocial	all species from this family were considered non eusocial	Marshall et al 2024; Ferrari et al 2022; Cordeiro et al (this ms)
Andrena	Andrena	blaisdelli	Andrena blaisdelli	USA	Andrenidae	Andreninae	Andrenini	NA	Below	genus	Marshall et al 2024; Ferrari et al 2022; Buckner et al. 2024	non eusocial	all species from this family were considered non eusocial	Marshall et al 2024; Ferrari et al 2022; Cordeiro et al (this ms)
Andrena	Andrena	blennospermatis	Andrena blennospermatis	USA	Andrenidae	Andreninae	Andrenini	NA	Below	genus	Marshall et al 2024; Ferrari et al 2022; Buckner et al. 2024	non eusocial	all species from this family were considered non eusocial	Marshall et al 2024; Ferrari et al 2022; Cordeiro et al (this ms)
Andrena	Andrena	bocensis	Andrena bocensis	USA	Andrenidae	Andreninae	Andrenini	NA	Below	genus	Marshall et al 2024; Ferrari et al 2022; Buckner et al. 2024	non eusocial	all species from this family were considered non eusocial	Marshall et al 2024; Ferrari et al 2022; Cordeiro et al (this ms)
Andrena	Andrena	boronensis	Andrena boronensis	USA	Andrenidae	Andreninae	Andrenini	NA	Below	genus	Marshall et al 2024; Ferrari et al 2022; Buckner et al. 2024	non eusocial	all species from this family were considered non eusocial	Marshall et al 2024; Ferrari et al 2022; Cordeiro et al (this ms)
Andrena	Andrena	braccata	Andrena braccata	USA	Andrenidae	Andreninae	Andrenini	NA	Below	genus	Marshall et al 2024; Ferrari et al 2022; Buckner et al. 2024	non eusocial	all species from this family were considered non eusocial	Marshall et al 2024; Ferrari et al 2022; Cordeiro et al (this ms)
Andrena	Andrena	brevicornis	Andrena brevicornis	USA	Andrenidae	Andreninae	Andrenini	NA	Below	genus	Marshall et al 2024; Ferrari et al 2022; Buckner et al. 2024	non eusocial	all species from this family were considered non eusocial	Marshall et al 2024; Ferrari et al 2022; Cordeiro et al (this ms)
Andrena	Andrena	brooksi	Andrena brooksi	USA	Andrenidae	Andreninae	Andrenini	NA	Below	genus	Marshall et al 2024; Ferrari et al 2022; Buckner et al. 2024	non eusocial	all species from this family were considered non eusocial	Marshall et al 2024; Ferrari et al 2022; Cordeiro et al (this ms)
Andrena	Andrena	bruneri	Andrena bruneri	USA	Andrenidae	Andreninae	Andrenini	NA	Below	genus	Marshall et al 2024; Ferrari et al 2022; Buckner et al. 2024	non eusocial	all species from this family were considered non eusocial	Marshall et al 2024; Ferrari et al 2022; Cordeiro et al (this ms)
Andrena	Andrena	buccata	Andrena buccata	USA	Andrenidae	Andreninae	Andrenini	NA	Below	genus	Marshall et al 2024; Ferrari et al 2022; Buckner et al. 2024	non eusocial	all species from this family were considered non eusocial	Marshall et al 2024; Ferrari et al 2022; Cordeiro et al (this ms)
Andrena	Andrena	bucculenta	Andrena bucculenta	USA	Andrenidae	Andreninae	Andrenini	NA	Below	genus	Marshall et al 2024; Ferrari et al 2022; Buckner et al. 2024	non eusocial	all species from this family were considered non eusocial	Marshall et al 2024; Ferrari et al 2022; Cordeiro et al (this ms)
Andrena	Andrena	buckelli	Andrena buckelli	USA	Andrenidae	Andreninae	Andrenini	NA	Below	genus	Marshall et al 2024; Ferrari et al 2022; Buckner et al. 2024	non eusocial	all species from this family were considered non eusocial	Marshall et al 2024; Ferrari et al 2022; Cordeiro et al (this ms)
Andrena	Andrena	bullata	Andrena bullata	USA	Andrenidae	Andreninae	Andrenini	NA	Below	genus	Marshall et al 2024; Ferrari et al 2022; Buckner et al. 2024	non eusocial	all species from this family were considered non eusocial	Marshall et al 2024; Ferrari et al 2022; Cordeiro et al (this ms)
Andrena	Andrena	caerulea	Andrena caerulea	USA	Andrenidae	Andreninae	Andrenini	NA	Below	genus	Marshall et al 2024; Ferrari et al 2022; Buckner et al. 2024	non eusocial	all species from this family were considered non eusocial	Marshall et al 2024; Ferrari et al 2022; Cordeiro et al (this ms)
Andrena	Andrena	californiensis	Andrena californiensis	USA	Andrenidae	Andreninae	Andrenini	NA	Below	genus	Marshall et al 2024; Ferrari et al 2022; Buckner et al. 2024	non eusocial	all species from this family were considered non eusocial	Marshall et al 2024; Ferrari et al 2022; Cordeiro et al (this ms)
Andrena	Andrena	caliginosa	Andrena caliginosa	USA	Andrenidae	Andreninae	Andrenini	NA	Below	genus	Marshall et al 2024; Ferrari et al 2022; Buckner et al. 2024	non eusocial	all species from this family were considered non eusocial	Marshall et al 2024; Ferrari et al 2022; Cordeiro et al (this ms)
Andrena	Andrena	calvata	Andrena calvata	USA	Andrenidae	Andreninae	Andrenini	NA	Below	genus	Marshall et al 2024; Ferrari et al 2022; Buckner et al. 2024	non eusocial	all species from this family were considered non eusocial	Marshall et al 2024; Ferrari et al 2022; Cordeiro et al (this ms)
Andrena	Andrena	camissoniae	Andrena camissoniae	USA	Andrenidae	Andreninae	Andrenini	NA	Below	genus	Marshall et al 2024; Ferrari et al 2022; Buckner et al. 2024	non eusocial	all species from this family were considered non eusocial	Marshall et al 2024; Ferrari et al 2022; Cordeiro et al (this ms)
Andrena	Andrena	canadensis	Andrena canadensis	USA	Andrenidae	Andreninae	Andrenini	NA	Below	genus	Marshall et al 2024; Ferrari et al 2022; Buckner et al. 2024	non eusocial	all species from this family were considered non eusocial	Marshall et al 2024; Ferrari et al 2022; Cordeiro et al (this ms)
Andrena	Andrena	candidiformis	Andrena candidiformis	USA	Andrenidae	Andreninae	Andrenini	NA	Below	genus	Marshall et al 2024; Ferrari et al 2022; Buckner et al. 2024	non eusocial	all species from this family were considered non eusocial	Marshall et al 2024; Ferrari et al 2022; Cordeiro et al (this ms)
Andrena	Andrena	capricornis	Andrena capricornis	USA	Andrenidae	Andreninae	Andrenini	NA	Below	genus	Marshall et al 2024; Ferrari et al 2022; Buckner et al. 2024	non eusocial	all species from this family were considered non eusocial	Marshall et al 2024; Ferrari et al 2022; Cordeiro et al (this ms)
Andrena	Andrena	ceanothifloris	Andrena ceanothifloris	USA	Andrenidae	Andreninae	Andrenini	NA	Below	genus	Marshall et al 2024; Ferrari et al 2022; Buckner et al. 2024	non eusocial	all species from this family were considered non eusocial	Marshall et al 2024; Ferrari et al 2022; Cordeiro et al (this ms)
Andrena	Andrena	cerebrata	Andrena cerebrata	USA	Andrenidae	Andreninae	Andrenini	NA	Below	genus	Marshall et al 2024; Ferrari et al 2022; Buckner et al. 2024	non eusocial	all species from this family were considered non eusocial	Marshall et al 2024; Ferrari et al 2022; Cordeiro et al (this ms)
Andrena	Andrena	chalybaea	Andrena chalybaea	USA	Andrenidae	Andreninae	Andrenini	NA	Below	genus	Marshall et al 2024; Ferrari et al 2022; Buckner et al. 2024	non eusocial	all species from this family were considered non eusocial	Marshall et al 2024; Ferrari et al 2022; Cordeiro et al (this ms)
Andrena	Andrena	chalybioides	Andrena chalybioides	USA	Andrenidae	Andreninae	Andrenini	NA	Below	genus	Marshall et al 2024; Ferrari et al 2022; Buckner et al. 2024	non eusocial	all species from this family were considered non eusocial	Marshall et al 2024; Ferrari et al 2022; Cordeiro et al (this ms)
Andrena	Andrena	chaparralensis	Andrena chaparralensis	USA	Andrenidae	Andreninae	Andrenini	NA	Below	genus	Marshall et al 2024; Ferrari et al 2022; Buckner et al. 2024	non eusocial	all species from this family were considered non eusocial	Marshall et al 2024; Ferrari et al 2022; Cordeiro et al (this ms)
Andrena	Andrena	chapmanae	Andrena chapmanae	USA	Andrenidae	Andreninae	Andrenini	NA	Below	genus	Marshall et al 2024; Ferrari et al 2022; Buckner et al. 2024	non eusocial	all species from this family were considered non eusocial	Marshall et al 2024; Ferrari et al 2022; Cordeiro et al (this ms)
Andrena	Andrena	cheyennorum	Andrena cheyennorum	USA	Andrenidae	Andreninae	Andrenini	NA	Below	genus	Marshall et al 2024; Ferrari et al 2022; Buckner et al. 2024	non eusocial	all species from this family were considered non eusocial	Marshall et al 2024; Ferrari et al 2022; Cordeiro et al (this ms)
Andrena	Andrena	chlorura	Andrena chlorura	USA	Andrenidae	Andreninae	Andrenini	NA	Below	genus	Marshall et al 2024; Ferrari et al 2022; Buckner et al. 2024	non eusocial	all species from this family were considered non eusocial	Marshall et al 2024; Ferrari et al 2022; Cordeiro et al (this ms)
Andrena	Andrena	chylismiae	Andrena chylismiae	USA	Andrenidae	Andreninae	Andrenini	NA	Below	genus	Marshall et al 2024; Ferrari et al 2022; Buckner et al. 2024	non eusocial	all species from this family were considered non eusocial	Marshall et al 2024; Ferrari et al 2022; Cordeiro et al (this ms)
Andrena	Andrena	citrinihirta	Andrena citrinihirta	USA	Andrenidae	Andreninae	Andrenini	NA	Below	genus	Marshall et al 2024; Ferrari et al 2022; Buckner et al. 2024	non eusocial	all species from this family were considered non eusocial	Marshall et al 2024; Ferrari et al 2022; Cordeiro et al (this ms)
Andrena	Andrena	cleodora	Andrena cleodora	USA	Andrenidae	Andreninae	Andrenini	NA	Below	genus	Marshall et al 2024; Ferrari et al 2022; Buckner et al. 2024	non eusocial	all species from this family were considered non eusocial	Marshall et al 2024; Ferrari et al 2022; Cordeiro et al (this ms)
Andrena	Andrena	coactipostica	Andrena coactipostica	USA	Andrenidae	Andreninae	Andrenini	NA	Below	genus	Marshall et al 2024; Ferrari et al 2022; Buckner et al. 2024	non eusocial	all species from this family were considered non eusocial	Marshall et al 2024; Ferrari et al 2022; Cordeiro et al (this ms)
Andrena	Andrena	coconina	Andrena coconina	USA	Andrenidae	Andreninae	Andrenini	NA	Below	genus	Marshall et al 2024; Ferrari et al 2022; Buckner et al. 2024	non eusocial	all species from this family were considered non eusocial	Marshall et al 2024; Ferrari et al 2022; Cordeiro et al (this ms)
Andrena	Andrena	colletina	Andrena colletina	USA	Andrenidae	Andreninae	Andrenini	NA	Below	genus	Marshall et al 2024; Ferrari et al 2022; Buckner et al. 2024	non eusocial	all species from this family were considered non eusocial	Marshall et al 2024; Ferrari et al 2022; Cordeiro et al (this ms)
Andrena	Andrena	columbiana	Andrena columbiana	USA	Andrenidae	Andreninae	Andrenini	NA	Below	genus	Marshall et al 2024; Ferrari et al 2022; Buckner et al. 2024	non eusocial	all species from this family were considered non eusocial	Marshall et al 2024; Ferrari et al 2022; Cordeiro et al (this ms)
Andrena	Andrena	compositarum	Andrena compositarum	USA	Andrenidae	Andreninae	Andrenini	NA	Below	genus	Marshall et al 2024; Ferrari et al 2022; Buckner et al. 2024	non eusocial	all species from this family were considered non eusocial	Marshall et al 2024; Ferrari et al 2022; Cordeiro et al (this ms)
Andrena	Andrena	concinnula	Andrena concinnula	USA	Andrenidae	Andreninae	Andrenini	NA	Below	genus	Marshall et al 2024; Ferrari et al 2022; Buckner et al. 2024	non eusocial	all species from this family were considered non eusocial	Marshall et al 2024; Ferrari et al 2022; Cordeiro et al (this ms)
Andrena	Andrena	congrua	Andrena congrua	USA	Andrenidae	Andreninae	Andrenini	NA	Below	genus	Marshall et al 2024; Ferrari et al 2022; Buckner et al. 2024	non eusocial	all species from this family were considered non eusocial	Marshall et al 2024; Ferrari et al 2022; Cordeiro et al (this ms)
Andrena	Andrena	coracina	Andrena coracina	USA	Andrenidae	Andreninae	Andrenini	NA	Below	genus	Marshall et al 2024; Ferrari et al 2022; Buckner et al. 2024	non eusocial	all species from this family were considered non eusocial	Marshall et al 2024; Ferrari et al 2022; Cordeiro et al (this ms)
Andrena	Andrena	coruscata	Andrena coruscata	USA	Andrenidae	Andreninae	Andrenini	NA	Below	genus	Marshall et al 2024; Ferrari et al 2022; Buckner et al. 2024	non eusocial	all species from this family were considered non eusocial	Marshall et al 2024; Ferrari et al 2022; Cordeiro et al (this ms)
Andrena	Andrena	costillensis	Andrena costillensis	USA	Andrenidae	Andreninae	Andrenini	NA	Below	genus	Marshall et al 2024; Ferrari et al 2022; Buckner et al. 2024	non eusocial	all species from this family were considered non eusocial	Marshall et al 2024; Ferrari et al 2022; Cordeiro et al (this ms)
Andrena	Andrena	cragini	Andrena cragini	USA	Andrenidae	Andreninae	Andrenini	NA	Below	genus	Marshall et al 2024; Ferrari et al 2022; Buckner et al. 2024	non eusocial	all species from this family were considered non eusocial	Marshall et al 2024; Ferrari et al 2022; Cordeiro et al (this ms)
Andrena	Andrena	crawfordi	Andrena crawfordi	USA	Andrenidae	Andreninae	Andrenini	NA	Below	genus	Marshall et al 2024; Ferrari et al 2022; Buckner et al. 2024	non eusocial	all species from this family were considered non eusocial	Marshall et al 2024; Ferrari et al 2022; Cordeiro et al (this ms)
Andrena	Andrena	crinita	Andrena crinita	USA	Andrenidae	Andreninae	Andrenini	NA	Below	genus	Marshall et al 2024; Ferrari et al 2022; Buckner et al. 2024	non eusocial	all species from this family were considered non eusocial	Marshall et al 2024; Ferrari et al 2022; Cordeiro et al (this ms)
Andrena	Andrena	cristata	Andrena cristata	USA	Andrenidae	Andreninae	Andrenini	NA	Below	genus	Marshall et al 2024; Ferrari et al 2022; Buckner et al. 2024	non eusocial	all species from this family were considered non eusocial	Marshall et al 2024; Ferrari et al 2022; Cordeiro et al (this ms)
Andrena	Andrena	cruciferarum	Andrena cruciferarum	USA	Andrenidae	Andreninae	Andrenini	NA	Below	genus	Marshall et al 2024; Ferrari et al 2022; Buckner et al. 2024	non eusocial	all species from this family were considered non eusocial	Marshall et al 2024; Ferrari et al 2022; Cordeiro et al (this ms)
Andrena	Andrena	crudeni	Andrena crudeni	USA	Andrenidae	Andreninae	Andrenini	NA	Below	genus	Marshall et al 2024; Ferrari et al 2022; Buckner et al. 2024	non eusocial	all species from this family were considered non eusocial	Marshall et al 2024; Ferrari et al 2022; Cordeiro et al (this ms)
Andrena	Andrena	cryptanthae	Andrena cryptanthae	USA	Andrenidae	Andreninae	Andrenini	NA	Below	genus	Marshall et al 2024; Ferrari et al 2022; Buckner et al. 2024	non eusocial	all species from this family were considered non eusocial	Marshall et al 2024; Ferrari et al 2022; Cordeiro et al (this ms)
Andrena	Andrena	cupreotincta	Andrena cupreotincta	USA	Andrenidae	Andreninae	Andrenini	NA	Below	genus	Marshall et al 2024; Ferrari et al 2022; Buckner et al. 2024	non eusocial	all species from this family were considered non eusocial	Marshall et al 2024; Ferrari et al 2022; Cordeiro et al (this ms)
Cubiandrena	Cubiandrena	cubiceps	Cubiandrena cubiceps	Europe	Andrenidae	Andreninae	Andrenini	2.41	Below	species	Marshall et al 2024	non eusocial	species	Marshall et al 2024
Megandrena	Megandrena	enceliae	Megandrena enceliae	USA	Andrenidae	Andreninae	Andrenini	NA	Below	species	Buckner et al 2024	non eusocial	species	Buckner et al 2024
Megandrena	Megandrena	mentzeliae	Megandrena mentzeliae	USA	Andrenidae	Andreninae	Andrenini	NA	NA	NA	NA	non eusocial	all species from this family were considered non eusocial	Marshall et al 2024; Ferrari et al 2022; Cordeiro et al (this ms)
Mesoxaea	Mesoxaea	arizonica	Mesoxaea arizonica	USA	Andrenidae	Oxaeinae	Oxaeini	NA	NA	NA	NA	non eusocial	all species from this family were considered non eusocial	Marshall et al 2024; Ferrari et al 2022; Cordeiro et al (this ms)
Mesoxaea	Mesoxaea	rufescens	Mesoxaea rufescens	USA	Andrenidae	Oxaeinae	Oxaeini	NA	NA	NA	NA	non eusocial	all species from this family were considered non eusocial	Marshall et al 2024; Ferrari et al 2022; Cordeiro et al (this ms)
Mesoxaea	Mesoxaea	texana	Mesoxaea texana	USA	Andrenidae	Oxaeinae	Oxaeini	NA	NA	NA	NA	non eusocial	all species from this family were considered non eusocial	Marshall et al 2024; Ferrari et al 2022; Cordeiro et al (this ms)
Mesoxaea	Mesoxaea	vagans	Mesoxaea vagans	USA	Andrenidae	Oxaeinae	Oxaeini	NA	NA	NA	NA	non eusocial	all species from this family were considered non eusocial	Marshall et al 2024; Ferrari et al 2022; Cordeiro et al (this ms)
Notoxaea	Notoxaea	ferruginea	Notoxaea ferruginea	Brazil	Andrenidae	Oxaeinae	Oxaeini	NA	Below	tribe	Cordeiro et al (this ms)	non eusocial	All species from this family were considered non eusocial	Cordeiro et al (this ms)
Oxaea	Oxaea	austera	Oxaea austera	Brazil	Andrenidae	Oxaeinae	Oxaeini	5.1	Below	species	Cordeiro et al (this ms)	non eusocial	species	Cordeiro et al (this ms)
Oxaea	Oxaea	flavescens	Oxaea flavescens	Brazil	Andrenidae	Oxaeinae	Oxaeini	5.11	Below	species	Cordeiro et al (this ms)	non eusocial	species	Cordeiro et al (this ms)
Oxaea	Oxaea	alvarengai	Oxaea alvarengai	Brazil	Andrenidae	Oxaeinae	Oxaeini	NA	Below	genus	Cordeiro et al (this ms)	non eusocial	All species from this family were considered non eusocial	Cordeiro et al (this ms)
Oxaea	Oxaea	festiva	Oxaea festiva	Brazil	Andrenidae	Oxaeinae	Oxaeini	NA	Below	genus	Cordeiro et al (this ms)	non eusocial	All species from this family were considered non eusocial	Cordeiro et al (this ms)
Oxaea	Oxaea	mourei	Oxaea mourei	Brazil	Andrenidae	Oxaeinae	Oxaeini	NA	Below	genus	Cordeiro et al (this ms)	non eusocial	All species from this family were considered non eusocial	Cordeiro et al (this ms)
Oxaea	Oxaea	rufa	Oxaea rufa	Brazil	Andrenidae	Oxaeinae	Oxaeini	NA	Below	genus	Cordeiro et al (this ms)	non eusocial	All species from this family were considered non eusocial	Cordeiro et al (this ms)
Oxaea	Oxaea	schwarzi	Oxaea schwarzi	Brazil	Andrenidae	Oxaeinae	Oxaeini	NA	Below	genus	Cordeiro et al (this ms)	non eusocial	All species from this family were considered non eusocial	Cordeiro et al (this ms)
Oxaea	Oxaea	sooretama	Oxaea sooretama	Brazil	Andrenidae	Oxaeinae	Oxaeini	NA	Below	genus	Cordeiro et al (this ms)	non eusocial	All species from this family were considered non eusocial	Cordeiro et al (this ms)
Protoxaea	Protoxaea	gloriosa	Protoxaea gloriosa	USA	Andrenidae	Oxaeinae	Oxaeini	4.9412	Below	species	Buckner et al 2024	non eusocial	species	Buckner et al 2024
Acamptopoeum	Acamptopoeum	prinii	Acamptopoeum prinii	Brazil	Andrenidae	Panurginae	Calliopsini	1.88	Below	species	Cordeiro et al (this ms)	non eusocial	All species from this family were considered non eusocial	Cordeiro et al (this ms)
Arhysosage	Arhysosage	biguttulata	Arhysosage biguttulata	Brazil	Andrenidae	Panurginae	Calliopsini	1.76	Below	genus	Cordeiro et al (this ms)	non eusocial	All species from this family were considered non eusocial	Cordeiro et al (this ms)
Arhysosage	Arhysosage	cactorum	Arhysosage cactorum	Brazil	Andrenidae	Panurginae	Calliopsini	1.83	Below	genus	Cordeiro et al (this ms)	non eusocial	All species from this family were considered non eusocial	Cordeiro et al (this ms)
Arhysosage	Arhysosage	flava	Arhysosage flava	Brazil	Andrenidae	Panurginae	Calliopsini	1.69	Below	genus	Cordeiro et al (this ms)	non eusocial	All species from this family were considered non eusocial	Cordeiro et al (this ms)
Calliopsis	Calliopsis	puellae	Calliopsis puellae	USA	Andrenidae	Panurginae	Calliopsini	NA	Below	species	Buckner et al 2024	non eusocial	species	Buckner et al 2024
Calliopsis	Calliopsis	subalpina	Calliopsis subalpina	USA	Andrenidae	Panurginae	Calliopsini	NA	Below	species	Buckner et al 2024	non eusocial	species	Buckner et al 2024
Calliopsis	Calliopsis	anomoptera	Calliopsis anomoptera	USA	Andrenidae	Panurginae	Calliopsini	NA	Below	species	Buckner et al 2024; Ferrari et al 2022	non eusocial	species	Buckner et al 2024; Ferrari et al 2022
Calliopsis	Calliopsis	rozeni	Calliopsis rozeni	USA	Andrenidae	Panurginae	Calliopsini	NA	Below	species	Buckner et al 2024; Ferrari et al 2022	non eusocial	species	Buckner et al 2024; Ferrari et al 2022
Calliopsis	Calliopsis	andreniformis	Calliopsis andreniformis	USA	Andrenidae	Panurginae	Calliopsini	1.5332	Below	species	Ferrari et al 2022	non eusocial	species	Ferrari et al 2022
Calliopsis	Calliopsis	gilva	Calliopsis gilva	USA	Andrenidae	Panurginae	Calliopsini	NA	Below	species	Ferrari et al 2022	non eusocial	species	Ferrari et al 2022
Calliopsis	Calliopsis	hondurasica	Calliopsis hondurasica	USA	Andrenidae	Panurginae	Calliopsini	NA	Below	species	Ferrari et al 2022	non eusocial	species	Ferrari et al 2022
Calliopsis	Calliopsis	mellipes	Calliopsis mellipes	USA	Andrenidae	Panurginae	Calliopsini	NA	Below	species	Ferrari et al 2022	non eusocial	species	Ferrari et al 2022
Calliopsis	Calliopsis	obscurella	Calliopsis obscurella	USA	Andrenidae	Panurginae	Calliopsini	NA	Below	species	Ferrari et al 2022	non eusocial	species	Ferrari et al 2022
Calliopsis	Calliopsis	persimilis	Calliopsis persimilis	USA	Andrenidae	Panurginae	Calliopsini	NA	Below	species	Ferrari et al 2022	non eusocial	species	Ferrari et al 2022
Calliopsis	Calliopsis	pugionis	Calliopsis pugionis	USA	Andrenidae	Panurginae	Calliopsini	NA	Below	species	Ferrari et al 2022	non eusocial	species	Ferrari et al 2022
Calliopsis	Calliopsis	rhodophila	Calliopsis rhodophila	USA	Andrenidae	Panurginae	Calliopsini	NA	Below	species	Ferrari et al 2022	non eusocial	species	Ferrari et al 2022
Calliopsis	Calliopsis	scutellaris	Calliopsis scutellaris	USA	Andrenidae	Panurginae	Calliopsini	NA	Below	species	Ferrari et al 2022	non eusocial	species	Ferrari et al 2022
Calliopsis	Calliopsis	anthidia	Calliopsis anthidia	USA	Andrenidae	Panurginae	Calliopsini	NA	NA	NA	NA	non eusocial	all species from this family were considered non eusocial	Marshall et al 2024; Ferrari et al 2022; Cordeiro et al (this ms)
Calliopsis	Calliopsis	anthidius	Calliopsis anthidius	USA	Andrenidae	Panurginae	Calliopsini	NA	NA	NA	NA	non eusocial	all species from this family were considered non eusocial	Marshall et al 2024; Ferrari et al 2022; Cordeiro et al (this ms)
Calliopsis	Calliopsis	australior	Calliopsis australior	USA	Andrenidae	Panurginae	Calliopsini	NA	NA	NA	NA	non eusocial	all species from this family were considered non eusocial	Marshall et al 2024; Ferrari et al 2022; Cordeiro et al (this ms)
Calliopsis	Calliopsis	barbata	Calliopsis barbata	USA	Andrenidae	Panurginae	Calliopsini	NA	NA	NA	NA	non eusocial	all species from this family were considered non eusocial	Marshall et al 2024; Ferrari et al 2022; Cordeiro et al (this ms)
Calliopsis	Calliopsis	barri	Calliopsis barri	USA	Andrenidae	Panurginae	Calliopsini	NA	NA	NA	NA	non eusocial	all species from this family were considered non eusocial	Marshall et al 2024; Ferrari et al 2022; Cordeiro et al (this ms)
Calliopsis	Calliopsis	beamerorum	Calliopsis beamerorum	USA	Andrenidae	Panurginae	Calliopsini	NA	NA	NA	NA	non eusocial	all species from this family were considered non eusocial	Marshall et al 2024; Ferrari et al 2022; Cordeiro et al (this ms)
Calliopsis	Calliopsis	bernardinensis	Calliopsis bernardinensis	USA	Andrenidae	Panurginae	Calliopsini	NA	NA	NA	NA	non eusocial	all species from this family were considered non eusocial	Marshall et al 2024; Ferrari et al 2022; Cordeiro et al (this ms)
Calliopsis	Calliopsis	boharti	Calliopsis boharti	USA	Andrenidae	Panurginae	Calliopsini	NA	NA	NA	NA	non eusocial	all species from this family were considered non eusocial	Marshall et al 2024; Ferrari et al 2022; Cordeiro et al (this ms)
Calliopsis	Calliopsis	callops	Calliopsis callops	USA	Andrenidae	Panurginae	Calliopsini	NA	NA	NA	NA	non eusocial	all species from this family were considered non eusocial	Marshall et al 2024; Ferrari et al 2022; Cordeiro et al (this ms)
Calliopsis	Calliopsis	callosa	Calliopsis callosa	USA	Andrenidae	Panurginae	Calliopsini	NA	NA	NA	NA	non eusocial	all species from this family were considered non eusocial	Marshall et al 2024; Ferrari et al 2022; Cordeiro et al (this ms)
Calliopsis	Calliopsis	cazieri	Calliopsis cazieri	USA	Andrenidae	Panurginae	Calliopsini	NA	NA	NA	NA	non eusocial	all species from this family were considered non eusocial	Marshall et al 2024; Ferrari et al 2022; Cordeiro et al (this ms)
Calliopsis	Calliopsis	chlorops	Calliopsis chlorops	USA	Andrenidae	Panurginae	Calliopsini	NA	NA	NA	NA	non eusocial	all species from this family were considered non eusocial	Marshall et al 2024; Ferrari et al 2022; Cordeiro et al (this ms)
Calliopsis	Calliopsis	cinctus	Calliopsis cinctus	USA	Andrenidae	Panurginae	Calliopsini	NA	NA	NA	NA	non eusocial	all species from this family were considered non eusocial	Marshall et al 2024; Ferrari et al 2022; Cordeiro et al (this ms)
Calliopsis	Calliopsis	coloradensis	Calliopsis coloradensis	USA	Andrenidae	Panurginae	Calliopsini	NA	NA	NA	NA	non eusocial	all species from this family were considered non eusocial	Marshall et al 2024; Ferrari et al 2022; Cordeiro et al (this ms)
Calliopsis	Calliopsis	coloratipes	Calliopsis coloratipes	USA	Andrenidae	Panurginae	Calliopsini	NA	NA	NA	NA	non eusocial	all species from this family were considered non eusocial	Marshall et al 2024; Ferrari et al 2022; Cordeiro et al (this ms)
Calliopsis	Calliopsis	comptula	Calliopsis comptula	USA	Andrenidae	Panurginae	Calliopsini	NA	NA	NA	NA	non eusocial	all species from this family were considered non eusocial	Marshall et al 2024; Ferrari et al 2022; Cordeiro et al (this ms)
Calliopsis	Calliopsis	crypta	Calliopsis crypta	USA	Andrenidae	Panurginae	Calliopsini	NA	NA	NA	NA	non eusocial	all species from this family were considered non eusocial	Marshall et al 2024; Ferrari et al 2022; Cordeiro et al (this ms)
Calliopsis	Calliopsis	deserticola	Calliopsis deserticola	USA	Andrenidae	Panurginae	Calliopsini	NA	NA	NA	NA	non eusocial	all species from this family were considered non eusocial	Marshall et al 2024; Ferrari et al 2022; Cordeiro et al (this ms)
Calliopsis	Calliopsis	edwardsii	Calliopsis edwardsii	USA	Andrenidae	Panurginae	Calliopsini	NA	NA	NA	NA	non eusocial	all species from this family were considered non eusocial	Marshall et al 2024; Ferrari et al 2022; Cordeiro et al (this ms)
Calliopsis	Calliopsis	empelia	Calliopsis empelia	USA	Andrenidae	Panurginae	Calliopsini	NA	NA	NA	NA	non eusocial	all species from this family were considered non eusocial	Marshall et al 2024; Ferrari et al 2022; Cordeiro et al (this ms)
Calliopsis	Calliopsis	filiorum	Calliopsis filiorum	USA	Andrenidae	Panurginae	Calliopsini	NA	NA	NA	NA	non eusocial	all species from this family were considered non eusocial	Marshall et al 2024; Ferrari et al 2022; Cordeiro et al (this ms)
Calliopsis	Calliopsis	foleyi	Calliopsis foleyi	USA	Andrenidae	Panurginae	Calliopsini	NA	NA	NA	NA	non eusocial	all species from this family were considered non eusocial	Marshall et al 2024; Ferrari et al 2022; Cordeiro et al (this ms)
Calliopsis	Calliopsis	fracta	Calliopsis fracta	USA	Andrenidae	Panurginae	Calliopsini	NA	NA	NA	NA	non eusocial	all species from this family were considered non eusocial	Marshall et al 2024; Ferrari et al 2022; Cordeiro et al (this ms)
Calliopsis	Calliopsis	fulgida	Calliopsis fulgida	USA	Andrenidae	Panurginae	Calliopsini	NA	NA	NA	NA	non eusocial	all species from this family were considered non eusocial	Marshall et al 2024; Ferrari et al 2022; Cordeiro et al (this ms)
Calliopsis	Calliopsis	helenae	Calliopsis helenae	USA	Andrenidae	Panurginae	Calliopsini	NA	NA	NA	NA	non eusocial	all species from this family were considered non eusocial	Marshall et al 2024; Ferrari et al 2022; Cordeiro et al (this ms)
Calliopsis	Calliopsis	helianthi	Calliopsis helianthi	USA	Andrenidae	Panurginae	Calliopsini	NA	NA	NA	NA	non eusocial	all species from this family were considered non eusocial	Marshall et al 2024; Ferrari et al 2022; Cordeiro et al (this ms)
Calliopsis	Calliopsis	hesperia	Calliopsis hesperia	USA	Andrenidae	Panurginae	Calliopsini	NA	NA	NA	NA	non eusocial	all species from this family were considered non eusocial	Marshall et al 2024; Ferrari et al 2022; Cordeiro et al (this ms)
Calliopsis	Calliopsis	hirsutifrons	Calliopsis hirsutifrons	USA	Andrenidae	Panurginae	Calliopsini	NA	NA	NA	NA	non eusocial	all species from this family were considered non eusocial	Marshall et al 2024; Ferrari et al 2022; Cordeiro et al (this ms)
Calliopsis	Calliopsis	larreae	Calliopsis larreae	USA	Andrenidae	Panurginae	Calliopsini	NA	NA	NA	NA	non eusocial	all species from this family were considered non eusocial	Marshall et al 2024; Ferrari et al 2022; Cordeiro et al (this ms)
Calliopsis	Calliopsis	limbus	Calliopsis limbus	USA	Andrenidae	Panurginae	Calliopsini	NA	NA	NA	NA	non eusocial	all species from this family were considered non eusocial	Marshall et al 2024; Ferrari et al 2022; Cordeiro et al (this ms)
Calliopsis	Calliopsis	linsleyi	Calliopsis linsleyi	USA	Andrenidae	Panurginae	Calliopsini	NA	NA	NA	NA	non eusocial	all species from this family were considered non eusocial	Marshall et al 2024; Ferrari et al 2022; Cordeiro et al (this ms)
Calliopsis	Calliopsis	macswaini	Calliopsis macswaini	USA	Andrenidae	Panurginae	Calliopsini	NA	NA	NA	NA	non eusocial	all species from this family were considered non eusocial	Marshall et al 2024; Ferrari et al 2022; Cordeiro et al (this ms)
Calliopsis	Calliopsis	meliloti	Calliopsis meliloti	USA	Andrenidae	Panurginae	Calliopsini	NA	NA	NA	NA	non eusocial	all species from this family were considered non eusocial	Marshall et al 2024; Ferrari et al 2022; Cordeiro et al (this ms)
Calliopsis	Calliopsis	michenerella	Calliopsis michenerella	USA	Andrenidae	Panurginae	Calliopsini	NA	NA	NA	NA	non eusocial	all species from this family were considered non eusocial	Marshall et al 2024; Ferrari et al 2022; Cordeiro et al (this ms)
Calliopsis	Calliopsis	micheneri	Calliopsis micheneri	USA	Andrenidae	Panurginae	Calliopsini	NA	NA	NA	NA	non eusocial	all species from this family were considered non eusocial	Marshall et al 2024; Ferrari et al 2022; Cordeiro et al (this ms)
Calliopsis	Calliopsis	nebraskensis	Calliopsis nebraskensis	USA	Andrenidae	Panurginae	Calliopsini	NA	NA	NA	NA	non eusocial	all species from this family were considered non eusocial	Marshall et al 2024; Ferrari et al 2022; Cordeiro et al (this ms)
Calliopsis	Calliopsis	nigromaculata	Calliopsis nigromaculata	USA	Andrenidae	Panurginae	Calliopsini	NA	NA	NA	NA	non eusocial	all species from this family were considered non eusocial	Marshall et al 2024; Ferrari et al 2022; Cordeiro et al (this ms)
Calliopsis	Calliopsis	pectidis	Calliopsis pectidis	USA	Andrenidae	Panurginae	Calliopsini	NA	NA	NA	NA	non eusocial	all species from this family were considered non eusocial	Marshall et al 2024; Ferrari et al 2022; Cordeiro et al (this ms)
Calliopsis	Calliopsis	personata	Calliopsis personata	USA	Andrenidae	Panurginae	Calliopsini	NA	NA	NA	NA	non eusocial	all species from this family were considered non eusocial	Marshall et al 2024; Ferrari et al 2022; Cordeiro et al (this ms)
Calliopsis	Calliopsis	phaceliae	Calliopsis phaceliae	USA	Andrenidae	Panurginae	Calliopsini	NA	NA	NA	NA	non eusocial	all species from this family were considered non eusocial	Marshall et al 2024; Ferrari et al 2022; Cordeiro et al (this ms)
Calliopsis	Calliopsis	philiphunteri	Calliopsis philiphunteri	USA	Andrenidae	Panurginae	Calliopsini	NA	NA	NA	NA	non eusocial	all species from this family were considered non eusocial	Marshall et al 2024; Ferrari et al 2022; Cordeiro et al (this ms)
Calliopsis	Calliopsis	rogeri	Calliopsis rogeri	USA	Andrenidae	Panurginae	Calliopsini	NA	NA	NA	NA	non eusocial	all species from this family were considered non eusocial	Marshall et al 2024; Ferrari et al 2022; Cordeiro et al (this ms)
Calliopsis	Calliopsis	scitula	Calliopsis scitula	USA	Andrenidae	Panurginae	Calliopsini	NA	NA	NA	NA	non eusocial	all species from this family were considered non eusocial	Marshall et al 2024; Ferrari et al 2022; Cordeiro et al (this ms)
Calliopsis	Calliopsis	smithi	Calliopsis smithi	USA	Andrenidae	Panurginae	Calliopsini	NA	NA	NA	NA	non eusocial	all species from this family were considered non eusocial	Marshall et al 2024; Ferrari et al 2022; Cordeiro et al (this ms)
Calliopsis	Calliopsis	snellingi	Calliopsis snellingi	USA	Andrenidae	Panurginae	Calliopsini	NA	NA	NA	NA	non eusocial	all species from this family were considered non eusocial	Marshall et al 2024; Ferrari et al 2022; Cordeiro et al (this ms)
Calliopsis	Calliopsis	sonora	Calliopsis sonora	USA	Andrenidae	Panurginae	Calliopsini	NA	NA	NA	NA	non eusocial	all species from this family were considered non eusocial	Marshall et al 2024; Ferrari et al 2022; Cordeiro et al (this ms)
Calliopsis	Calliopsis	squamifera	Calliopsis squamifera	USA	Andrenidae	Panurginae	Calliopsini	NA	NA	NA	NA	non eusocial	all species from this family were considered non eusocial	Marshall et al 2024; Ferrari et al 2022; Cordeiro et al (this ms)
Calliopsis	Calliopsis	teucrii	Calliopsis teucrii	USA	Andrenidae	Panurginae	Calliopsini	NA	NA	NA	NA	non eusocial	all species from this family were considered non eusocial	Marshall et al 2024; Ferrari et al 2022; Cordeiro et al (this ms)
Calliopsis	Calliopsis	timberlakei	Calliopsis timberlakei	USA	Andrenidae	Panurginae	Calliopsini	NA	NA	NA	NA	non eusocial	all species from this family were considered non eusocial	Marshall et al 2024; Ferrari et al 2022; Cordeiro et al (this ms)
Calliopsis	Calliopsis	trifolii	Calliopsis trifolii	USA	Andrenidae	Panurginae	Calliopsini	NA	NA	NA	NA	non eusocial	all species from this family were considered non eusocial	Marshall et al 2024; Ferrari et al 2022; Cordeiro et al (this ms)
Calliopsis	Calliopsis	verbenae	Calliopsis verbenae	USA	Andrenidae	Panurginae	Calliopsini	NA	NA	NA	NA	non eusocial	all species from this family were considered non eusocial	Marshall et al 2024; Ferrari et al 2022; Cordeiro et al (this ms)
Calliopsis	Calliopsis	xenus	Calliopsis xenus	USA	Andrenidae	Panurginae	Calliopsini	NA	NA	NA	NA	non eusocial	all species from this family were considered non eusocial	Marshall et al 2024; Ferrari et al 2022; Cordeiro et al (this ms)
Calliopsis	Calliopsis	zebrata	Calliopsis zebrata	USA	Andrenidae	Panurginae	Calliopsini	NA	NA	NA	NA	non eusocial	all species from this family were considered non eusocial	Marshall et al 2024; Ferrari et al 2022; Cordeiro et al (this ms)
Calliopsis	Calliopsis	zonalis	Calliopsis zonalis	USA	Andrenidae	Panurginae	Calliopsini	NA	NA	NA	NA	non eusocial	all species from this family were considered non eusocial	Marshall et al 2024; Ferrari et al 2022; Cordeiro et al (this ms)
Callonychium	Callonychium	petuniae	Callonychium petuniae	Brazil	Andrenidae	Panurginae	Calliopsini	1.29	Below	species	Cordeiro et al (this ms)	non eusocial	species	Cordeiro et al (this ms)
Callonychium	Callonychium	brasiliense	Callonychium brasiliense	Brazil	Andrenidae	Panurginae	Calliopsini	0.9	Below	genus	Cordeiro et al (this ms)	non eusocial	All species from this family were considered non eusocial	Cordeiro et al (this ms)
Litocalliopsis	Litocalliopsis	adesmiae	Litocalliopsis adesmiae	Brazil	Andrenidae	Panurginae	Calliopsini	NA	Below	species	Cordeiro et al (this ms)	non eusocial	species	Cordeiro et al (this ms)
Melitturga	Melitturga	caudata	Melitturga caudata	Europe	Andrenidae	Panurginae	Melitturgini	3.43	Below	species	Marshall et al 2024	non eusocial	species	Marshall et al 2024
Melitturga	Melitturga	clavicornis	Melitturga clavicornis	Europe	Andrenidae	Panurginae	Melitturgini	3.59	Below	species	Marshall et al 2024	non eusocial	species	Marshall et al 2024
Melitturga	Melitturga	praestans	Melitturga praestans	Europe	Andrenidae	Panurginae	Melitturgini	3.37	Below	species	Marshall et al 2024	non eusocial	species	Marshall et al 2024
Melitturga	Melitturga	spinosa	Melitturga spinosa	Europe	Andrenidae	Panurginae	Melitturgini	4.15	Below	species	Marshall et al 2024	non eusocial	species	Marshall et al 2024
Melitturga	Melitturga	syriaca	Melitturga syriaca	Europe	Andrenidae	Panurginae	Melitturgini	3.2	Below	species	Marshall et al 2024	non eusocial	species	Marshall et al 2024
Melitturga	Melitturga	taurica	Melitturga taurica	Europe	Andrenidae	Panurginae	Melitturgini	3.77	Below	species	Marshall et al 2024	non eusocial	species	Marshall et al 2024
Camptopoeum	Camptopoeum	friesei	Camptopoeum friesei	Europe	Andrenidae	Panurginae	Panurgini	1.96	Below	species	Marshall et al 2024	non eusocial	species	Marshall et al 2024
Camptopoeum	Camptopoeum	frontale	Camptopoeum frontale	Europe	Andrenidae	Panurginae	Panurgini	1.65	Below	species	Marshall et al 2024	non eusocial	species	Marshall et al 2024
Camptopoeum	Camptopoeum	nasutum	Camptopoeum nasutum	Europe	Andrenidae	Panurginae	Panurgini	2.25	Below	species	Marshall et al 2024	non eusocial	species	Marshall et al 2024
Camptopoeum	Camptopoeum	variegatum	Camptopoeum variegatum	Europe	Andrenidae	Panurginae	Panurgini	1.47	Below	species	Marshall et al 2024	non eusocial	species	Marshall et al 2024
Clavipanurgus	Clavipanurgus	sculpturatus	Clavipanurgus sculpturatus	Europe	Andrenidae	Panurginae	Panurgini	2.06	Below	species	Marshall et al 2024	non eusocial	species	Marshall et al 2024
Flavipanurgus	Flavipanurgus	flavus	Flavipanurgus flavus	Europe	Andrenidae	Panurginae	Panurgini	1.54	Below	species	Marshall et al 2024	non eusocial	species	Marshall et al 2024
Flavipanurgus	Flavipanurgus	granadensis	Flavipanurgus granadensis	Europe	Andrenidae	Panurginae	Panurgini	1.49	Below	species	Marshall et al 2024	non eusocial	species	Marshall et al 2024
Flavipanurgus	Flavipanurgus	ibericus	Flavipanurgus ibericus	Europe	Andrenidae	Panurginae	Panurgini	1.22	Below	species	Marshall et al 2024	non eusocial	species	Marshall et al 2024
Flavipanurgus	Flavipanurgus	kastiliensis	Flavipanurgus kastiliensis	Europe	Andrenidae	Panurginae	Panurgini	1.24	Below	species	Marshall et al 2024	non eusocial	species	Marshall et al 2024
Flavipanurgus	Flavipanurgus	merceti	Flavipanurgus merceti	Europe	Andrenidae	Panurginae	Panurgini	NA	Below	species	Marshall et al 2024	non eusocial	species	Marshall et al 2024
Flavipanurgus	Flavipanurgus	venustus	Flavipanurgus venustus	Europe	Andrenidae	Panurginae	Panurgini	1.97	Below	species	Marshall et al 2024	non eusocial	species	Marshall et al 2024
Halopanurgus	Halopanurgus	baldocki	Halopanurgus baldocki	Europe	Andrenidae	Panurginae	Panurgini	NA	Below	species	Marshall et al 2024	non eusocial	species	Marshall et al 2024
Halopanurgus	Halopanurgus	fuzetus	Halopanurgus fuzetus	Europe	Andrenidae	Panurginae	Panurgini	1	Below	species	Marshall et al 2024	non eusocial	species	Marshall et al 2024
Macrotera	Macrotera	arcuata	Macrotera arcuata	USA	Andrenidae	Panurginae	Panurgini	NA	Below	species	Buckner et al 2024	non eusocial	species	Buckner et al 2024
Macrotera	Macrotera	mellea	Macrotera mellea	USA	Andrenidae	Panurginae	Panurgini	NA	Below	species	Buckner et al 2024	non eusocial	species	Buckner et al 2024
Macrotera	Macrotera	tristella	Macrotera tristella	USA	Andrenidae	Panurginae	Panurgini	NA	Below	species	Ferrari et al 2022	non eusocial	species	Ferrari et al 2022
Macrotera	Macrotera	bidenticauda	Macrotera bidenticauda	USA	Andrenidae	Panurginae	Panurgini	NA	NA	NA	NA	non eusocial	all species from this family were considered non eusocial	Marshall et al 2024; Ferrari et al 2022; Cordeiro et al (this ms)
Macrotera	Macrotera	carinata	Macrotera carinata	USA	Andrenidae	Panurginae	Panurgini	NA	NA	NA	NA	non eusocial	all species from this family were considered non eusocial	Marshall et al 2024; Ferrari et al 2022; Cordeiro et al (this ms)
Macrotera	Macrotera	crassa	Macrotera crassa	USA	Andrenidae	Panurginae	Panurgini	NA	NA	NA	NA	non eusocial	all species from this family were considered non eusocial	Marshall et al 2024; Ferrari et al 2022; Cordeiro et al (this ms)
Macrotera	Macrotera	echinocacti	Macrotera echinocacti	USA	Andrenidae	Panurginae	Panurgini	NA	NA	NA	NA	non eusocial	all species from this family were considered non eusocial	Marshall et al 2024; Ferrari et al 2022; Cordeiro et al (this ms)
Macrotera	Macrotera	haplura	Macrotera haplura	USA	Andrenidae	Panurginae	Panurgini	NA	NA	NA	NA	non eusocial	all species from this family were considered non eusocial	Marshall et al 2024; Ferrari et al 2022; Cordeiro et al (this ms)
Macrotera	Macrotera	knulli	Macrotera knulli	USA	Andrenidae	Panurginae	Panurgini	NA	NA	NA	NA	non eusocial	all species from this family were considered non eusocial	Marshall et al 2024; Ferrari et al 2022; Cordeiro et al (this ms)
Macrotera	Macrotera	laticauda	Macrotera laticauda	USA	Andrenidae	Panurginae	Panurgini	NA	NA	NA	NA	non eusocial	all species from this family were considered non eusocial	Marshall et al 2024; Ferrari et al 2022; Cordeiro et al (this ms)
Macrotera	Macrotera	latior	Macrotera latior	USA	Andrenidae	Panurginae	Panurgini	NA	NA	NA	NA	non eusocial	all species from this family were considered non eusocial	Marshall et al 2024; Ferrari et al 2022; Cordeiro et al (this ms)
Macrotera	Macrotera	lobata	Macrotera lobata	USA	Andrenidae	Panurginae	Panurgini	NA	NA	NA	NA	non eusocial	all species from this family were considered non eusocial	Marshall et al 2024; Ferrari et al 2022; Cordeiro et al (this ms)
Macrotera	Macrotera	magniceps	Macrotera magniceps	USA	Andrenidae	Panurginae	Panurgini	NA	NA	NA	NA	non eusocial	all species from this family were considered non eusocial	Marshall et al 2024; Ferrari et al 2022; Cordeiro et al (this ms)
Macrotera	Macrotera	mortuaria	Macrotera mortuaria	USA	Andrenidae	Panurginae	Panurgini	NA	NA	NA	NA	non eusocial	all species from this family were considered non eusocial	Marshall et al 2024; Ferrari et al 2022; Cordeiro et al (this ms)
Macrotera	Macrotera	nigrella	Macrotera nigrella	USA	Andrenidae	Panurginae	Panurgini	NA	NA	NA	NA	non eusocial	all species from this family were considered non eusocial	Marshall et al 2024; Ferrari et al 2022; Cordeiro et al (this ms)
Macrotera	Macrotera	opacella	Macrotera opacella	USA	Andrenidae	Panurginae	Panurgini	NA	NA	NA	NA	non eusocial	all species from this family were considered non eusocial	Marshall et al 2024; Ferrari et al 2022; Cordeiro et al (this ms)
Macrotera	Macrotera	opuntiae	Macrotera opuntiae	USA	Andrenidae	Panurginae	Panurgini	NA	NA	NA	NA	non eusocial	all species from this family were considered non eusocial	Marshall et al 2024; Ferrari et al 2022; Cordeiro et al (this ms)
Macrotera	Macrotera	parkeri	Macrotera parkeri	USA	Andrenidae	Panurginae	Panurgini	NA	NA	NA	NA	non eusocial	all species from this family were considered non eusocial	Marshall et al 2024; Ferrari et al 2022; Cordeiro et al (this ms)
Macrotera	Macrotera	portalis	Macrotera portalis	USA	Andrenidae	Panurginae	Panurgini	NA	NA	NA	NA	non eusocial	all species from this family were considered non eusocial	Marshall et al 2024; Ferrari et al 2022; Cordeiro et al (this ms)
Macrotera	Macrotera	robertsi	Macrotera robertsi	USA	Andrenidae	Panurginae	Panurgini	NA	NA	NA	NA	non eusocial	all species from this family were considered non eusocial	Marshall et al 2024; Ferrari et al 2022; Cordeiro et al (this ms)
Macrotera	Macrotera	rubida	Macrotera rubida	USA	Andrenidae	Panurginae	Panurgini	NA	NA	NA	NA	non eusocial	all species from this family were considered non eusocial	Marshall et al 2024; Ferrari et al 2022; Cordeiro et al (this ms)
Macrotera	Macrotera	solitaria	Macrotera solitaria	USA	Andrenidae	Panurginae	Panurgini	NA	NA	NA	NA	non eusocial	all species from this family were considered non eusocial	Marshall et al 2024; Ferrari et al 2022; Cordeiro et al (this ms)
Macrotera	Macrotera	texana	Macrotera texana	USA	Andrenidae	Panurginae	Panurgini	2.3	NA	NA	NA	non eusocial	species	Marshall et al 2024; Ferrari et al 2022; Cordeiro et al (this ms)
Panurginus	Panurginus	potentillae	Panurginus potentillae	USA	Andrenidae	Panurginae	Panurgini	NA	Below	species	Ferrari et al 2022	non eusocial	species	Ferrari et al 2022
Panurginus	Panurginus	albopilosus	Panurginus albopilosus	Europe	Andrenidae	Panurginae	Panurgini	1.11	Below	species	Marshall et al 2024	non eusocial	species	Marshall et al 2024
Panurginus	Panurginus	alpinus	Panurginus alpinus	Europe	Andrenidae	Panurginae	Panurgini	1.57	Below	species	Marshall et al 2024	non eusocial	species	Marshall et al 2024
Panurginus	Panurginus	annulatus	Panurginus annulatus	Europe	Andrenidae	Panurginae	Panurgini	1.24	Below	species	Marshall et al 2024	non eusocial	species	Marshall et al 2024
Panurginus	Panurginus	brullei	Panurginus brullei	Europe	Andrenidae	Panurginae	Panurgini	1.11	Below	species	Marshall et al 2024	non eusocial	species	Marshall et al 2024
Panurginus	Panurginus	corpanus	Panurginus corpanus	Europe	Andrenidae	Panurginae	Panurgini	NA	Below	species	Marshall et al 2024	non eusocial	species	Marshall et al 2024
Panurginus	Panurginus	herzi	Panurginus herzi	Europe	Andrenidae	Panurginae	Panurgini	NA	Below	species	Marshall et al 2024	non eusocial	species	Marshall et al 2024
Panurginus	Panurginus	labiatus	Panurginus labiatus	Europe	Andrenidae	Panurginae	Panurgini	1.08	Below	species	Marshall et al 2024	non eusocial	species	Marshall et al 2024
Panurginus	Panurginus	lactipennis	Panurginus lactipennis	Europe	Andrenidae	Panurginae	Panurgini	1	Below	species	Marshall et al 2024	non eusocial	species	Marshall et al 2024
Panurginus	Panurginus	montanus	Panurginus montanus	Europe	Andrenidae	Panurginae	Panurgini	1.43	Below	species	Marshall et al 2024	non eusocial	species	Marshall et al 2024
Panurginus	Panurginus	romani	Panurginus romani	Europe	Andrenidae	Panurginae	Panurgini	1.67	Below	species	Marshall et al 2024	non eusocial	species	Marshall et al 2024
Panurginus	Panurginus	schwarzi	Panurginus schwarzi	Europe	Andrenidae	Panurginae	Panurgini	1.12	Below	species	Marshall et al 2024	non eusocial	species	Marshall et al 2024
Panurginus	Panurginus	sericatus	Panurginus sericatus	Europe	Andrenidae	Panurginae	Panurgini	1.55	Below	species	Marshall et al 2024	non eusocial	species	Marshall et al 2024
Panurginus	Panurginus	turcomanicus	Panurginus turcomanicus	Europe	Andrenidae	Panurginae	Panurgini	1.16	Below	species	Marshall et al 2024	non eusocial	species	Marshall et al 2024
Panurginus	Panurginus	tyrolensis	Panurginus tyrolensis	Europe	Andrenidae	Panurginae	Panurgini	1.46	Below	species	Marshall et al 2024	non eusocial	species	Marshall et al 2024
Panurginus	Panurginus	alticolus	Panurginus alticolus	Europe	Andrenidae	Panurginae	Panurgini	NA	NA	NA	NA	non eusocial	all species from this family were considered non eusocial	Marshall et al 2024; Ferrari et al 2022; Cordeiro et al (this ms)
Panurginus	Panurginus	armaticeps	Panurginus armaticeps	USA	Andrenidae	Panurginae	Panurgini	NA	NA	NA	NA	non eusocial	all species from this family were considered non eusocial	Marshall et al 2024; Ferrari et al 2022; Cordeiro et al (this ms)
Panurginus	Panurginus	atramontensis	Panurginus atramontensis	USA	Andrenidae	Panurginae	Panurgini	NA	NA	NA	NA	non eusocial	all species from this family were considered non eusocial	Marshall et al 2024; Ferrari et al 2022; Cordeiro et al (this ms)
Panurginus	Panurginus	atriceps	Panurginus atriceps	USA	Andrenidae	Panurginae	Panurgini	NA	NA	NA	NA	non eusocial	all species from this family were considered non eusocial	Marshall et al 2024; Ferrari et al 2022; Cordeiro et al (this ms)
Panurginus	Panurginus	beardsleyi	Panurginus beardsleyi	USA	Andrenidae	Panurginae	Panurgini	NA	NA	NA	NA	non eusocial	all species from this family were considered non eusocial	Marshall et al 2024; Ferrari et al 2022; Cordeiro et al (this ms)
Panurginus	Panurginus	bilobatus	Panurginus bilobatus	USA	Andrenidae	Panurginae	Panurgini	NA	NA	NA	NA	non eusocial	all species from this family were considered non eusocial	Marshall et al 2024; Ferrari et al 2022; Cordeiro et al (this ms)
Panurginus	Panurginus	ceanothi	Panurginus ceanothi	USA	Andrenidae	Panurginae	Panurgini	NA	NA	NA	NA	non eusocial	all species from this family were considered non eusocial	Marshall et al 2024; Ferrari et al 2022; Cordeiro et al (this ms)
Panurginus	Panurginus	cressoniellus	Panurginus cressoniellus	USA	Andrenidae	Panurginae	Panurgini	NA	NA	NA	NA	non eusocial	all species from this family were considered non eusocial	Marshall et al 2024; Ferrari et al 2022; Cordeiro et al (this ms)
Panurginus	Panurginus	emarginatus	Panurginus emarginatus	USA	Andrenidae	Panurginae	Panurgini	NA	NA	NA	NA	non eusocial	all species from this family were considered non eusocial	Marshall et al 2024; Ferrari et al 2022; Cordeiro et al (this ms)
Panurginus	Panurginus	gabrielis	Panurginus gabrielis	USA	Andrenidae	Panurginae	Panurgini	NA	NA	NA	NA	non eusocial	all species from this family were considered non eusocial	Marshall et al 2024; Ferrari et al 2022; Cordeiro et al (this ms)
Panurginus	Panurginus	gracilis	Panurginus gracilis	USA	Andrenidae	Panurginae	Panurgini	NA	NA	NA	NA	non eusocial	all species from this family were considered non eusocial	Marshall et al 2024; Ferrari et al 2022; Cordeiro et al (this ms)
Panurginus	Panurginus	ineptus	Panurginus ineptus	USA	Andrenidae	Panurginae	Panurgini	NA	NA	NA	NA	non eusocial	all species from this family were considered non eusocial	Marshall et al 2024; Ferrari et al 2022; Cordeiro et al (this ms)
Panurginus	Panurginus	melanocephalus	Panurginus melanocephalus	USA	Andrenidae	Panurginae	Panurgini	NA	NA	NA	NA	non eusocial	all species from this family were considered non eusocial	Marshall et al 2024; Ferrari et al 2022; Cordeiro et al (this ms)
Panurginus	Panurginus	nigrellus	Panurginus nigrellus	USA	Andrenidae	Panurginae	Panurgini	NA	NA	NA	NA	non eusocial	all species from this family were considered non eusocial	Marshall et al 2024; Ferrari et al 2022; Cordeiro et al (this ms)
Panurginus	Panurginus	nigrihirtus	Panurginus nigrihirtus	USA	Andrenidae	Panurginae	Panurgini	NA	NA	NA	NA	non eusocial	all species from this family were considered non eusocial	Marshall et al 2024; Ferrari et al 2022; Cordeiro et al (this ms)
Panurginus	Panurginus	occidentalis	Panurginus occidentalis	USA	Andrenidae	Panurginae	Panurgini	NA	NA	NA	NA	non eusocial	all species from this family were considered non eusocial	Marshall et al 2024; Ferrari et al 2022; Cordeiro et al (this ms)
Panurginus	Panurginus	polytrichus	Panurginus polytrichus	USA	Andrenidae	Panurginae	Panurgini	NA	NA	NA	NA	non eusocial	all species from this family were considered non eusocial	Marshall et al 2024; Ferrari et al 2022; Cordeiro et al (this ms)
Panurgus	Panurgus	canarius	Panurgus canarius	Europe	Andrenidae	Panurginae	Panurgini	1.52	Below	species	Marshall et al 2024	non eusocial	species	Marshall et al 2024
Panurgus	Panurgus	canescens	Panurgus canescens	Europe	Andrenidae	Panurginae	Panurgini	1.61	Below	species	Marshall et al 2024	non eusocial	species	Marshall et al 2024
Panurgus	Panurgus	cephalotes	Panurgus cephalotes	Europe	Andrenidae	Panurginae	Panurgini	2.61	Below	species	Marshall et al 2024	non eusocial	species	Marshall et al 2024
Panurgus	Panurgus	corsicus	Panurgus corsicus	Europe	Andrenidae	Panurginae	Panurgini	1.62	Below	species	Marshall et al 2024	non eusocial	species	Marshall et al 2024
Panurgus	Panurgus	dargius	Panurgus dargius	Europe	Andrenidae	Panurginae	Panurgini	2.18	Below	species	Marshall et al 2024	non eusocial	species	Marshall et al 2024
Panurgus	Panurgus	meridionalis	Panurgus meridionalis	Europe	Andrenidae	Panurginae	Panurgini	NA	Below	species	Marshall et al 2024	non eusocial	species	Marshall et al 2024
Panurgus	Panurgus	oblitus	Panurgus oblitus	Europe	Andrenidae	Panurginae	Panurgini	NA	Below	species	Marshall et al 2024	non eusocial	species	Marshall et al 2024
Panurgus	Panurgus	perezi	Panurgus perezi	Europe	Andrenidae	Panurginae	Panurgini	2.02	Below	species	Marshall et al 2024	non eusocial	species	Marshall et al 2024
Panurgus	Panurgus	pici	Panurgus pici	Europe	Andrenidae	Panurginae	Panurgini	1.64	Below	species	Marshall et al 2024	non eusocial	species	Marshall et al 2024
Panurgus	Panurgus	siculus	Panurgus siculus	Europe	Andrenidae	Panurginae	Panurgini	1.4	Below	species	Marshall et al 2024	non eusocial	species	Marshall et al 2024
Panurgus	Panurgus	banksianus	Panurgus banksianus	Europe	Andrenidae	Panurginae	Panurgini	2.22	Below	species	Marshall et al 2024; Ferrari et al 2022	non eusocial	species	Marshall et al 2024; Ferrari et al 2022
Panurgus	Panurgus	calcaratus	Panurgus calcaratus	Europe	Andrenidae	Panurginae	Panurgini	1.76	Below	species	Marshall et al 2024; Ferrari et al 2022	non eusocial	species	Marshall et al 2024; Ferrari et al 2022
Panurgus	Panurgus	dentipes	Panurgus dentipes	Europe	Andrenidae	Panurginae	Panurgini	1.59	Below	species	Marshall et al 2024; Ferrari et al 2022	non eusocial	species	Marshall et al 2024; Ferrari et al 2022
Simpanurgus	Simpanurgus	phyllopodus	Simpanurgus phyllopodus	Europe	Andrenidae	Panurginae	Panurgini	NA	Below	species	Marshall et al 2024	non eusocial	species	Marshall et al 2024
Perdita	Perdita	albonotata	Perdita albonotata	USA	Andrenidae	Panurginae	Perditini	NA	Below	species	Buckner et al 2024	non eusocial	species	Buckner et al 2024
Perdita	Perdita	arenaria	Perdita arenaria	USA	Andrenidae	Panurginae	Perditini	NA	Below	species	Buckner et al 2024	non eusocial	species	Buckner et al 2024
Perdita	Perdita	callicerata	Perdita callicerata	USA	Andrenidae	Panurginae	Perditini	NA	Below	species	Buckner et al 2024	non eusocial	species	Buckner et al 2024
Perdita	Perdita	coldeniae	Perdita coldeniae	USA	Andrenidae	Panurginae	Perditini	NA	Below	species	Buckner et al 2024	non eusocial	species	Buckner et al 2024
Perdita	Perdita	covilleae	Perdita covilleae	USA	Andrenidae	Panurginae	Perditini	NA	Below	species	Buckner et al 2024	non eusocial	species	Buckner et al 2024
Perdita	Perdita	koebelei	Perdita koebelei	USA	Andrenidae	Panurginae	Perditini	NA	Below	species	Buckner et al 2024	non eusocial	species	Buckner et al 2024
Perdita	Perdita	larreae	Perdita larreae	USA	Andrenidae	Panurginae	Perditini	NA	Below	species	Buckner et al 2024	non eusocial	species	Buckner et al 2024
Perdita	Perdita	lateralis	Perdita lateralis	USA	Andrenidae	Panurginae	Perditini	NA	Below	species	Buckner et al 2024	non eusocial	species	Buckner et al 2024
Perdita	Perdita	malacothricis	Perdita malacothricis	USA	Andrenidae	Panurginae	Perditini	NA	Below	species	Buckner et al 2024	non eusocial	species	Buckner et al 2024
Perdita	Perdita	mohavensis	Perdita mohavensis	USA	Andrenidae	Panurginae	Perditini	NA	Below	species	Buckner et al 2024	non eusocial	species	Buckner et al 2024
Perdita	Perdita	punctosignata	Perdita punctosignata	USA	Andrenidae	Panurginae	Perditini	NA	Below	species	Buckner et al 2024	non eusocial	species	Buckner et al 2024
Perdita	Perdita	punctulata	Perdita punctulata	USA	Andrenidae	Panurginae	Perditini	NA	Below	species	Buckner et al 2024	non eusocial	species	Buckner et al 2024
Perdita	Perdita	minima	Perdita minima	USA	Andrenidae	Panurginae	Perditini	NA	Below	species	Buckner et al 2024; Ferrari et al 2022	non eusocial	species	Buckner et al 2024; Ferrari et al 2022
Perdita	Perdita	californica	Perdita californica	USA	Andrenidae	Panurginae	Perditini	NA	Below	species	Ferrari et al 2022	non eusocial	species	Ferrari et al 2022
Perdita	Perdita	claypolei	Perdita claypolei	USA	Andrenidae	Panurginae	Perditini	NA	Below	species	Ferrari et al 2022	non eusocial	species	Ferrari et al 2022
Perdita	Perdita	eriastri	Perdita eriastri	USA	Andrenidae	Panurginae	Perditini	NA	Below	species	Ferrari et al 2022	non eusocial	species	Ferrari et al 2022
Perdita	Perdita	eximia	Perdita eximia	USA	Andrenidae	Panurginae	Perditini	NA	Below	species	Ferrari et al 2022	non eusocial	species	Ferrari et al 2022
Perdita	Perdita	fieldi	Perdita fieldi	USA	Andrenidae	Panurginae	Perditini	NA	Below	species	Ferrari et al 2022	non eusocial	species	Ferrari et al 2022
Perdita	Perdita	georgica	Perdita georgica	USA	Andrenidae	Panurginae	Perditini	NA	Below	species	Ferrari et al 2022	non eusocial	species	Ferrari et al 2022
Perdita	Perdita	hirticeps	Perdita hirticeps	USA	Andrenidae	Panurginae	Perditini	NA	Below	species	Ferrari et al 2022	non eusocial	species	Ferrari et al 2022
Perdita	Perdita	interrupta	Perdita interrupta	USA	Andrenidae	Panurginae	Perditini	NA	Below	species	Ferrari et al 2022	non eusocial	species	Ferrari et al 2022
Perdita	Perdita	octomaculata	Perdita octomaculata	USA	Andrenidae	Panurginae	Perditini	NA	Below	species	Ferrari et al 2022	non eusocial	species	Ferrari et al 2022
Perdita	Perdita	rectangulata	Perdita rectangulata	USA	Andrenidae	Panurginae	Perditini	NA	Below	species	Ferrari et al 2022	non eusocial	species	Ferrari et al 2022
Perdita	Perdita	rhois	Perdita rhois	USA	Andrenidae	Panurginae	Perditini	NA	Below	species	Ferrari et al 2022	non eusocial	species	Ferrari et al 2022
Perdita	Perdita	trisignata	Perdita trisignata	USA	Andrenidae	Panurginae	Perditini	NA	Below	species	Ferrari et al 2022	non eusocial	species	Ferrari et al 2022
Perdita	Perdita	abbreviata	Perdita abbreviata	USA	Andrenidae	Panurginae	Perditini	NA	NA	NA	NA	non eusocial	all species from this family were considered non eusocial	Marshall et al 2024; Ferrari et al 2022; Cordeiro et al (this ms)
Perdita	Perdita	abdominalis	Perdita abdominalis	USA	Andrenidae	Panurginae	Perditini	NA	NA	NA	NA	non eusocial	all species from this family were considered non eusocial	Marshall et al 2024; Ferrari et al 2022; Cordeiro et al (this ms)
Perdita	Perdita	acaciae	Perdita acaciae	USA	Andrenidae	Panurginae	Perditini	NA	NA	NA	NA	non eusocial	all species from this family were considered non eusocial	Marshall et al 2024; Ferrari et al 2022; Cordeiro et al (this ms)
Perdita	Perdita	accepta	Perdita accepta	USA	Andrenidae	Panurginae	Perditini	NA	NA	NA	NA	non eusocial	all species from this family were considered non eusocial	Marshall et al 2024; Ferrari et al 2022; Cordeiro et al (this ms)
Perdita	Perdita	adjuncta	Perdita adjuncta	USA	Andrenidae	Panurginae	Perditini	NA	NA	NA	NA	non eusocial	all species from this family were considered non eusocial	Marshall et al 2024; Ferrari et al 2022; Cordeiro et al (this ms)
Perdita	Perdita	adustiventris	Perdita adustiventris	USA	Andrenidae	Panurginae	Perditini	NA	NA	NA	NA	non eusocial	all species from this family were considered non eusocial	Marshall et al 2024; Ferrari et al 2022; Cordeiro et al (this ms)
Perdita	Perdita	aemula	Perdita aemula	USA	Andrenidae	Panurginae	Perditini	NA	NA	NA	NA	non eusocial	all species from this family were considered non eusocial	Marshall et al 2024; Ferrari et al 2022; Cordeiro et al (this ms)
Perdita	Perdita	affecta	Perdita affecta	USA	Andrenidae	Panurginae	Perditini	NA	NA	NA	NA	non eusocial	all species from this family were considered non eusocial	Marshall et al 2024; Ferrari et al 2022; Cordeiro et al (this ms)
Perdita	Perdita	affinis	Perdita affinis	USA	Andrenidae	Panurginae	Perditini	NA	NA	NA	NA	non eusocial	all species from this family were considered non eusocial	Marshall et al 2024; Ferrari et al 2022; Cordeiro et al (this ms)
Perdita	Perdita	agasta	Perdita agasta	USA	Andrenidae	Panurginae	Perditini	NA	NA	NA	NA	non eusocial	all species from this family were considered non eusocial	Marshall et al 2024; Ferrari et al 2022; Cordeiro et al (this ms)
Perdita	Perdita	ainsliei	Perdita ainsliei	USA	Andrenidae	Panurginae	Perditini	NA	NA	NA	NA	non eusocial	all species from this family were considered non eusocial	Marshall et al 2024; Ferrari et al 2022; Cordeiro et al (this ms)
Perdita	Perdita	albihirta	Perdita albihirta	USA	Andrenidae	Panurginae	Perditini	NA	NA	NA	NA	non eusocial	all species from this family were considered non eusocial	Marshall et al 2024; Ferrari et al 2022; Cordeiro et al (this ms)
Perdita	Perdita	albipennis	Perdita albipennis	USA	Andrenidae	Panurginae	Perditini	NA	NA	NA	NA	non eusocial	all species from this family were considered non eusocial	Marshall et al 2024; Ferrari et al 2022; Cordeiro et al (this ms)
Perdita	Perdita	albiventris	Perdita albiventris	USA	Andrenidae	Panurginae	Perditini	NA	NA	NA	NA	non eusocial	all species from this family were considered non eusocial	Marshall et al 2024; Ferrari et al 2022; Cordeiro et al (this ms)
Perdita	Perdita	albofasciata	Perdita albofasciata	USA	Andrenidae	Panurginae	Perditini	NA	NA	NA	NA	non eusocial	all species from this family were considered non eusocial	Marshall et al 2024; Ferrari et al 2022; Cordeiro et al (this ms)
Perdita	Perdita	albovittata	Perdita albovittata	USA	Andrenidae	Panurginae	Perditini	NA	NA	NA	NA	non eusocial	all species from this family were considered non eusocial	Marshall et al 2024; Ferrari et al 2022; Cordeiro et al (this ms)
Perdita	Perdita	alexi	Perdita alexi	USA	Andrenidae	Panurginae	Perditini	NA	NA	NA	NA	non eusocial	all species from this family were considered non eusocial	Marshall et al 2024; Ferrari et al 2022; Cordeiro et al (this ms)
Perdita	Perdita	algodones	Perdita algodones	USA	Andrenidae	Panurginae	Perditini	NA	NA	NA	NA	non eusocial	all species from this family were considered non eusocial	Marshall et al 2024; Ferrari et al 2022; Cordeiro et al (this ms)
Perdita	Perdita	ambigua	Perdita ambigua	USA	Andrenidae	Panurginae	Perditini	NA	NA	NA	NA	non eusocial	all species from this family were considered non eusocial	Marshall et al 2024; Ferrari et al 2022; Cordeiro et al (this ms)
Perdita	Perdita	amoena	Perdita amoena	USA	Andrenidae	Panurginae	Perditini	NA	NA	NA	NA	non eusocial	all species from this family were considered non eusocial	Marshall et al 2024; Ferrari et al 2022; Cordeiro et al (this ms)
Perdita	Perdita	ampla	Perdita ampla	USA	Andrenidae	Panurginae	Perditini	NA	NA	NA	NA	non eusocial	all species from this family were considered non eusocial	Marshall et al 2024; Ferrari et al 2022; Cordeiro et al (this ms)
Perdita	Perdita	amplipennis	Perdita amplipennis	USA	Andrenidae	Panurginae	Perditini	NA	NA	NA	NA	non eusocial	all species from this family were considered non eusocial	Marshall et al 2024; Ferrari et al 2022; Cordeiro et al (this ms)
Perdita	Perdita	angellata	Perdita angellata	USA	Andrenidae	Panurginae	Perditini	NA	NA	NA	NA	non eusocial	all species from this family were considered non eusocial	Marshall et al 2024; Ferrari et al 2022; Cordeiro et al (this ms)
Perdita	Perdita	annexa	Perdita annexa	USA	Andrenidae	Panurginae	Perditini	NA	NA	NA	NA	non eusocial	all species from this family were considered non eusocial	Marshall et al 2024; Ferrari et al 2022; Cordeiro et al (this ms)
Perdita	Perdita	apacheorum	Perdita apacheorum	USA	Andrenidae	Panurginae	Perditini	NA	NA	NA	NA	non eusocial	all species from this family were considered non eusocial	Marshall et al 2024; Ferrari et al 2022; Cordeiro et al (this ms)
Perdita	Perdita	aperta	Perdita aperta	USA	Andrenidae	Panurginae	Perditini	NA	NA	NA	NA	non eusocial	all species from this family were considered non eusocial	Marshall et al 2024; Ferrari et al 2022; Cordeiro et al (this ms)
Perdita	Perdita	aplopappi	Perdita aplopappi	USA	Andrenidae	Panurginae	Perditini	NA	NA	NA	NA	non eusocial	all species from this family were considered non eusocial	Marshall et al 2024; Ferrari et al 2022; Cordeiro et al (this ms)
Perdita	Perdita	argemones	Perdita argemones	USA	Andrenidae	Panurginae	Perditini	NA	NA	NA	NA	non eusocial	all species from this family were considered non eusocial	Marshall et al 2024; Ferrari et al 2022; Cordeiro et al (this ms)
Perdita	Perdita	aridella	Perdita aridella	USA	Andrenidae	Panurginae	Perditini	NA	NA	NA	NA	non eusocial	all species from this family were considered non eusocial	Marshall et al 2024; Ferrari et al 2022; Cordeiro et al (this ms)
Perdita	Perdita	arizonica	Perdita arizonica	USA	Andrenidae	Panurginae	Perditini	NA	NA	NA	NA	non eusocial	all species from this family were considered non eusocial	Marshall et al 2024; Ferrari et al 2022; Cordeiro et al (this ms)
Perdita	Perdita	ashmeadi	Perdita ashmeadi	USA	Andrenidae	Panurginae	Perditini	NA	NA	NA	NA	non eusocial	all species from this family were considered non eusocial	Marshall et al 2024; Ferrari et al 2022; Cordeiro et al (this ms)
Perdita	Perdita	assimilis	Perdita assimilis	USA	Andrenidae	Panurginae	Perditini	NA	NA	NA	NA	non eusocial	all species from this family were considered non eusocial	Marshall et al 2024; Ferrari et al 2022; Cordeiro et al (this ms)
Perdita	Perdita	asteris	Perdita asteris	USA	Andrenidae	Panurginae	Perditini	NA	NA	NA	NA	non eusocial	all species from this family were considered non eusocial	Marshall et al 2024; Ferrari et al 2022; Cordeiro et al (this ms)
Perdita	Perdita	atrata	Perdita atrata	USA	Andrenidae	Panurginae	Perditini	NA	NA	NA	NA	non eusocial	all species from this family were considered non eusocial	Marshall et al 2024; Ferrari et al 2022; Cordeiro et al (this ms)
Perdita	Perdita	aureovittata	Perdita aureovittata	USA	Andrenidae	Panurginae	Perditini	NA	NA	NA	NA	non eusocial	all species from this family were considered non eusocial	Marshall et al 2024; Ferrari et al 2022; Cordeiro et al (this ms)
Perdita	Perdita	austini	Perdita austini	USA	Andrenidae	Panurginae	Perditini	NA	NA	NA	NA	non eusocial	all species from this family were considered non eusocial	Marshall et al 2024; Ferrari et al 2022; Cordeiro et al (this ms)
Perdita	Perdita	baccharidis	Perdita baccharidis	USA	Andrenidae	Panurginae	Perditini	NA	NA	NA	NA	non eusocial	all species from this family were considered non eusocial	Marshall et al 2024; Ferrari et al 2022; Cordeiro et al (this ms)
Perdita	Perdita	basinicola	Perdita basinicola	USA	Andrenidae	Panurginae	Perditini	NA	NA	NA	NA	non eusocial	all species from this family were considered non eusocial	Marshall et al 2024; Ferrari et al 2022; Cordeiro et al (this ms)
Perdita	Perdita	beameri	Perdita beameri	USA	Andrenidae	Panurginae	Perditini	NA	NA	NA	NA	non eusocial	all species from this family were considered non eusocial	Marshall et al 2024; Ferrari et al 2022; Cordeiro et al (this ms)
Perdita	Perdita	beata	Perdita beata	USA	Andrenidae	Panurginae	Perditini	NA	NA	NA	NA	non eusocial	all species from this family were considered non eusocial	Marshall et al 2024; Ferrari et al 2022; Cordeiro et al (this ms)
Perdita	Perdita	beatula	Perdita beatula	USA	Andrenidae	Panurginae	Perditini	NA	NA	NA	NA	non eusocial	all species from this family were considered non eusocial	Marshall et al 2024; Ferrari et al 2022; Cordeiro et al (this ms)
Perdita	Perdita	bebbiae	Perdita bebbiae	USA	Andrenidae	Panurginae	Perditini	NA	NA	NA	NA	non eusocial	all species from this family were considered non eusocial	Marshall et al 2024; Ferrari et al 2022; Cordeiro et al (this ms)
Perdita	Perdita	bellula	Perdita bellula	USA	Andrenidae	Panurginae	Perditini	NA	NA	NA	NA	non eusocial	all species from this family were considered non eusocial	Marshall et al 2024; Ferrari et al 2022; Cordeiro et al (this ms)
Perdita	Perdita	bequaerti	Perdita bequaerti	USA	Andrenidae	Panurginae	Perditini	NA	NA	NA	NA	non eusocial	all species from this family were considered non eusocial	Marshall et al 2024; Ferrari et al 2022; Cordeiro et al (this ms)
Perdita	Perdita	bequaertiana	Perdita bequaertiana	USA	Andrenidae	Panurginae	Perditini	NA	NA	NA	NA	non eusocial	all species from this family were considered non eusocial	Marshall et al 2024; Ferrari et al 2022; Cordeiro et al (this ms)
Perdita	Perdita	bicuspidariae	Perdita bicuspidariae	USA	Andrenidae	Panurginae	Perditini	NA	NA	NA	NA	non eusocial	all species from this family were considered non eusocial	Marshall et al 2024; Ferrari et al 2022; Cordeiro et al (this ms)
Perdita	Perdita	bigeloviae	Perdita bigeloviae	USA	Andrenidae	Panurginae	Perditini	NA	NA	NA	NA	non eusocial	all species from this family were considered non eusocial	Marshall et al 2024; Ferrari et al 2022; Cordeiro et al (this ms)
Perdita	Perdita	biguttata	Perdita biguttata	USA	Andrenidae	Panurginae	Perditini	NA	NA	NA	NA	non eusocial	all species from this family were considered non eusocial	Marshall et al 2024; Ferrari et al 2022; Cordeiro et al (this ms)
Perdita	Perdita	bilobata	Perdita bilobata	USA	Andrenidae	Panurginae	Perditini	NA	NA	NA	NA	non eusocial	all species from this family were considered non eusocial	Marshall et al 2024; Ferrari et al 2022; Cordeiro et al (this ms)
Perdita	Perdita	binotata	Perdita binotata	USA	Andrenidae	Panurginae	Perditini	NA	NA	NA	NA	non eusocial	all species from this family were considered non eusocial	Marshall et al 2024; Ferrari et al 2022; Cordeiro et al (this ms)
Perdita	Perdita	biparticeps	Perdita biparticeps	USA	Andrenidae	Panurginae	Perditini	NA	NA	NA	NA	non eusocial	all species from this family were considered non eusocial	Marshall et al 2024; Ferrari et al 2022; Cordeiro et al (this ms)
Perdita	Perdita	bishoppi	Perdita bishoppi	USA	Andrenidae	Panurginae	Perditini	NA	NA	NA	NA	non eusocial	all species from this family were considered non eusocial	Marshall et al 2024; Ferrari et al 2022; Cordeiro et al (this ms)
Perdita	Perdita	bispinata	Perdita bispinata	USA	Andrenidae	Panurginae	Perditini	NA	NA	NA	NA	non eusocial	all species from this family were considered non eusocial	Marshall et al 2024; Ferrari et al 2022; Cordeiro et al (this ms)
Perdita	Perdita	blaisdelli	Perdita blaisdelli	USA	Andrenidae	Panurginae	Perditini	NA	NA	NA	NA	non eusocial	all species from this family were considered non eusocial	Marshall et al 2024; Ferrari et al 2022; Cordeiro et al (this ms)
Perdita	Perdita	blatchleyi	Perdita blatchleyi	USA	Andrenidae	Panurginae	Perditini	NA	NA	NA	NA	non eusocial	all species from this family were considered non eusocial	Marshall et al 2024; Ferrari et al 2022; Cordeiro et al (this ms)
Perdita	Perdita	bohartorum	Perdita bohartorum	USA	Andrenidae	Panurginae	Perditini	NA	NA	NA	NA	non eusocial	all species from this family were considered non eusocial	Marshall et al 2024; Ferrari et al 2022; Cordeiro et al (this ms)
Perdita	Perdita	boltoniae	Perdita boltoniae	USA	Andrenidae	Panurginae	Perditini	NA	NA	NA	NA	non eusocial	all species from this family were considered non eusocial	Marshall et al 2024; Ferrari et al 2022; Cordeiro et al (this ms)
Perdita	Perdita	bradleyana	Perdita bradleyana	USA	Andrenidae	Panurginae	Perditini	NA	NA	NA	NA	non eusocial	all species from this family were considered non eusocial	Marshall et al 2024; Ferrari et al 2022; Cordeiro et al (this ms)
Perdita	Perdita	bradleyi	Perdita bradleyi	USA	Andrenidae	Panurginae	Perditini	NA	NA	NA	NA	non eusocial	all species from this family were considered non eusocial	Marshall et al 2024; Ferrari et al 2022; Cordeiro et al (this ms)
Perdita	Perdita	brevihirta	Perdita brevihirta	USA	Andrenidae	Panurginae	Perditini	NA	NA	NA	NA	non eusocial	all species from this family were considered non eusocial	Marshall et al 2024; Ferrari et al 2022; Cordeiro et al (this ms)
Perdita	Perdita	bridwelli	Perdita bridwelli	USA	Andrenidae	Panurginae	Perditini	NA	NA	NA	NA	non eusocial	all species from this family were considered non eusocial	Marshall et al 2024; Ferrari et al 2022; Cordeiro et al (this ms)
Perdita	Perdita	bruneri	Perdita bruneri	USA	Andrenidae	Panurginae	Perditini	NA	NA	NA	NA	non eusocial	all species from this family were considered non eusocial	Marshall et al 2024; Ferrari et al 2022; Cordeiro et al (this ms)
Perdita	Perdita	butleri	Perdita butleri	USA	Andrenidae	Panurginae	Perditini	NA	NA	NA	NA	non eusocial	all species from this family were considered non eusocial	Marshall et al 2024; Ferrari et al 2022; Cordeiro et al (this ms)
Perdita	Perdita	calloleuca	Perdita calloleuca	USA	Andrenidae	Panurginae	Perditini	NA	NA	NA	NA	non eusocial	all species from this family were considered non eusocial	Marshall et al 2024; Ferrari et al 2022; Cordeiro et al (this ms)
Perdita	Perdita	calochorti	Perdita calochorti	USA	Andrenidae	Panurginae	Perditini	NA	NA	NA	NA	non eusocial	all species from this family were considered non eusocial	Marshall et al 2024; Ferrari et al 2022; Cordeiro et al (this ms)
Perdita	Perdita	cambarella	Perdita cambarella	USA	Andrenidae	Panurginae	Perditini	NA	NA	NA	NA	non eusocial	all species from this family were considered non eusocial	Marshall et al 2024; Ferrari et al 2022; Cordeiro et al (this ms)
Perdita	Perdita	cara	Perdita cara	USA	Andrenidae	Panurginae	Perditini	NA	NA	NA	NA	non eusocial	all species from this family were considered non eusocial	Marshall et al 2024; Ferrari et al 2022; Cordeiro et al (this ms)
Perdita	Perdita	celadona	Perdita celadona	USA	Andrenidae	Panurginae	Perditini	NA	NA	NA	NA	non eusocial	all species from this family were considered non eusocial	Marshall et al 2024; Ferrari et al 2022; Cordeiro et al (this ms)
Perdita	Perdita	cephalotes	Perdita cephalotes	USA	Andrenidae	Panurginae	Perditini	NA	NA	NA	NA	non eusocial	all species from this family were considered non eusocial	Marshall et al 2024; Ferrari et al 2022; Cordeiro et al (this ms)
Perdita	Perdita	chamaesarachae	Perdita chamaesarachae	USA	Andrenidae	Panurginae	Perditini	NA	NA	NA	NA	non eusocial	all species from this family were considered non eusocial	Marshall et al 2024; Ferrari et al 2022; Cordeiro et al (this ms)
Perdita	Perdita	chihuahua	Perdita chihuahua	USA	Andrenidae	Panurginae	Perditini	NA	NA	NA	NA	non eusocial	all species from this family were considered non eusocial	Marshall et al 2024; Ferrari et al 2022; Cordeiro et al (this ms)
Perdita	Perdita	chionostoma	Perdita chionostoma	USA	Andrenidae	Panurginae	Perditini	NA	NA	NA	NA	non eusocial	all species from this family were considered non eusocial	Marshall et al 2024; Ferrari et al 2022; Cordeiro et al (this ms)
Perdita	Perdita	chloris	Perdita chloris	USA	Andrenidae	Panurginae	Perditini	NA	NA	NA	NA	non eusocial	all species from this family were considered non eusocial	Marshall et al 2024; Ferrari et al 2022; Cordeiro et al (this ms)
Perdita	Perdita	chrysophila	Perdita chrysophila	USA	Andrenidae	Panurginae	Perditini	NA	NA	NA	NA	non eusocial	all species from this family were considered non eusocial	Marshall et al 2024; Ferrari et al 2022; Cordeiro et al (this ms)
Perdita	Perdita	chrysothamni	Perdita chrysothamni	USA	Andrenidae	Panurginae	Perditini	NA	NA	NA	NA	non eusocial	all species from this family were considered non eusocial	Marshall et al 2024; Ferrari et al 2022; Cordeiro et al (this ms)
Perdita	Perdita	ciliata	Perdita ciliata	USA	Andrenidae	Panurginae	Perditini	NA	NA	NA	NA	non eusocial	all species from this family were considered non eusocial	Marshall et al 2024; Ferrari et al 2022; Cordeiro et al (this ms)
Perdita	Perdita	cladothricis	Perdita cladothricis	USA	Andrenidae	Panurginae	Perditini	NA	NA	NA	NA	non eusocial	all species from this family were considered non eusocial	Marshall et al 2024; Ferrari et al 2022; Cordeiro et al (this ms)
Perdita	Perdita	cleomellae	Perdita cleomellae	USA	Andrenidae	Panurginae	Perditini	NA	NA	NA	NA	non eusocial	all species from this family were considered non eusocial	Marshall et al 2024; Ferrari et al 2022; Cordeiro et al (this ms)
Perdita	Perdita	clypeata	Perdita clypeata	USA	Andrenidae	Panurginae	Perditini	NA	NA	NA	NA	non eusocial	all species from this family were considered non eusocial	Marshall et al 2024; Ferrari et al 2022; Cordeiro et al (this ms)
Perdita	Perdita	coahuilensis	Perdita coahuilensis	USA	Andrenidae	Panurginae	Perditini	NA	NA	NA	NA	non eusocial	all species from this family were considered non eusocial	Marshall et al 2024; Ferrari et al 2022; Cordeiro et al (this ms)
Perdita	Perdita	coalingensis	Perdita coalingensis	USA	Andrenidae	Panurginae	Perditini	NA	NA	NA	NA	non eusocial	all species from this family were considered non eusocial	Marshall et al 2024; Ferrari et al 2022; Cordeiro et al (this ms)
Perdita	Perdita	cognata	Perdita cognata	USA	Andrenidae	Panurginae	Perditini	NA	NA	NA	NA	non eusocial	all species from this family were considered non eusocial	Marshall et al 2024; Ferrari et al 2022; Cordeiro et al (this ms)
Perdita	Perdita	colei	Perdita colei	USA	Andrenidae	Panurginae	Perditini	NA	NA	NA	NA	non eusocial	all species from this family were considered non eusocial	Marshall et al 2024; Ferrari et al 2022; Cordeiro et al (this ms)
Perdita	Perdita	compta	Perdita compta	USA	Andrenidae	Panurginae	Perditini	NA	NA	NA	NA	non eusocial	all species from this family were considered non eusocial	Marshall et al 2024; Ferrari et al 2022; Cordeiro et al (this ms)
Perdita	Perdita	confusa	Perdita confusa	USA	Andrenidae	Panurginae	Perditini	NA	NA	NA	NA	non eusocial	all species from this family were considered non eusocial	Marshall et al 2024; Ferrari et al 2022; Cordeiro et al (this ms)
Perdita	Perdita	consobrina	Perdita consobrina	USA	Andrenidae	Panurginae	Perditini	NA	NA	NA	NA	non eusocial	all species from this family were considered non eusocial	Marshall et al 2024; Ferrari et al 2022; Cordeiro et al (this ms)
Perdita	Perdita	coreopsidis	Perdita coreopsidis	USA	Andrenidae	Panurginae	Perditini	1.4785	NA	NA	NA	non eusocial	species	Marshall et al 2024; Ferrari et al 2022; Cordeiro et al (this ms)
Perdita	Perdita	cowaniae	Perdita cowaniae	USA	Andrenidae	Panurginae	Perditini	NA	NA	NA	NA	non eusocial	all species from this family were considered non eusocial	Marshall et al 2024; Ferrari et al 2022; Cordeiro et al (this ms)
Perdita	Perdita	cracens	Perdita cracens	USA	Andrenidae	Panurginae	Perditini	NA	NA	NA	NA	non eusocial	all species from this family were considered non eusocial	Marshall et al 2024; Ferrari et al 2022; Cordeiro et al (this ms)
Perdita	Perdita	crandalli	Perdita crandalli	USA	Andrenidae	Panurginae	Perditini	NA	NA	NA	NA	non eusocial	all species from this family were considered non eusocial	Marshall et al 2024; Ferrari et al 2022; Cordeiro et al (this ms)
Perdita	Perdita	crassula	Perdita crassula	USA	Andrenidae	Panurginae	Perditini	NA	NA	NA	NA	non eusocial	all species from this family were considered non eusocial	Marshall et al 2024; Ferrari et al 2022; Cordeiro et al (this ms)
Perdita	Perdita	craterognatha	Perdita craterognatha	USA	Andrenidae	Panurginae	Perditini	NA	NA	NA	NA	non eusocial	all species from this family were considered non eusocial	Marshall et al 2024; Ferrari et al 2022; Cordeiro et al (this ms)
Perdita	Perdita	croceipes	Perdita croceipes	USA	Andrenidae	Panurginae	Perditini	NA	NA	NA	NA	non eusocial	all species from this family were considered non eusocial	Marshall et al 2024; Ferrari et al 2022; Cordeiro et al (this ms)
Perdita	Perdita	crotonis	Perdita crotonis	USA	Andrenidae	Panurginae	Perditini	NA	NA	NA	NA	non eusocial	all species from this family were considered non eusocial	Marshall et al 2024; Ferrari et al 2022; Cordeiro et al (this ms)
Perdita	Perdita	cruciferarum	Perdita cruciferarum	USA	Andrenidae	Panurginae	Perditini	NA	NA	NA	NA	non eusocial	all species from this family were considered non eusocial	Marshall et al 2024; Ferrari et al 2022; Cordeiro et al (this ms)
Perdita	Perdita	cuspidata	Perdita cuspidata	USA	Andrenidae	Panurginae	Perditini	NA	NA	NA	NA	non eusocial	all species from this family were considered non eusocial	Marshall et al 2024; Ferrari et al 2022; Cordeiro et al (this ms)
Perdita	Perdita	dammersi	Perdita dammersi	USA	Andrenidae	Panurginae	Perditini	NA	NA	NA	NA	non eusocial	all species from this family were considered non eusocial	Marshall et al 2024; Ferrari et al 2022; Cordeiro et al (this ms)
Perdita	Perdita	dasylirii	Perdita dasylirii	USA	Andrenidae	Panurginae	Perditini	NA	NA	NA	NA	non eusocial	all species from this family were considered non eusocial	Marshall et al 2024; Ferrari et al 2022; Cordeiro et al (this ms)
Perdita	Perdita	deltophora	Perdita deltophora	USA	Andrenidae	Panurginae	Perditini	NA	NA	NA	NA	non eusocial	all species from this family were considered non eusocial	Marshall et al 2024; Ferrari et al 2022; Cordeiro et al (this ms)
Perdita	Perdita	dentata	Perdita dentata	USA	Andrenidae	Panurginae	Perditini	NA	NA	NA	NA	non eusocial	all species from this family were considered non eusocial	Marshall et al 2024; Ferrari et al 2022; Cordeiro et al (this ms)
Perdita	Perdita	depressa	Perdita depressa	USA	Andrenidae	Panurginae	Perditini	NA	NA	NA	NA	non eusocial	all species from this family were considered non eusocial	Marshall et al 2024; Ferrari et al 2022; Cordeiro et al (this ms)
Perdita	Perdita	desdemona	Perdita desdemona	USA	Andrenidae	Panurginae	Perditini	NA	NA	NA	NA	non eusocial	all species from this family were considered non eusocial	Marshall et al 2024; Ferrari et al 2022; Cordeiro et al (this ms)
Perdita	Perdita	dicksoni	Perdita dicksoni	USA	Andrenidae	Panurginae	Perditini	NA	NA	NA	NA	non eusocial	all species from this family were considered non eusocial	Marshall et al 2024; Ferrari et al 2022; Cordeiro et al (this ms)
Perdita	Perdita	difficilis	Perdita difficilis	USA	Andrenidae	Panurginae	Perditini	NA	NA	NA	NA	non eusocial	all species from this family were considered non eusocial	Marshall et al 2024; Ferrari et al 2022; Cordeiro et al (this ms)
Perdita	Perdita	digressa	Perdita digressa	USA	Andrenidae	Panurginae	Perditini	NA	NA	NA	NA	non eusocial	all species from this family were considered non eusocial	Marshall et al 2024; Ferrari et al 2022; Cordeiro et al (this ms)
Perdita	Perdita	discreta	Perdita discreta	USA	Andrenidae	Panurginae	Perditini	NA	NA	NA	NA	non eusocial	all species from this family were considered non eusocial	Marshall et al 2024; Ferrari et al 2022; Cordeiro et al (this ms)
Perdita	Perdita	dispar	Perdita dispar	USA	Andrenidae	Panurginae	Perditini	NA	NA	NA	NA	non eusocial	all species from this family were considered non eusocial	Marshall et al 2024; Ferrari et al 2022; Cordeiro et al (this ms)
Perdita	Perdita	distans	Perdita distans	USA	Andrenidae	Panurginae	Perditini	NA	NA	NA	NA	non eusocial	all species from this family were considered non eusocial	Marshall et al 2024; Ferrari et al 2022; Cordeiro et al (this ms)
Perdita	Perdita	distincta	Perdita distincta	USA	Andrenidae	Panurginae	Perditini	NA	NA	NA	NA	non eusocial	all species from this family were considered non eusocial	Marshall et al 2024; Ferrari et al 2022; Cordeiro et al (this ms)
Perdita	Perdita	distropica	Perdita distropica	USA	Andrenidae	Panurginae	Perditini	NA	NA	NA	NA	non eusocial	all species from this family were considered non eusocial	Marshall et al 2024; Ferrari et al 2022; Cordeiro et al (this ms)
Perdita	Perdita	diversa	Perdita diversa	USA	Andrenidae	Panurginae	Perditini	NA	NA	NA	NA	non eusocial	all species from this family were considered non eusocial	Marshall et al 2024; Ferrari et al 2022; Cordeiro et al (this ms)
Perdita	Perdita	dolanensis	Perdita dolanensis	USA	Andrenidae	Panurginae	Perditini	NA	NA	NA	NA	non eusocial	all species from this family were considered non eusocial	Marshall et al 2024; Ferrari et al 2022; Cordeiro et al (this ms)
Perdita	Perdita	dolichocephala	Perdita dolichocephala	USA	Andrenidae	Panurginae	Perditini	NA	NA	NA	NA	non eusocial	all species from this family were considered non eusocial	Marshall et al 2024; Ferrari et al 2022; Cordeiro et al (this ms)
Perdita	Perdita	drymariae	Perdita drymariae	USA	Andrenidae	Panurginae	Perditini	NA	NA	NA	NA	non eusocial	all species from this family were considered non eusocial	Marshall et al 2024; Ferrari et al 2022; Cordeiro et al (this ms)
Perdita	Perdita	dubia	Perdita dubia	USA	Andrenidae	Panurginae	Perditini	NA	NA	NA	NA	non eusocial	all species from this family were considered non eusocial	Marshall et al 2024; Ferrari et al 2022; Cordeiro et al (this ms)
Perdita	Perdita	duplonotata	Perdita duplonotata	USA	Andrenidae	Panurginae	Perditini	NA	NA	NA	NA	non eusocial	all species from this family were considered non eusocial	Marshall et al 2024; Ferrari et al 2022; Cordeiro et al (this ms)
Perdita	Perdita	electa	Perdita electa	USA	Andrenidae	Panurginae	Perditini	NA	NA	NA	NA	non eusocial	all species from this family were considered non eusocial	Marshall et al 2024; Ferrari et al 2022; Cordeiro et al (this ms)
Perdita	Perdita	elegans	Perdita elegans	USA	Andrenidae	Panurginae	Perditini	NA	NA	NA	NA	non eusocial	all species from this family were considered non eusocial	Marshall et al 2024; Ferrari et al 2022; Cordeiro et al (this ms)
Perdita	Perdita	emarginata	Perdita emarginata	USA	Andrenidae	Panurginae	Perditini	NA	NA	NA	NA	non eusocial	all species from this family were considered non eusocial	Marshall et al 2024; Ferrari et al 2022; Cordeiro et al (this ms)
Perdita	Perdita	eremica	Perdita eremica	USA	Andrenidae	Panurginae	Perditini	NA	NA	NA	NA	non eusocial	all species from this family were considered non eusocial	Marshall et al 2024; Ferrari et al 2022; Cordeiro et al (this ms)
Perdita	Perdita	eremophila	Perdita eremophila	USA	Andrenidae	Panurginae	Perditini	NA	NA	NA	NA	non eusocial	all species from this family were considered non eusocial	Marshall et al 2024; Ferrari et al 2022; Cordeiro et al (this ms)
Perdita	Perdita	ericameriae	Perdita ericameriae	USA	Andrenidae	Panurginae	Perditini	NA	NA	NA	NA	non eusocial	all species from this family were considered non eusocial	Marshall et al 2024; Ferrari et al 2022; Cordeiro et al (this ms)
Perdita	Perdita	eriogoni	Perdita eriogoni	USA	Andrenidae	Panurginae	Perditini	NA	NA	NA	NA	non eusocial	all species from this family were considered non eusocial	Marshall et al 2024; Ferrari et al 2022; Cordeiro et al (this ms)
Perdita	Perdita	erythropyga	Perdita erythropyga	USA	Andrenidae	Panurginae	Perditini	NA	NA	NA	NA	non eusocial	all species from this family were considered non eusocial	Marshall et al 2024; Ferrari et al 2022; Cordeiro et al (this ms)
Perdita	Perdita	eucnides	Perdita eucnides	USA	Andrenidae	Panurginae	Perditini	NA	NA	NA	NA	non eusocial	all species from this family were considered non eusocial	Marshall et al 2024; Ferrari et al 2022; Cordeiro et al (this ms)
Perdita	Perdita	euphorbiae	Perdita euphorbiae	USA	Andrenidae	Panurginae	Perditini	NA	NA	NA	NA	non eusocial	all species from this family were considered non eusocial	Marshall et al 2024; Ferrari et al 2022; Cordeiro et al (this ms)
Perdita	Perdita	euzonata	Perdita euzonata	USA	Andrenidae	Panurginae	Perditini	NA	NA	NA	NA	non eusocial	all species from this family were considered non eusocial	Marshall et al 2024; Ferrari et al 2022; Cordeiro et al (this ms)
Perdita	Perdita	exclamans	Perdita exclamans	USA	Andrenidae	Panurginae	Perditini	NA	NA	NA	NA	non eusocial	all species from this family were considered non eusocial	Marshall et al 2024; Ferrari et al 2022; Cordeiro et al (this ms)
Perdita	Perdita	exigua	Perdita exigua	USA	Andrenidae	Panurginae	Perditini	NA	NA	NA	NA	non eusocial	all species from this family were considered non eusocial	Marshall et al 2024; Ferrari et al 2022; Cordeiro et al (this ms)
Perdita	Perdita	exilis	Perdita exilis	USA	Andrenidae	Panurginae	Perditini	NA	NA	NA	NA	non eusocial	all species from this family were considered non eusocial	Marshall et al 2024; Ferrari et al 2022; Cordeiro et al (this ms)
Perdita	Perdita	falcata	Perdita falcata	USA	Andrenidae	Panurginae	Perditini	NA	NA	NA	NA	non eusocial	all species from this family were considered non eusocial	Marshall et al 2024; Ferrari et al 2022; Cordeiro et al (this ms)
Perdita	Perdita	fallax	Perdita fallax	USA	Andrenidae	Panurginae	Perditini	NA	NA	NA	NA	non eusocial	all species from this family were considered non eusocial	Marshall et al 2024; Ferrari et al 2022; Cordeiro et al (this ms)
Perdita	Perdita	fallugiae	Perdita fallugiae	USA	Andrenidae	Panurginae	Perditini	NA	NA	NA	NA	non eusocial	all species from this family were considered non eusocial	Marshall et al 2024; Ferrari et al 2022; Cordeiro et al (this ms)
Perdita	Perdita	fedorensis	Perdita fedorensis	USA	Andrenidae	Panurginae	Perditini	NA	NA	NA	NA	non eusocial	all species from this family were considered non eusocial	Marshall et al 2024; Ferrari et al 2022; Cordeiro et al (this ms)
Perdita	Perdita	festiva	Perdita festiva	USA	Andrenidae	Panurginae	Perditini	NA	NA	NA	NA	non eusocial	all species from this family were considered non eusocial	Marshall et al 2024; Ferrari et al 2022; Cordeiro et al (this ms)
Perdita	Perdita	flavicauda	Perdita flavicauda	USA	Andrenidae	Panurginae	Perditini	NA	NA	NA	NA	non eusocial	all species from this family were considered non eusocial	Marshall et al 2024; Ferrari et al 2022; Cordeiro et al (this ms)
Perdita	Perdita	flaviceps	Perdita flaviceps	USA	Andrenidae	Panurginae	Perditini	NA	NA	NA	NA	non eusocial	all species from this family were considered non eusocial	Marshall et al 2024; Ferrari et al 2022; Cordeiro et al (this ms)
Perdita	Perdita	flavicincta	Perdita flavicincta	USA	Andrenidae	Panurginae	Perditini	NA	NA	NA	NA	non eusocial	all species from this family were considered non eusocial	Marshall et al 2024; Ferrari et al 2022; Cordeiro et al (this ms)
Perdita	Perdita	flavifrons	Perdita flavifrons	USA	Andrenidae	Panurginae	Perditini	NA	NA	NA	NA	non eusocial	all species from this family were considered non eusocial	Marshall et al 2024; Ferrari et al 2022; Cordeiro et al (this ms)
Perdita	Perdita	flavipes	Perdita flavipes	USA	Andrenidae	Panurginae	Perditini	NA	NA	NA	NA	non eusocial	all species from this family were considered non eusocial	Marshall et al 2024; Ferrari et al 2022; Cordeiro et al (this ms)
Perdita	Perdita	floridensis	Perdita floridensis	USA	Andrenidae	Panurginae	Perditini	NA	NA	NA	NA	non eusocial	all species from this family were considered non eusocial	Marshall et al 2024; Ferrari et al 2022; Cordeiro et al (this ms)
Perdita	Perdita	florissantella	Perdita florissantella	USA	Andrenidae	Panurginae	Perditini	NA	NA	NA	NA	non eusocial	all species from this family were considered non eusocial	Marshall et al 2024; Ferrari et al 2022; Cordeiro et al (this ms)
Perdita	Perdita	foleyi	Perdita foleyi	USA	Andrenidae	Panurginae	Perditini	NA	NA	NA	NA	non eusocial	all species from this family were considered non eusocial	Marshall et al 2024; Ferrari et al 2022; Cordeiro et al (this ms)
Perdita	Perdita	foveata	Perdita foveata	USA	Andrenidae	Panurginae	Perditini	NA	NA	NA	NA	non eusocial	all species from this family were considered non eusocial	Marshall et al 2024; Ferrari et al 2022; Cordeiro et al (this ms)
Perdita	Perdita	foxi	Perdita foxi	USA	Andrenidae	Panurginae	Perditini	NA	NA	NA	NA	non eusocial	all species from this family were considered non eusocial	Marshall et al 2024; Ferrari et al 2022; Cordeiro et al (this ms)
Perdita	Perdita	fracticincta	Perdita fracticincta	USA	Andrenidae	Panurginae	Perditini	NA	NA	NA	NA	non eusocial	all species from this family were considered non eusocial	Marshall et al 2024; Ferrari et al 2022; Cordeiro et al (this ms)
Perdita	Perdita	frontalis	Perdita frontalis	USA	Andrenidae	Panurginae	Perditini	NA	NA	NA	NA	non eusocial	all species from this family were considered non eusocial	Marshall et al 2024; Ferrari et al 2022; Cordeiro et al (this ms)
Perdita	Perdita	fulvescens	Perdita fulvescens	USA	Andrenidae	Panurginae	Perditini	NA	NA	NA	NA	non eusocial	all species from this family were considered non eusocial	Marshall et al 2024; Ferrari et al 2022; Cordeiro et al (this ms)
Perdita	Perdita	fulvicauda	Perdita fulvicauda	USA	Andrenidae	Panurginae	Perditini	NA	NA	NA	NA	non eusocial	all species from this family were considered non eusocial	Marshall et al 2024; Ferrari et al 2022; Cordeiro et al (this ms)
Perdita	Perdita	geminata	Perdita geminata	USA	Andrenidae	Panurginae	Perditini	NA	NA	NA	NA	non eusocial	all species from this family were considered non eusocial	Marshall et al 2024; Ferrari et al 2022; Cordeiro et al (this ms)
Perdita	Perdita	genalis	Perdita genalis	USA	Andrenidae	Panurginae	Perditini	NA	NA	NA	NA	non eusocial	all species from this family were considered non eusocial	Marshall et al 2024; Ferrari et al 2022; Cordeiro et al (this ms)
Perdita	Perdita	gentilis	Perdita gentilis	USA	Andrenidae	Panurginae	Perditini	NA	NA	NA	NA	non eusocial	all species from this family were considered non eusocial	Marshall et al 2024; Ferrari et al 2022; Cordeiro et al (this ms)
Perdita	Perdita	gerardiae	Perdita gerardiae	USA	Andrenidae	Panurginae	Perditini	NA	NA	NA	NA	non eusocial	all species from this family were considered non eusocial	Marshall et al 2024; Ferrari et al 2022; Cordeiro et al (this ms)
Perdita	Perdita	gerhardi	Perdita gerhardi	USA	Andrenidae	Panurginae	Perditini	NA	NA	NA	NA	non eusocial	all species from this family were considered non eusocial	Marshall et al 2024; Ferrari et al 2022; Cordeiro et al (this ms)
Perdita	Perdita	giliae	Perdita giliae	USA	Andrenidae	Panurginae	Perditini	NA	NA	NA	NA	non eusocial	all species from this family were considered non eusocial	Marshall et al 2024; Ferrari et al 2022; Cordeiro et al (this ms)
Perdita	Perdita	glabrescens	Perdita glabrescens	USA	Andrenidae	Panurginae	Perditini	NA	NA	NA	NA	non eusocial	all species from this family were considered non eusocial	Marshall et al 2024; Ferrari et al 2022; Cordeiro et al (this ms)
Perdita	Perdita	glamis	Perdita glamis	USA	Andrenidae	Panurginae	Perditini	NA	NA	NA	NA	non eusocial	all species from this family were considered non eusocial	Marshall et al 2024; Ferrari et al 2022; Cordeiro et al (this ms)
Perdita	Perdita	gracilis	Perdita gracilis	USA	Andrenidae	Panurginae	Perditini	NA	NA	NA	NA	non eusocial	all species from this family were considered non eusocial	Marshall et al 2024; Ferrari et al 2022; Cordeiro et al (this ms)
Perdita	Perdita	graenicheri	Perdita graenicheri	USA	Andrenidae	Panurginae	Perditini	NA	NA	NA	NA	non eusocial	all species from this family were considered non eusocial	Marshall et al 2024; Ferrari et al 2022; Cordeiro et al (this ms)
Perdita	Perdita	grandiceps	Perdita grandiceps	USA	Andrenidae	Panurginae	Perditini	NA	NA	NA	NA	non eusocial	all species from this family were considered non eusocial	Marshall et al 2024; Ferrari et al 2022; Cordeiro et al (this ms)
Perdita	Perdita	greggiae	Perdita greggiae	USA	Andrenidae	Panurginae	Perditini	NA	NA	NA	NA	non eusocial	all species from this family were considered non eusocial	Marshall et al 2024; Ferrari et al 2022; Cordeiro et al (this ms)
Perdita	Perdita	gutierreziae	Perdita gutierreziae	USA	Andrenidae	Panurginae	Perditini	NA	NA	NA	NA	non eusocial	all species from this family were considered non eusocial	Marshall et al 2024; Ferrari et al 2022; Cordeiro et al (this ms)
Perdita	Perdita	haigi	Perdita haigi	USA	Andrenidae	Panurginae	Perditini	NA	NA	NA	NA	non eusocial	all species from this family were considered non eusocial	Marshall et al 2024; Ferrari et al 2022; Cordeiro et al (this ms)
Perdita	Perdita	halictoides	Perdita halictoides	USA	Andrenidae	Panurginae	Perditini	NA	NA	NA	NA	non eusocial	all species from this family were considered non eusocial	Marshall et al 2024; Ferrari et al 2022; Cordeiro et al (this ms)
Perdita	Perdita	heliophila	Perdita heliophila	USA	Andrenidae	Panurginae	Perditini	NA	NA	NA	NA	non eusocial	all species from this family were considered non eusocial	Marshall et al 2024; Ferrari et al 2022; Cordeiro et al (this ms)
Perdita	Perdita	heliotropii	Perdita heliotropii	USA	Andrenidae	Panurginae	Perditini	NA	NA	NA	NA	non eusocial	all species from this family were considered non eusocial	Marshall et al 2024; Ferrari et al 2022; Cordeiro et al (this ms)
Perdita	Perdita	heterothecae	Perdita heterothecae	USA	Andrenidae	Panurginae	Perditini	NA	NA	NA	NA	non eusocial	all species from this family were considered non eusocial	Marshall et al 2024; Ferrari et al 2022; Cordeiro et al (this ms)
Perdita	Perdita	hippolyta	Perdita hippolyta	USA	Andrenidae	Panurginae	Perditini	NA	NA	NA	NA	non eusocial	all species from this family were considered non eusocial	Marshall et al 2024; Ferrari et al 2022; Cordeiro et al (this ms)
Perdita	Perdita	hirsuta	Perdita hirsuta	USA	Andrenidae	Panurginae	Perditini	NA	NA	NA	NA	non eusocial	all species from this family were considered non eusocial	Marshall et al 2024; Ferrari et al 2022; Cordeiro et al (this ms)
Perdita	Perdita	holoxantha	Perdita holoxantha	USA	Andrenidae	Panurginae	Perditini	NA	NA	NA	NA	non eusocial	all species from this family were considered non eusocial	Marshall et al 2024; Ferrari et al 2022; Cordeiro et al (this ms)
Perdita	Perdita	hooki	Perdita hooki	USA	Andrenidae	Panurginae	Perditini	NA	NA	NA	NA	non eusocial	all species from this family were considered non eusocial	Marshall et al 2024; Ferrari et al 2022; Cordeiro et al (this ms)
Perdita	Perdita	hurdi	Perdita hurdi	USA	Andrenidae	Panurginae	Perditini	NA	NA	NA	NA	non eusocial	all species from this family were considered non eusocial	Marshall et al 2024; Ferrari et al 2022; Cordeiro et al (this ms)
Perdita	Perdita	idonea	Perdita idonea	USA	Andrenidae	Panurginae	Perditini	NA	NA	NA	NA	non eusocial	all species from this family were considered non eusocial	Marshall et al 2024; Ferrari et al 2022; Cordeiro et al (this ms)
Perdita	Perdita	ignota	Perdita ignota	USA	Andrenidae	Panurginae	Perditini	NA	NA	NA	NA	non eusocial	all species from this family were considered non eusocial	Marshall et al 2024; Ferrari et al 2022; Cordeiro et al (this ms)
Perdita	Perdita	imbellis	Perdita imbellis	USA	Andrenidae	Panurginae	Perditini	NA	NA	NA	NA	non eusocial	all species from this family were considered non eusocial	Marshall et al 2024; Ferrari et al 2022; Cordeiro et al (this ms)
Perdita	Perdita	imberbis	Perdita imberbis	USA	Andrenidae	Panurginae	Perditini	NA	NA	NA	NA	non eusocial	all species from this family were considered non eusocial	Marshall et al 2024; Ferrari et al 2022; Cordeiro et al (this ms)
Perdita	Perdita	impunctifrons	Perdita impunctifrons	USA	Andrenidae	Panurginae	Perditini	NA	NA	NA	NA	non eusocial	all species from this family were considered non eusocial	Marshall et al 2024; Ferrari et al 2022; Cordeiro et al (this ms)
Perdita	Perdita	incana	Perdita incana	USA	Andrenidae	Panurginae	Perditini	NA	NA	NA	NA	non eusocial	all species from this family were considered non eusocial	Marshall et al 2024; Ferrari et al 2022; Cordeiro et al (this ms)
Perdita	Perdita	indioensis	Perdita indioensis	USA	Andrenidae	Panurginae	Perditini	NA	NA	NA	NA	non eusocial	all species from this family were considered non eusocial	Marshall et al 2024; Ferrari et al 2022; Cordeiro et al (this ms)
Perdita	Perdita	innotata	Perdita innotata	USA	Andrenidae	Panurginae	Perditini	NA	NA	NA	NA	non eusocial	all species from this family were considered non eusocial	Marshall et al 2024; Ferrari et al 2022; Cordeiro et al (this ms)
Perdita	Perdita	inornata	Perdita inornata	USA	Andrenidae	Panurginae	Perditini	NA	NA	NA	NA	non eusocial	all species from this family were considered non eusocial	Marshall et al 2024; Ferrari et al 2022; Cordeiro et al (this ms)
Perdita	Perdita	interserta	Perdita interserta	USA	Andrenidae	Panurginae	Perditini	NA	NA	NA	NA	non eusocial	all species from this family were considered non eusocial	Marshall et al 2024; Ferrari et al 2022; Cordeiro et al (this ms)
Perdita	Perdita	irregularis	Perdita irregularis	USA	Andrenidae	Panurginae	Perditini	NA	NA	NA	NA	non eusocial	all species from this family were considered non eusocial	Marshall et al 2024; Ferrari et al 2022; Cordeiro et al (this ms)
Perdita	Perdita	irwini	Perdita irwini	USA	Andrenidae	Panurginae	Perditini	NA	NA	NA	NA	non eusocial	all species from this family were considered non eusocial	Marshall et al 2024; Ferrari et al 2022; Cordeiro et al (this ms)
Perdita	Perdita	isocomae	Perdita isocomae	USA	Andrenidae	Panurginae	Perditini	NA	NA	NA	NA	non eusocial	all species from this family were considered non eusocial	Marshall et al 2024; Ferrari et al 2022; Cordeiro et al (this ms)
Perdita	Perdita	jonesi	Perdita jonesi	USA	Andrenidae	Panurginae	Perditini	NA	NA	NA	NA	non eusocial	all species from this family were considered non eusocial	Marshall et al 2024; Ferrari et al 2022; Cordeiro et al (this ms)
Perdita	Perdita	jucunda	Perdita jucunda	USA	Andrenidae	Panurginae	Perditini	NA	NA	NA	NA	non eusocial	all species from this family were considered non eusocial	Marshall et al 2024; Ferrari et al 2022; Cordeiro et al (this ms)
Perdita	Perdita	kanabensis	Perdita kanabensis	USA	Andrenidae	Panurginae	Perditini	NA	NA	NA	NA	non eusocial	all species from this family were considered non eusocial	Marshall et al 2024; Ferrari et al 2022; Cordeiro et al (this ms)
Perdita	Perdita	kiowi	Perdita kiowi	USA	Andrenidae	Panurginae	Perditini	NA	NA	NA	NA	non eusocial	all species from this family were considered non eusocial	Marshall et al 2024; Ferrari et al 2022; Cordeiro et al (this ms)
Perdita	Perdita	knowltoni	Perdita knowltoni	USA	Andrenidae	Panurginae	Perditini	NA	NA	NA	NA	non eusocial	all species from this family were considered non eusocial	Marshall et al 2024; Ferrari et al 2022; Cordeiro et al (this ms)
Perdita	Perdita	krombeini	Perdita krombeini	USA	Andrenidae	Panurginae	Perditini	NA	NA	NA	NA	non eusocial	all species from this family were considered non eusocial	Marshall et al 2024; Ferrari et al 2022; Cordeiro et al (this ms)
Perdita	Perdita	labergei	Perdita labergei	USA	Andrenidae	Panurginae	Perditini	NA	NA	NA	NA	non eusocial	all species from this family were considered non eusocial	Marshall et al 2024; Ferrari et al 2022; Cordeiro et al (this ms)
Perdita	Perdita	labrata	Perdita labrata	USA	Andrenidae	Panurginae	Perditini	NA	NA	NA	NA	non eusocial	all species from this family were considered non eusocial	Marshall et al 2024; Ferrari et al 2022; Cordeiro et al (this ms)
Perdita	Perdita	lasiogastra	Perdita lasiogastra	USA	Andrenidae	Panurginae	Perditini	NA	NA	NA	NA	non eusocial	all species from this family were considered non eusocial	Marshall et al 2024; Ferrari et al 2022; Cordeiro et al (this ms)
Perdita	Perdita	laticincta	Perdita laticincta	USA	Andrenidae	Panurginae	Perditini	NA	NA	NA	NA	non eusocial	all species from this family were considered non eusocial	Marshall et al 2024; Ferrari et al 2022; Cordeiro et al (this ms)
Perdita	Perdita	layiae	Perdita layiae	USA	Andrenidae	Panurginae	Perditini	NA	NA	NA	NA	non eusocial	all species from this family were considered non eusocial	Marshall et al 2024; Ferrari et al 2022; Cordeiro et al (this ms)
Perdita	Perdita	lenis	Perdita lenis	USA	Andrenidae	Panurginae	Perditini	NA	NA	NA	NA	non eusocial	all species from this family were considered non eusocial	Marshall et al 2024; Ferrari et al 2022; Cordeiro et al (this ms)
Perdita	Perdita	lepachidis	Perdita lepachidis	USA	Andrenidae	Panurginae	Perditini	NA	NA	NA	NA	non eusocial	all species from this family were considered non eusocial	Marshall et al 2024; Ferrari et al 2022; Cordeiro et al (this ms)
Perdita	Perdita	lepidosparti	Perdita lepidosparti	USA	Andrenidae	Panurginae	Perditini	NA	NA	NA	NA	non eusocial	all species from this family were considered non eusocial	Marshall et al 2024; Ferrari et al 2022; Cordeiro et al (this ms)
Perdita	Perdita	leucogastra	Perdita leucogastra	USA	Andrenidae	Panurginae	Perditini	NA	NA	NA	NA	non eusocial	all species from this family were considered non eusocial	Marshall et al 2024; Ferrari et al 2022; Cordeiro et al (this ms)
Perdita	Perdita	leucosticta	Perdita leucosticta	USA	Andrenidae	Panurginae	Perditini	NA	NA	NA	NA	non eusocial	all species from this family were considered non eusocial	Marshall et al 2024; Ferrari et al 2022; Cordeiro et al (this ms)
Perdita	Perdita	leucostoma	Perdita leucostoma	USA	Andrenidae	Panurginae	Perditini	NA	NA	NA	NA	non eusocial	all species from this family were considered non eusocial	Marshall et al 2024; Ferrari et al 2022; Cordeiro et al (this ms)
Perdita	Perdita	levissima	Perdita levissima	USA	Andrenidae	Panurginae	Perditini	NA	NA	NA	NA	non eusocial	all species from this family were considered non eusocial	Marshall et al 2024; Ferrari et al 2022; Cordeiro et al (this ms)
Perdita	Perdita	lingualis	Perdita lingualis	USA	Andrenidae	Panurginae	Perditini	NA	NA	NA	NA	non eusocial	all species from this family were considered non eusocial	Marshall et al 2024; Ferrari et al 2022; Cordeiro et al (this ms)
Perdita	Perdita	linsleyi	Perdita linsleyi	USA	Andrenidae	Panurginae	Perditini	NA	NA	NA	NA	non eusocial	all species from this family were considered non eusocial	Marshall et al 2024; Ferrari et al 2022; Cordeiro et al (this ms)
Perdita	Perdita	lompocensis	Perdita lompocensis	USA	Andrenidae	Panurginae	Perditini	NA	NA	NA	NA	non eusocial	all species from this family were considered non eusocial	Marshall et al 2024; Ferrari et al 2022; Cordeiro et al (this ms)
Perdita	Perdita	lucens	Perdita lucens	USA	Andrenidae	Panurginae	Perditini	NA	NA	NA	NA	non eusocial	all species from this family were considered non eusocial	Marshall et al 2024; Ferrari et al 2022; Cordeiro et al (this ms)
Perdita	Perdita	luciae	Perdita luciae	USA	Andrenidae	Panurginae	Perditini	NA	NA	NA	NA	non eusocial	all species from this family were considered non eusocial	Marshall et al 2024; Ferrari et al 2022; Cordeiro et al (this ms)
Perdita	Perdita	lucidella	Perdita lucidella	USA	Andrenidae	Panurginae	Perditini	NA	NA	NA	NA	non eusocial	all species from this family were considered non eusocial	Marshall et al 2024; Ferrari et al 2022; Cordeiro et al (this ms)
Perdita	Perdita	luculenta	Perdita luculenta	USA	Andrenidae	Panurginae	Perditini	NA	NA	NA	NA	non eusocial	all species from this family were considered non eusocial	Marshall et al 2024; Ferrari et al 2022; Cordeiro et al (this ms)
Perdita	Perdita	lunulata	Perdita lunulata	USA	Andrenidae	Panurginae	Perditini	NA	NA	NA	NA	non eusocial	all species from this family were considered non eusocial	Marshall et al 2024; Ferrari et al 2022; Cordeiro et al (this ms)
Perdita	Perdita	luteiceps	Perdita luteiceps	USA	Andrenidae	Panurginae	Perditini	NA	NA	NA	NA	non eusocial	all species from this family were considered non eusocial	Marshall et al 2024; Ferrari et al 2022; Cordeiro et al (this ms)
Perdita	Perdita	luteola	Perdita luteola	USA	Andrenidae	Panurginae	Perditini	NA	NA	NA	NA	non eusocial	all species from this family were considered non eusocial	Marshall et al 2024; Ferrari et al 2022; Cordeiro et al (this ms)
Perdita	Perdita	lycii	Perdita lycii	USA	Andrenidae	Panurginae	Perditini	NA	NA	NA	NA	non eusocial	all species from this family were considered non eusocial	Marshall et al 2024; Ferrari et al 2022; Cordeiro et al (this ms)
Perdita	Perdita	macrostoma	Perdita macrostoma	USA	Andrenidae	Panurginae	Perditini	NA	NA	NA	NA	non eusocial	all species from this family were considered non eusocial	Marshall et al 2024; Ferrari et al 2022; Cordeiro et al (this ms)
Perdita	Perdita	macswaini	Perdita macswaini	USA	Andrenidae	Panurginae	Perditini	NA	NA	NA	NA	non eusocial	all species from this family were considered non eusocial	Marshall et al 2024; Ferrari et al 2022; Cordeiro et al (this ms)
Perdita	Perdita	maculigera	Perdita maculigera	USA	Andrenidae	Panurginae	Perditini	NA	NA	NA	NA	non eusocial	all species from this family were considered non eusocial	Marshall et al 2024; Ferrari et al 2022; Cordeiro et al (this ms)
Perdita	Perdita	maculipes	Perdita maculipes	USA	Andrenidae	Panurginae	Perditini	NA	NA	NA	NA	non eusocial	all species from this family were considered non eusocial	Marshall et al 2024; Ferrari et al 2022; Cordeiro et al (this ms)
Perdita	Perdita	maculosa	Perdita maculosa	USA	Andrenidae	Panurginae	Perditini	NA	NA	NA	NA	non eusocial	all species from this family were considered non eusocial	Marshall et al 2024; Ferrari et al 2022; Cordeiro et al (this ms)
Perdita	Perdita	mandibularis	Perdita mandibularis	USA	Andrenidae	Panurginae	Perditini	NA	NA	NA	NA	non eusocial	all species from this family were considered non eusocial	Marshall et al 2024; Ferrari et al 2022; Cordeiro et al (this ms)
Perdita	Perdita	marcialis	Perdita marcialis	USA	Andrenidae	Panurginae	Perditini	NA	NA	NA	NA	non eusocial	all species from this family were considered non eusocial	Marshall et al 2024; Ferrari et al 2022; Cordeiro et al (this ms)
Perdita	Perdita	martini	Perdita martini	USA	Andrenidae	Panurginae	Perditini	NA	NA	NA	NA	non eusocial	all species from this family were considered non eusocial	Marshall et al 2024; Ferrari et al 2022; Cordeiro et al (this ms)
Perdita	Perdita	meconis	Perdita meconis	USA	Andrenidae	Panurginae	Perditini	NA	NA	NA	NA	non eusocial	all species from this family were considered non eusocial	Marshall et al 2024; Ferrari et al 2022; Cordeiro et al (this ms)
Perdita	Perdita	media	Perdita media	USA	Andrenidae	Panurginae	Perditini	NA	NA	NA	NA	non eusocial	all species from this family were considered non eusocial	Marshall et al 2024; Ferrari et al 2022; Cordeiro et al (this ms)
Perdita	Perdita	medialis	Perdita medialis	USA	Andrenidae	Panurginae	Perditini	NA	NA	NA	NA	non eusocial	all species from this family were considered non eusocial	Marshall et al 2024; Ferrari et al 2022; Cordeiro et al (this ms)
Perdita	Perdita	melanochlora	Perdita melanochlora	USA	Andrenidae	Panurginae	Perditini	NA	NA	NA	NA	non eusocial	all species from this family were considered non eusocial	Marshall et al 2024; Ferrari et al 2022; Cordeiro et al (this ms)
Perdita	Perdita	melanostoma	Perdita melanostoma	USA	Andrenidae	Panurginae	Perditini	NA	NA	NA	NA	non eusocial	all species from this family were considered non eusocial	Marshall et al 2024; Ferrari et al 2022; Cordeiro et al (this ms)
Perdita	Perdita	mentzeliae	Perdita mentzeliae	USA	Andrenidae	Panurginae	Perditini	NA	NA	NA	NA	non eusocial	all species from this family were considered non eusocial	Marshall et al 2024; Ferrari et al 2022; Cordeiro et al (this ms)
Perdita	Perdita	mentzeliarum	Perdita mentzeliarum	USA	Andrenidae	Panurginae	Perditini	NA	NA	NA	NA	non eusocial	all species from this family were considered non eusocial	Marshall et al 2024; Ferrari et al 2022; Cordeiro et al (this ms)
Perdita	Perdita	mesillensis	Perdita mesillensis	USA	Andrenidae	Panurginae	Perditini	NA	NA	NA	NA	non eusocial	all species from this family were considered non eusocial	Marshall et al 2024; Ferrari et al 2022; Cordeiro et al (this ms)
Perdita	Perdita	michelbacheri	Perdita michelbacheri	USA	Andrenidae	Panurginae	Perditini	NA	NA	NA	NA	non eusocial	all species from this family were considered non eusocial	Marshall et al 2024; Ferrari et al 2022; Cordeiro et al (this ms)
Perdita	Perdita	micheneri	Perdita micheneri	USA	Andrenidae	Panurginae	Perditini	NA	NA	NA	NA	non eusocial	all species from this family were considered non eusocial	Marshall et al 2024; Ferrari et al 2022; Cordeiro et al (this ms)
Perdita	Perdita	mimosae	Perdita mimosae	USA	Andrenidae	Panurginae	Perditini	NA	NA	NA	NA	non eusocial	all species from this family were considered non eusocial	Marshall et al 2024; Ferrari et al 2022; Cordeiro et al (this ms)
Perdita	Perdita	mimula	Perdita mimula	USA	Andrenidae	Panurginae	Perditini	NA	NA	NA	NA	non eusocial	all species from this family were considered non eusocial	Marshall et al 2024; Ferrari et al 2022; Cordeiro et al (this ms)
Perdita	Perdita	missionis	Perdita missionis	USA	Andrenidae	Panurginae	Perditini	NA	NA	NA	NA	non eusocial	all species from this family were considered non eusocial	Marshall et al 2024; Ferrari et al 2022; Cordeiro et al (this ms)
Perdita	Perdita	mitchelli	Perdita mitchelli	USA	Andrenidae	Panurginae	Perditini	NA	NA	NA	NA	non eusocial	all species from this family were considered non eusocial	Marshall et al 2024; Ferrari et al 2022; Cordeiro et al (this ms)
Perdita	Perdita	moabensis	Perdita moabensis	USA	Andrenidae	Panurginae	Perditini	NA	NA	NA	NA	non eusocial	all species from this family were considered non eusocial	Marshall et al 2024; Ferrari et al 2022; Cordeiro et al (this ms)
Perdita	Perdita	moldenkei	Perdita moldenkei	USA	Andrenidae	Panurginae	Perditini	NA	NA	NA	NA	non eusocial	all species from this family were considered non eusocial	Marshall et al 2024; Ferrari et al 2022; Cordeiro et al (this ms)
Perdita	Perdita	montereyensis	Perdita montereyensis	USA	Andrenidae	Panurginae	Perditini	NA	NA	NA	NA	non eusocial	all species from this family were considered non eusocial	Marshall et al 2024; Ferrari et al 2022; Cordeiro et al (this ms)
Perdita	Perdita	mormonica	Perdita mormonica	USA	Andrenidae	Panurginae	Perditini	NA	NA	NA	NA	non eusocial	all species from this family were considered non eusocial	Marshall et al 2024; Ferrari et al 2022; Cordeiro et al (this ms)
Perdita	Perdita	morula	Perdita morula	USA	Andrenidae	Panurginae	Perditini	NA	NA	NA	NA	non eusocial	all species from this family were considered non eusocial	Marshall et al 2024; Ferrari et al 2022; Cordeiro et al (this ms)
Perdita	Perdita	mucronata	Perdita mucronata	USA	Andrenidae	Panurginae	Perditini	NA	NA	NA	NA	non eusocial	all species from this family were considered non eusocial	Marshall et al 2024; Ferrari et al 2022; Cordeiro et al (this ms)
Perdita	Perdita	multiflorae	Perdita multiflorae	USA	Andrenidae	Panurginae	Perditini	NA	NA	NA	NA	non eusocial	all species from this family were considered non eusocial	Marshall et al 2024; Ferrari et al 2022; Cordeiro et al (this ms)
Perdita	Perdita	munda	Perdita munda	USA	Andrenidae	Panurginae	Perditini	NA	NA	NA	NA	non eusocial	all species from this family were considered non eusocial	Marshall et al 2024; Ferrari et al 2022; Cordeiro et al (this ms)
Perdita	Perdita	munita	Perdita munita	USA	Andrenidae	Panurginae	Perditini	NA	NA	NA	NA	non eusocial	all species from this family were considered non eusocial	Marshall et al 2024; Ferrari et al 2022; Cordeiro et al (this ms)
Perdita	Perdita	namatophila	Perdita namatophila	USA	Andrenidae	Panurginae	Perditini	NA	NA	NA	NA	non eusocial	all species from this family were considered non eusocial	Marshall et al 2024; Ferrari et al 2022; Cordeiro et al (this ms)
Perdita	Perdita	nanula	Perdita nanula	USA	Andrenidae	Panurginae	Perditini	NA	NA	NA	NA	non eusocial	all species from this family were considered non eusocial	Marshall et al 2024; Ferrari et al 2022; Cordeiro et al (this ms)
Perdita	Perdita	nasuta	Perdita nasuta	USA	Andrenidae	Panurginae	Perditini	NA	NA	NA	NA	non eusocial	all species from this family were considered non eusocial	Marshall et al 2024; Ferrari et al 2022; Cordeiro et al (this ms)
Perdita	Perdita	navarretiae	Perdita navarretiae	USA	Andrenidae	Panurginae	Perditini	NA	NA	NA	NA	non eusocial	all species from this family were considered non eusocial	Marshall et al 2024; Ferrari et al 2022; Cordeiro et al (this ms)
Perdita	Perdita	nebrascensis	Perdita nebrascensis	USA	Andrenidae	Panurginae	Perditini	NA	NA	NA	NA	non eusocial	all species from this family were considered non eusocial	Marshall et al 2024; Ferrari et al 2022; Cordeiro et al (this ms)
Perdita	Perdita	neffi	Perdita neffi	USA	Andrenidae	Panurginae	Perditini	NA	NA	NA	NA	non eusocial	all species from this family were considered non eusocial	Marshall et al 2024; Ferrari et al 2022; Cordeiro et al (this ms)
Perdita	Perdita	nevadensis	Perdita nevadensis	USA	Andrenidae	Panurginae	Perditini	NA	NA	NA	NA	non eusocial	all species from this family were considered non eusocial	Marshall et al 2024; Ferrari et al 2022; Cordeiro et al (this ms)
Perdita	Perdita	nevadiana	Perdita nevadiana	USA	Andrenidae	Panurginae	Perditini	NA	NA	NA	NA	non eusocial	all species from this family were considered non eusocial	Marshall et al 2024; Ferrari et al 2022; Cordeiro et al (this ms)
Perdita	Perdita	nigridia	Perdita nigridia	USA	Andrenidae	Panurginae	Perditini	NA	NA	NA	NA	non eusocial	all species from this family were considered non eusocial	Marshall et al 2024; Ferrari et al 2022; Cordeiro et al (this ms)
Perdita	Perdita	nigriventris	Perdita nigriventris	USA	Andrenidae	Panurginae	Perditini	NA	NA	NA	NA	non eusocial	all species from this family were considered non eusocial	Marshall et al 2024; Ferrari et al 2022; Cordeiro et al (this ms)
Perdita	Perdita	nigrocaerulea	Perdita nigrocaerulea	USA	Andrenidae	Panurginae	Perditini	NA	NA	NA	NA	non eusocial	all species from this family were considered non eusocial	Marshall et al 2024; Ferrari et al 2022; Cordeiro et al (this ms)
Perdita	Perdita	nigroclypeata	Perdita nigroclypeata	USA	Andrenidae	Panurginae	Perditini	NA	NA	NA	NA	non eusocial	all species from this family were considered non eusocial	Marshall et al 2024; Ferrari et al 2022; Cordeiro et al (this ms)
Perdita	Perdita	nigroviridis	Perdita nigroviridis	USA	Andrenidae	Panurginae	Perditini	NA	NA	NA	NA	non eusocial	all species from this family were considered non eusocial	Marshall et al 2024; Ferrari et al 2022; Cordeiro et al (this ms)
Perdita	Perdita	nitens	Perdita nitens	USA	Andrenidae	Panurginae	Perditini	NA	NA	NA	NA	non eusocial	all species from this family were considered non eusocial	Marshall et al 2024; Ferrari et al 2022; Cordeiro et al (this ms)
Perdita	Perdita	novaeangliae	Perdita novaeangliae	USA	Andrenidae	Panurginae	Perditini	NA	NA	NA	NA	non eusocial	all species from this family were considered non eusocial	Marshall et al 2024; Ferrari et al 2022; Cordeiro et al (this ms)
Perdita	Perdita	nubila	Perdita nubila	USA	Andrenidae	Panurginae	Perditini	NA	NA	NA	NA	non eusocial	all species from this family were considered non eusocial	Marshall et al 2024; Ferrari et al 2022; Cordeiro et al (this ms)
Perdita	Perdita	nuda	Perdita nuda	USA	Andrenidae	Panurginae	Perditini	NA	NA	NA	NA	non eusocial	all species from this family were considered non eusocial	Marshall et al 2024; Ferrari et al 2022; Cordeiro et al (this ms)
Perdita	Perdita	numerata	Perdita numerata	USA	Andrenidae	Panurginae	Perditini	NA	NA	NA	NA	non eusocial	all species from this family were considered non eusocial	Marshall et al 2024; Ferrari et al 2022; Cordeiro et al (this ms)
Perdita	Perdita	obliqua	Perdita obliqua	USA	Andrenidae	Panurginae	Perditini	NA	NA	NA	NA	non eusocial	all species from this family were considered non eusocial	Marshall et al 2024; Ferrari et al 2022; Cordeiro et al (this ms)
Perdita	Perdita	obscurata	Perdita obscurata	USA	Andrenidae	Panurginae	Perditini	NA	NA	NA	NA	non eusocial	all species from this family were considered non eusocial	Marshall et al 2024; Ferrari et al 2022; Cordeiro et al (this ms)
Perdita	Perdita	obscurella	Perdita obscurella	USA	Andrenidae	Panurginae	Perditini	NA	NA	NA	NA	non eusocial	all species from this family were considered non eusocial	Marshall et al 2024; Ferrari et al 2022; Cordeiro et al (this ms)
Perdita	Perdita	obtusa	Perdita obtusa	USA	Andrenidae	Panurginae	Perditini	NA	NA	NA	NA	non eusocial	all species from this family were considered non eusocial	Marshall et al 2024; Ferrari et al 2022; Cordeiro et al (this ms)
Perdita	Perdita	occidua	Perdita occidua	USA	Andrenidae	Panurginae	Perditini	NA	NA	NA	NA	non eusocial	all species from this family were considered non eusocial	Marshall et al 2024; Ferrari et al 2022; Cordeiro et al (this ms)
Perdita	Perdita	occlusa	Perdita occlusa	USA	Andrenidae	Panurginae	Perditini	NA	NA	NA	NA	non eusocial	all species from this family were considered non eusocial	Marshall et al 2024; Ferrari et al 2022; Cordeiro et al (this ms)
Perdita	Perdita	omani	Perdita omani	USA	Andrenidae	Panurginae	Perditini	NA	NA	NA	NA	non eusocial	all species from this family were considered non eusocial	Marshall et al 2024; Ferrari et al 2022; Cordeiro et al (this ms)
Perdita	Perdita	optiva	Perdita optiva	USA	Andrenidae	Panurginae	Perditini	NA	NA	NA	NA	non eusocial	all species from this family were considered non eusocial	Marshall et al 2024; Ferrari et al 2022; Cordeiro et al (this ms)
Perdita	Perdita	ordinata	Perdita ordinata	USA	Andrenidae	Panurginae	Perditini	NA	NA	NA	NA	non eusocial	all species from this family were considered non eusocial	Marshall et al 2024; Ferrari et al 2022; Cordeiro et al (this ms)
Perdita	Perdita	oregonensis	Perdita oregonensis	USA	Andrenidae	Panurginae	Perditini	NA	NA	NA	NA	non eusocial	all species from this family were considered non eusocial	Marshall et al 2024; Ferrari et al 2022; Cordeiro et al (this ms)
Perdita	Perdita	oreophila	Perdita oreophila	USA	Andrenidae	Panurginae	Perditini	NA	NA	NA	NA	non eusocial	all species from this family were considered non eusocial	Marshall et al 2024; Ferrari et al 2022; Cordeiro et al (this ms)
Perdita	Perdita	ovaliceps	Perdita ovaliceps	USA	Andrenidae	Panurginae	Perditini	NA	NA	NA	NA	non eusocial	all species from this family were considered non eusocial	Marshall et al 2024; Ferrari et al 2022; Cordeiro et al (this ms)
Perdita	Perdita	pallida	Perdita pallida	USA	Andrenidae	Panurginae	Perditini	NA	NA	NA	NA	non eusocial	all species from this family were considered non eusocial	Marshall et al 2024; Ferrari et al 2022; Cordeiro et al (this ms)
Perdita	Perdita	pallidipes	Perdita pallidipes	USA	Andrenidae	Panurginae	Perditini	NA	NA	NA	NA	non eusocial	all species from this family were considered non eusocial	Marshall et al 2024; Ferrari et al 2022; Cordeiro et al (this ms)
Perdita	Perdita	pallidiventris	Perdita pallidiventris	USA	Andrenidae	Panurginae	Perditini	NA	NA	NA	NA	non eusocial	all species from this family were considered non eusocial	Marshall et al 2024; Ferrari et al 2022; Cordeiro et al (this ms)
Perdita	Perdita	panocheana	Perdita panocheana	USA	Andrenidae	Panurginae	Perditini	NA	NA	NA	NA	non eusocial	all species from this family were considered non eusocial	Marshall et al 2024; Ferrari et al 2022; Cordeiro et al (this ms)
Perdita	Perdita	paroselae	Perdita paroselae	USA	Andrenidae	Panurginae	Perditini	NA	NA	NA	NA	non eusocial	all species from this family were considered non eusocial	Marshall et al 2024; Ferrari et al 2022; Cordeiro et al (this ms)
Perdita	Perdita	parryellae	Perdita parryellae	USA	Andrenidae	Panurginae	Perditini	NA	NA	NA	NA	non eusocial	all species from this family were considered non eusocial	Marshall et al 2024; Ferrari et al 2022; Cordeiro et al (this ms)
Perdita	Perdita	pectidis	Perdita pectidis	USA	Andrenidae	Panurginae	Perditini	NA	NA	NA	NA	non eusocial	all species from this family were considered non eusocial	Marshall et al 2024; Ferrari et al 2022; Cordeiro et al (this ms)
Perdita	Perdita	pectoralis	Perdita pectoralis	USA	Andrenidae	Panurginae	Perditini	NA	NA	NA	NA	non eusocial	all species from this family were considered non eusocial	Marshall et al 2024; Ferrari et al 2022; Cordeiro et al (this ms)
Perdita	Perdita	peculiaris	Perdita peculiaris	USA	Andrenidae	Panurginae	Perditini	NA	NA	NA	NA	non eusocial	all species from this family were considered non eusocial	Marshall et al 2024; Ferrari et al 2022; Cordeiro et al (this ms)
Perdita	Perdita	pedernalensis	Perdita pedernalensis	USA	Andrenidae	Panurginae	Perditini	NA	NA	NA	NA	non eusocial	all species from this family were considered non eusocial	Marshall et al 2024; Ferrari et al 2022; Cordeiro et al (this ms)
Perdita	Perdita	pelargoides	Perdita pelargoides	USA	Andrenidae	Panurginae	Perditini	NA	NA	NA	NA	non eusocial	all species from this family were considered non eusocial	Marshall et al 2024; Ferrari et al 2022; Cordeiro et al (this ms)
Perdita	Perdita	percincta	Perdita percincta	USA	Andrenidae	Panurginae	Perditini	NA	NA	NA	NA	non eusocial	all species from this family were considered non eusocial	Marshall et al 2024; Ferrari et al 2022; Cordeiro et al (this ms)
Perdita	Perdita	perlucens	Perdita perlucens	USA	Andrenidae	Panurginae	Perditini	NA	NA	NA	NA	non eusocial	all species from this family were considered non eusocial	Marshall et al 2024; Ferrari et al 2022; Cordeiro et al (this ms)
Perdita	Perdita	perpallida	Perdita perpallida	USA	Andrenidae	Panurginae	Perditini	NA	NA	NA	NA	non eusocial	all species from this family were considered non eusocial	Marshall et al 2024; Ferrari et al 2022; Cordeiro et al (this ms)
Perdita	Perdita	perplexa	Perdita perplexa	USA	Andrenidae	Panurginae	Perditini	NA	NA	NA	NA	non eusocial	all species from this family were considered non eusocial	Marshall et al 2024; Ferrari et al 2022; Cordeiro et al (this ms)
Perdita	Perdita	perpulchra	Perdita perpulchra	USA	Andrenidae	Panurginae	Perditini	NA	NA	NA	NA	non eusocial	all species from this family were considered non eusocial	Marshall et al 2024; Ferrari et al 2022; Cordeiro et al (this ms)
Perdita	Perdita	phymatae	Perdita phymatae	USA	Andrenidae	Panurginae	Perditini	NA	NA	NA	NA	non eusocial	all species from this family were considered non eusocial	Marshall et al 2024; Ferrari et al 2022; Cordeiro et al (this ms)
Perdita	Perdita	physalidis	Perdita physalidis	USA	Andrenidae	Panurginae	Perditini	NA	NA	NA	NA	non eusocial	all species from this family were considered non eusocial	Marshall et al 2024; Ferrari et al 2022; Cordeiro et al (this ms)
Perdita	Perdita	picturata	Perdita picturata	USA	Andrenidae	Panurginae	Perditini	NA	NA	NA	NA	non eusocial	all species from this family were considered non eusocial	Marshall et al 2024; Ferrari et al 2022; Cordeiro et al (this ms)
Perdita	Perdita	pilonotata	Perdita pilonotata	USA	Andrenidae	Panurginae	Perditini	NA	NA	NA	NA	non eusocial	all species from this family were considered non eusocial	Marshall et al 2024; Ferrari et al 2022; Cordeiro et al (this ms)
Perdita	Perdita	planifrons	Perdita planifrons	USA	Andrenidae	Panurginae	Perditini	NA	NA	NA	NA	non eusocial	all species from this family were considered non eusocial	Marshall et al 2024; Ferrari et al 2022; Cordeiro et al (this ms)
Perdita	Perdita	plucheae	Perdita plucheae	USA	Andrenidae	Panurginae	Perditini	NA	NA	NA	NA	non eusocial	all species from this family were considered non eusocial	Marshall et al 2024; Ferrari et al 2022; Cordeiro et al (this ms)
Perdita	Perdita	polita	Perdita polita	USA	Andrenidae	Panurginae	Perditini	NA	NA	NA	NA	non eusocial	all species from this family were considered non eusocial	Marshall et al 2024; Ferrari et al 2022; Cordeiro et al (this ms)
Perdita	Perdita	politissima	Perdita politissima	USA	Andrenidae	Panurginae	Perditini	NA	NA	NA	NA	non eusocial	all species from this family were considered non eusocial	Marshall et al 2024; Ferrari et al 2022; Cordeiro et al (this ms)
Perdita	Perdita	polycarpae	Perdita polycarpae	USA	Andrenidae	Panurginae	Perditini	NA	NA	NA	NA	non eusocial	all species from this family were considered non eusocial	Marshall et al 2024; Ferrari et al 2022; Cordeiro et al (this ms)
Perdita	Perdita	polygonellae	Perdita polygonellae	USA	Andrenidae	Panurginae	Perditini	NA	NA	NA	NA	non eusocial	all species from this family were considered non eusocial	Marshall et al 2024; Ferrari et al 2022; Cordeiro et al (this ms)
Perdita	Perdita	polytropica	Perdita polytropica	USA	Andrenidae	Panurginae	Perditini	NA	NA	NA	NA	non eusocial	all species from this family were considered non eusocial	Marshall et al 2024; Ferrari et al 2022; Cordeiro et al (this ms)
Perdita	Perdita	pratti	Perdita pratti	USA	Andrenidae	Panurginae	Perditini	NA	NA	NA	NA	non eusocial	all species from this family were considered non eusocial	Marshall et al 2024; Ferrari et al 2022; Cordeiro et al (this ms)
Perdita	Perdita	prionopsidis	Perdita prionopsidis	USA	Andrenidae	Panurginae	Perditini	NA	NA	NA	NA	non eusocial	all species from this family were considered non eusocial	Marshall et al 2024; Ferrari et al 2022; Cordeiro et al (this ms)
Perdita	Perdita	propinqua	Perdita propinqua	USA	Andrenidae	Panurginae	Perditini	NA	NA	NA	NA	non eusocial	all species from this family were considered non eusocial	Marshall et al 2024; Ferrari et al 2022; Cordeiro et al (this ms)
Perdita	Perdita	prosopidis	Perdita prosopidis	USA	Andrenidae	Panurginae	Perditini	NA	NA	NA	NA	non eusocial	all species from this family were considered non eusocial	Marshall et al 2024; Ferrari et al 2022; Cordeiro et al (this ms)
Perdita	Perdita	proxima	Perdita proxima	USA	Andrenidae	Panurginae	Perditini	NA	NA	NA	NA	non eusocial	all species from this family were considered non eusocial	Marshall et al 2024; Ferrari et al 2022; Cordeiro et al (this ms)
Perdita	Perdita	pulliventris	Perdita pulliventris	USA	Andrenidae	Panurginae	Perditini	NA	NA	NA	NA	non eusocial	all species from this family were considered non eusocial	Marshall et al 2024; Ferrari et al 2022; Cordeiro et al (this ms)
Perdita	Perdita	punctifera	Perdita punctifera	USA	Andrenidae	Panurginae	Perditini	NA	NA	NA	NA	non eusocial	all species from this family were considered non eusocial	Marshall et al 2024; Ferrari et al 2022; Cordeiro et al (this ms)
Perdita	Perdita	punctifrons	Perdita punctifrons	USA	Andrenidae	Panurginae	Perditini	NA	NA	NA	NA	non eusocial	all species from this family were considered non eusocial	Marshall et al 2024; Ferrari et al 2022; Cordeiro et al (this ms)
Perdita	Perdita	purpurascens	Perdita purpurascens	USA	Andrenidae	Panurginae	Perditini	NA	NA	NA	NA	non eusocial	all species from this family were considered non eusocial	Marshall et al 2024; Ferrari et al 2022; Cordeiro et al (this ms)
Perdita	Perdita	pusilla	Perdita pusilla	USA	Andrenidae	Panurginae	Perditini	NA	NA	NA	NA	non eusocial	all species from this family were considered non eusocial	Marshall et al 2024; Ferrari et al 2022; Cordeiro et al (this ms)
Perdita	Perdita	pusillissima	Perdita pusillissima	USA	Andrenidae	Panurginae	Perditini	NA	NA	NA	NA	non eusocial	all species from this family were considered non eusocial	Marshall et al 2024; Ferrari et al 2022; Cordeiro et al (this ms)
Perdita	Perdita	pygidialis	Perdita pygidialis	USA	Andrenidae	Panurginae	Perditini	NA	NA	NA	NA	non eusocial	all species from this family were considered non eusocial	Marshall et al 2024; Ferrari et al 2022; Cordeiro et al (this ms)
Perdita	Perdita	pyrifera	Perdita pyrifera	USA	Andrenidae	Panurginae	Perditini	NA	NA	NA	NA	non eusocial	all species from this family were considered non eusocial	Marshall et al 2024; Ferrari et al 2022; Cordeiro et al (this ms)
Perdita	Perdita	quadraticeps	Perdita quadraticeps	USA	Andrenidae	Panurginae	Perditini	NA	NA	NA	NA	non eusocial	all species from this family were considered non eusocial	Marshall et al 2024; Ferrari et al 2022; Cordeiro et al (this ms)
Perdita	Perdita	quadrisignata	Perdita quadrisignata	USA	Andrenidae	Panurginae	Perditini	NA	NA	NA	NA	non eusocial	all species from this family were considered non eusocial	Marshall et al 2024; Ferrari et al 2022; Cordeiro et al (this ms)
Perdita	Perdita	rehni	Perdita rehni	USA	Andrenidae	Panurginae	Perditini	NA	NA	NA	NA	non eusocial	all species from this family were considered non eusocial	Marshall et al 2024; Ferrari et al 2022; Cordeiro et al (this ms)
Perdita	Perdita	repens	Perdita repens	USA	Andrenidae	Panurginae	Perditini	NA	NA	NA	NA	non eusocial	all species from this family were considered non eusocial	Marshall et al 2024; Ferrari et al 2022; Cordeiro et al (this ms)
Perdita	Perdita	reperta	Perdita reperta	USA	Andrenidae	Panurginae	Perditini	NA	NA	NA	NA	non eusocial	all species from this family were considered non eusocial	Marshall et al 2024; Ferrari et al 2022; Cordeiro et al (this ms)
Perdita	Perdita	retusa	Perdita retusa	USA	Andrenidae	Panurginae	Perditini	NA	NA	NA	NA	non eusocial	all species from this family were considered non eusocial	Marshall et al 2024; Ferrari et al 2022; Cordeiro et al (this ms)
Perdita	Perdita	rhodogastra	Perdita rhodogastra	USA	Andrenidae	Panurginae	Perditini	NA	NA	NA	NA	non eusocial	all species from this family were considered non eusocial	Marshall et al 2024; Ferrari et al 2022; Cordeiro et al (this ms)
Perdita	Perdita	rhodura	Perdita rhodura	USA	Andrenidae	Panurginae	Perditini	NA	NA	NA	NA	non eusocial	all species from this family were considered non eusocial	Marshall et al 2024; Ferrari et al 2022; Cordeiro et al (this ms)
Perdita	Perdita	rhondae	Perdita rhondae	USA	Andrenidae	Panurginae	Perditini	NA	NA	NA	NA	non eusocial	all species from this family were considered non eusocial	Marshall et al 2024; Ferrari et al 2022; Cordeiro et al (this ms)
Perdita	Perdita	rivalis	Perdita rivalis	USA	Andrenidae	Panurginae	Perditini	NA	NA	NA	NA	non eusocial	all species from this family were considered non eusocial	Marshall et al 2024; Ferrari et al 2022; Cordeiro et al (this ms)
Perdita	Perdita	robustula	Perdita robustula	USA	Andrenidae	Panurginae	Perditini	NA	NA	NA	NA	non eusocial	all species from this family were considered non eusocial	Marshall et al 2024; Ferrari et al 2022; Cordeiro et al (this ms)
Perdita	Perdita	rozeni	Perdita rozeni	USA	Andrenidae	Panurginae	Perditini	NA	NA	NA	NA	non eusocial	all species from this family were considered non eusocial	Marshall et al 2024; Ferrari et al 2022; Cordeiro et al (this ms)
Perdita	Perdita	salicis	Perdita salicis	USA	Andrenidae	Panurginae	Perditini	NA	NA	NA	NA	non eusocial	all species from this family were considered non eusocial	Marshall et al 2024; Ferrari et al 2022; Cordeiro et al (this ms)
Perdita	Perdita	salviae	Perdita salviae	USA	Andrenidae	Panurginae	Perditini	NA	NA	NA	NA	non eusocial	all species from this family were considered non eusocial	Marshall et al 2024; Ferrari et al 2022; Cordeiro et al (this ms)
Perdita	Perdita	schlingeri	Perdita schlingeri	USA	Andrenidae	Panurginae	Perditini	NA	NA	NA	NA	non eusocial	all species from this family were considered non eusocial	Marshall et al 2024; Ferrari et al 2022; Cordeiro et al (this ms)
Perdita	Perdita	scitula	Perdita scitula	USA	Andrenidae	Panurginae	Perditini	NA	NA	NA	NA	non eusocial	all species from this family were considered non eusocial	Marshall et al 2024; Ferrari et al 2022; Cordeiro et al (this ms)
Perdita	Perdita	scopata	Perdita scopata	USA	Andrenidae	Panurginae	Perditini	NA	NA	NA	NA	non eusocial	all species from this family were considered non eusocial	Marshall et al 2024; Ferrari et al 2022; Cordeiro et al (this ms)
Perdita	Perdita	scotti	Perdita scotti	USA	Andrenidae	Panurginae	Perditini	NA	NA	NA	NA	non eusocial	all species from this family were considered non eusocial	Marshall et al 2024; Ferrari et al 2022; Cordeiro et al (this ms)
Perdita	Perdita	scutellaris	Perdita scutellaris	USA	Andrenidae	Panurginae	Perditini	NA	NA	NA	NA	non eusocial	all species from this family were considered non eusocial	Marshall et al 2024; Ferrari et al 2022; Cordeiro et al (this ms)
Perdita	Perdita	sejuncta	Perdita sejuncta	USA	Andrenidae	Panurginae	Perditini	NA	NA	NA	NA	non eusocial	all species from this family were considered non eusocial	Marshall et al 2024; Ferrari et al 2022; Cordeiro et al (this ms)
Perdita	Perdita	semicaerulea	Perdita semicaerulea	USA	Andrenidae	Panurginae	Perditini	NA	NA	NA	NA	non eusocial	all species from this family were considered non eusocial	Marshall et al 2024; Ferrari et al 2022; Cordeiro et al (this ms)
Perdita	Perdita	semicrocea	Perdita semicrocea	USA	Andrenidae	Panurginae	Perditini	NA	NA	NA	NA	non eusocial	all species from this family were considered non eusocial	Marshall et al 2024; Ferrari et al 2022; Cordeiro et al (this ms)
Perdita	Perdita	semilutea	Perdita semilutea	USA	Andrenidae	Panurginae	Perditini	NA	NA	NA	NA	non eusocial	all species from this family were considered non eusocial	Marshall et al 2024; Ferrari et al 2022; Cordeiro et al (this ms)
Perdita	Perdita	sexfasciata	Perdita sexfasciata	USA	Andrenidae	Panurginae	Perditini	NA	NA	NA	NA	non eusocial	all species from this family were considered non eusocial	Marshall et al 2024; Ferrari et al 2022; Cordeiro et al (this ms)
Perdita	Perdita	sexmaculata	Perdita sexmaculata	USA	Andrenidae	Panurginae	Perditini	NA	NA	NA	NA	non eusocial	all species from this family were considered non eusocial	Marshall et al 2024; Ferrari et al 2022; Cordeiro et al (this ms)
Perdita	Perdita	sexnotata	Perdita sexnotata	USA	Andrenidae	Panurginae	Perditini	NA	NA	NA	NA	non eusocial	all species from this family were considered non eusocial	Marshall et al 2024; Ferrari et al 2022; Cordeiro et al (this ms)
Perdita	Perdita	shinnersi	Perdita shinnersi	USA	Andrenidae	Panurginae	Perditini	NA	NA	NA	NA	non eusocial	all species from this family were considered non eusocial	Marshall et al 2024; Ferrari et al 2022; Cordeiro et al (this ms)
Perdita	Perdita	sidae	Perdita sidae	USA	Andrenidae	Panurginae	Perditini	NA	NA	NA	NA	non eusocial	all species from this family were considered non eusocial	Marshall et al 2024; Ferrari et al 2022; Cordeiro et al (this ms)
Perdita	Perdita	similis	Perdita similis	USA	Andrenidae	Panurginae	Perditini	NA	NA	NA	NA	non eusocial	all species from this family were considered non eusocial	Marshall et al 2024; Ferrari et al 2022; Cordeiro et al (this ms)
Perdita	Perdita	snellingi	Perdita snellingi	USA	Andrenidae	Panurginae	Perditini	NA	NA	NA	NA	non eusocial	all species from this family were considered non eusocial	Marshall et al 2024; Ferrari et al 2022; Cordeiro et al (this ms)
Perdita	Perdita	snowii	Perdita snowii	USA	Andrenidae	Panurginae	Perditini	NA	NA	NA	NA	non eusocial	all species from this family were considered non eusocial	Marshall et al 2024; Ferrari et al 2022; Cordeiro et al (this ms)
Perdita	Perdita	socia	Perdita socia	USA	Andrenidae	Panurginae	Perditini	NA	NA	NA	NA	non eusocial	all species from this family were considered non eusocial	Marshall et al 2024; Ferrari et al 2022; Cordeiro et al (this ms)
Perdita	Perdita	sonorensis	Perdita sonorensis	USA	Andrenidae	Panurginae	Perditini	NA	NA	NA	NA	non eusocial	all species from this family were considered non eusocial	Marshall et al 2024; Ferrari et al 2022; Cordeiro et al (this ms)
Perdita	Perdita	speciosa	Perdita speciosa	USA	Andrenidae	Panurginae	Perditini	NA	NA	NA	NA	non eusocial	all species from this family were considered non eusocial	Marshall et al 2024; Ferrari et al 2022; Cordeiro et al (this ms)
Perdita	Perdita	sphaeralceae	Perdita sphaeralceae	USA	Andrenidae	Panurginae	Perditini	NA	NA	NA	NA	non eusocial	all species from this family were considered non eusocial	Marshall et al 2024; Ferrari et al 2022; Cordeiro et al (this ms)
Perdita	Perdita	stathamae	Perdita stathamae	USA	Andrenidae	Panurginae	Perditini	NA	NA	NA	NA	non eusocial	all species from this family were considered non eusocial	Marshall et al 2024; Ferrari et al 2022; Cordeiro et al (this ms)
Perdita	Perdita	stenopyga	Perdita stenopyga	USA	Andrenidae	Panurginae	Perditini	NA	NA	NA	NA	non eusocial	all species from this family were considered non eusocial	Marshall et al 2024; Ferrari et al 2022; Cordeiro et al (this ms)
Perdita	Perdita	stephanomeriae	Perdita stephanomeriae	USA	Andrenidae	Panurginae	Perditini	NA	NA	NA	NA	non eusocial	all species from this family were considered non eusocial	Marshall et al 2024; Ferrari et al 2022; Cordeiro et al (this ms)
Perdita	Perdita	stepheni	Perdita stepheni	USA	Andrenidae	Panurginae	Perditini	NA	NA	NA	NA	non eusocial	all species from this family were considered non eusocial	Marshall et al 2024; Ferrari et al 2022; Cordeiro et al (this ms)
Perdita	Perdita	sternalis	Perdita sternalis	USA	Andrenidae	Panurginae	Perditini	NA	NA	NA	NA	non eusocial	all species from this family were considered non eusocial	Marshall et al 2024; Ferrari et al 2022; Cordeiro et al (this ms)
Perdita	Perdita	stottleri	Perdita stottleri	USA	Andrenidae	Panurginae	Perditini	NA	NA	NA	NA	non eusocial	all species from this family were considered non eusocial	Marshall et al 2024; Ferrari et al 2022; Cordeiro et al (this ms)
Perdita	Perdita	suavis	Perdita suavis	USA	Andrenidae	Panurginae	Perditini	NA	NA	NA	NA	non eusocial	all species from this family were considered non eusocial	Marshall et al 2024; Ferrari et al 2022; Cordeiro et al (this ms)
Perdita	Perdita	subfasciata	Perdita subfasciata	USA	Andrenidae	Panurginae	Perditini	NA	NA	NA	NA	non eusocial	all species from this family were considered non eusocial	Marshall et al 2024; Ferrari et al 2022; Cordeiro et al (this ms)
Perdita	Perdita	subvestita	Perdita subvestita	USA	Andrenidae	Panurginae	Perditini	NA	NA	NA	NA	non eusocial	all species from this family were considered non eusocial	Marshall et al 2024; Ferrari et al 2022; Cordeiro et al (this ms)
Perdita	Perdita	sulphuripes	Perdita sulphuripes	USA	Andrenidae	Panurginae	Perditini	NA	NA	NA	NA	non eusocial	all species from this family were considered non eusocial	Marshall et al 2024; Ferrari et al 2022; Cordeiro et al (this ms)
Perdita	Perdita	swenki	Perdita swenki	USA	Andrenidae	Panurginae	Perditini	NA	NA	NA	NA	non eusocial	all species from this family were considered non eusocial	Marshall et al 2024; Ferrari et al 2022; Cordeiro et al (this ms)
Perdita	Perdita	swezeyi	Perdita swezeyi	USA	Andrenidae	Panurginae	Perditini	NA	NA	NA	NA	non eusocial	all species from this family were considered non eusocial	Marshall et al 2024; Ferrari et al 2022; Cordeiro et al (this ms)
Perdita	Perdita	taeniata	Perdita taeniata	USA	Andrenidae	Panurginae	Perditini	NA	NA	NA	NA	non eusocial	all species from this family were considered non eusocial	Marshall et al 2024; Ferrari et al 2022; Cordeiro et al (this ms)
Perdita	Perdita	tarda	Perdita tarda	USA	Andrenidae	Panurginae	Perditini	NA	NA	NA	NA	non eusocial	all species from this family were considered non eusocial	Marshall et al 2024; Ferrari et al 2022; Cordeiro et al (this ms)
Perdita	Perdita	tenebrosa	Perdita tenebrosa	USA	Andrenidae	Panurginae	Perditini	NA	NA	NA	NA	non eusocial	all species from this family were considered non eusocial	Marshall et al 2024; Ferrari et al 2022; Cordeiro et al (this ms)
Perdita	Perdita	tessellata	Perdita tessellata	USA	Andrenidae	Panurginae	Perditini	NA	NA	NA	NA	non eusocial	all species from this family were considered non eusocial	Marshall et al 2024; Ferrari et al 2022; Cordeiro et al (this ms)
Perdita	Perdita	thelypodii	Perdita thelypodii	USA	Andrenidae	Panurginae	Perditini	NA	NA	NA	NA	non eusocial	all species from this family were considered non eusocial	Marshall et al 2024; Ferrari et al 2022; Cordeiro et al (this ms)
Perdita	Perdita	thermophila	Perdita thermophila	USA	Andrenidae	Panurginae	Perditini	NA	NA	NA	NA	non eusocial	all species from this family were considered non eusocial	Marshall et al 2024; Ferrari et al 2022; Cordeiro et al (this ms)
Perdita	Perdita	timberlakei	Perdita timberlakei	USA	Andrenidae	Panurginae	Perditini	NA	NA	NA	NA	non eusocial	all species from this family were considered non eusocial	Marshall et al 2024; Ferrari et al 2022; Cordeiro et al (this ms)
Perdita	Perdita	titania	Perdita titania	USA	Andrenidae	Panurginae	Perditini	NA	NA	NA	NA	non eusocial	all species from this family were considered non eusocial	Marshall et al 2024; Ferrari et al 2022; Cordeiro et al (this ms)
Perdita	Perdita	torchioi	Perdita torchioi	USA	Andrenidae	Panurginae	Perditini	NA	NA	NA	NA	non eusocial	all species from this family were considered non eusocial	Marshall et al 2024; Ferrari et al 2022; Cordeiro et al (this ms)
Perdita	Perdita	tortifoliae	Perdita tortifoliae	USA	Andrenidae	Panurginae	Perditini	NA	NA	NA	NA	non eusocial	all species from this family were considered non eusocial	Marshall et al 2024; Ferrari et al 2022; Cordeiro et al (this ms)
Perdita	Perdita	townesi	Perdita townesi	USA	Andrenidae	Panurginae	Perditini	NA	NA	NA	NA	non eusocial	all species from this family were considered non eusocial	Marshall et al 2024; Ferrari et al 2022; Cordeiro et al (this ms)
Perdita	Perdita	townsendi	Perdita townsendi	USA	Andrenidae	Panurginae	Perditini	NA	NA	NA	NA	non eusocial	all species from this family were considered non eusocial	Marshall et al 2024; Ferrari et al 2022; Cordeiro et al (this ms)
Perdita	Perdita	translineata	Perdita translineata	USA	Andrenidae	Panurginae	Perditini	NA	NA	NA	NA	non eusocial	all species from this family were considered non eusocial	Marshall et al 2024; Ferrari et al 2022; Cordeiro et al (this ms)
Perdita	Perdita	triangulifera	Perdita triangulifera	USA	Andrenidae	Panurginae	Perditini	NA	NA	NA	NA	non eusocial	all species from this family were considered non eusocial	Marshall et al 2024; Ferrari et al 2022; Cordeiro et al (this ms)
Perdita	Perdita	tricincta	Perdita tricincta	USA	Andrenidae	Panurginae	Perditini	NA	NA	NA	NA	non eusocial	all species from this family were considered non eusocial	Marshall et al 2024; Ferrari et al 2022; Cordeiro et al (this ms)
Perdita	Perdita	tridentata	Perdita tridentata	USA	Andrenidae	Panurginae	Perditini	NA	NA	NA	NA	non eusocial	all species from this family were considered non eusocial	Marshall et al 2024; Ferrari et al 2022; Cordeiro et al (this ms)
Perdita	Perdita	trifasciata	Perdita trifasciata	USA	Andrenidae	Panurginae	Perditini	NA	NA	NA	NA	non eusocial	all species from this family were considered non eusocial	Marshall et al 2024; Ferrari et al 2022; Cordeiro et al (this ms)
Perdita	Perdita	trifida	Perdita trifida	USA	Andrenidae	Panurginae	Perditini	NA	NA	NA	NA	non eusocial	all species from this family were considered non eusocial	Marshall et al 2024; Ferrari et al 2022; Cordeiro et al (this ms)
Perdita	Perdita	trimaculata	Perdita trimaculata	USA	Andrenidae	Panurginae	Perditini	NA	NA	NA	NA	non eusocial	all species from this family were considered non eusocial	Marshall et al 2024; Ferrari et al 2022; Cordeiro et al (this ms)
Perdita	Perdita	trinotata	Perdita trinotata	USA	Andrenidae	Panurginae	Perditini	NA	NA	NA	NA	non eusocial	all species from this family were considered non eusocial	Marshall et al 2024; Ferrari et al 2022; Cordeiro et al (this ms)
Perdita	Perdita	truncatella	Perdita truncatella	USA	Andrenidae	Panurginae	Perditini	NA	NA	NA	NA	non eusocial	all species from this family were considered non eusocial	Marshall et al 2024; Ferrari et al 2022; Cordeiro et al (this ms)
Perdita	Perdita	tularensis	Perdita tularensis	USA	Andrenidae	Panurginae	Perditini	NA	NA	NA	NA	non eusocial	all species from this family were considered non eusocial	Marshall et al 2024; Ferrari et al 2022; Cordeiro et al (this ms)
Perdita	Perdita	turgiceps	Perdita turgiceps	USA	Andrenidae	Panurginae	Perditini	NA	NA	NA	NA	non eusocial	all species from this family were considered non eusocial	Marshall et al 2024; Ferrari et al 2022; Cordeiro et al (this ms)
Perdita	Perdita	utahensis	Perdita utahensis	USA	Andrenidae	Panurginae	Perditini	NA	NA	NA	NA	non eusocial	all species from this family were considered non eusocial	Marshall et al 2024; Ferrari et al 2022; Cordeiro et al (this ms)
Perdita	Perdita	ute	Perdita ute	USA	Andrenidae	Panurginae	Perditini	NA	NA	NA	NA	non eusocial	all species from this family were considered non eusocial	Marshall et al 2024; Ferrari et al 2022; Cordeiro et al (this ms)
Perdita	Perdita	vandykei	Perdita vandykei	USA	Andrenidae	Panurginae	Perditini	NA	NA	NA	NA	non eusocial	all species from this family were considered non eusocial	Marshall et al 2024; Ferrari et al 2022; Cordeiro et al (this ms)
Perdita	Perdita	variegata	Perdita variegata	USA	Andrenidae	Panurginae	Perditini	NA	NA	NA	NA	non eusocial	all species from this family were considered non eusocial	Marshall et al 2024; Ferrari et al 2022; Cordeiro et al (this ms)
Perdita	Perdita	varleyi	Perdita varleyi	USA	Andrenidae	Panurginae	Perditini	NA	NA	NA	NA	non eusocial	all species from this family were considered non eusocial	Marshall et al 2024; Ferrari et al 2022; Cordeiro et al (this ms)
Perdita	Perdita	verbesinae	Perdita verbesinae	USA	Andrenidae	Panurginae	Perditini	NA	NA	NA	NA	non eusocial	all species from this family were considered non eusocial	Marshall et al 2024; Ferrari et al 2022; Cordeiro et al (this ms)
Perdita	Perdita	vesca	Perdita vesca	USA	Andrenidae	Panurginae	Perditini	NA	NA	NA	NA	non eusocial	all species from this family were considered non eusocial	Marshall et al 2024; Ferrari et al 2022; Cordeiro et al (this ms)
Perdita	Perdita	vespertina	Perdita vespertina	USA	Andrenidae	Panurginae	Perditini	NA	NA	NA	NA	non eusocial	all species from this family were considered non eusocial	Marshall et al 2024; Ferrari et al 2022; Cordeiro et al (this ms)
Perdita	Perdita	vestita	Perdita vestita	USA	Andrenidae	Panurginae	Perditini	NA	NA	NA	NA	non eusocial	all species from this family were considered non eusocial	Marshall et al 2024; Ferrari et al 2022; Cordeiro et al (this ms)
Perdita	Perdita	vicina	Perdita vicina	USA	Andrenidae	Panurginae	Perditini	NA	NA	NA	NA	non eusocial	all species from this family were considered non eusocial	Marshall et al 2024; Ferrari et al 2022; Cordeiro et al (this ms)
Perdita	Perdita	vittata	Perdita vittata	USA	Andrenidae	Panurginae	Perditini	NA	NA	NA	NA	non eusocial	all species from this family were considered non eusocial	Marshall et al 2024; Ferrari et al 2022; Cordeiro et al (this ms)
Perdita	Perdita	wasbaueri	Perdita wasbaueri	USA	Andrenidae	Panurginae	Perditini	NA	NA	NA	NA	non eusocial	all species from this family were considered non eusocial	Marshall et al 2024; Ferrari et al 2022; Cordeiro et al (this ms)
Perdita	Perdita	willcoxiana	Perdita willcoxiana	USA	Andrenidae	Panurginae	Perditini	NA	NA	NA	NA	non eusocial	all species from this family were considered non eusocial	Marshall et al 2024; Ferrari et al 2022; Cordeiro et al (this ms)
Perdita	Perdita	wilmattae	Perdita wilmattae	USA	Andrenidae	Panurginae	Perditini	NA	NA	NA	NA	non eusocial	all species from this family were considered non eusocial	Marshall et al 2024; Ferrari et al 2022; Cordeiro et al (this ms)
Perdita	Perdita	wislizeniae	Perdita wislizeniae	USA	Andrenidae	Panurginae	Perditini	NA	NA	NA	NA	non eusocial	all species from this family were considered non eusocial	Marshall et al 2024; Ferrari et al 2022; Cordeiro et al (this ms)
Perdita	Perdita	wootonae	Perdita wootonae	USA	Andrenidae	Panurginae	Perditini	NA	NA	NA	NA	non eusocial	all species from this family were considered non eusocial	Marshall et al 2024; Ferrari et al 2022; Cordeiro et al (this ms)
Perdita	Perdita	wyomingensis	Perdita wyomingensis	USA	Andrenidae	Panurginae	Perditini	NA	NA	NA	NA	non eusocial	all species from this family were considered non eusocial	Marshall et al 2024; Ferrari et al 2022; Cordeiro et al (this ms)
Perdita	Perdita	xanthisma	Perdita xanthisma	USA	Andrenidae	Panurginae	Perditini	NA	NA	NA	NA	non eusocial	all species from this family were considered non eusocial	Marshall et al 2024; Ferrari et al 2022; Cordeiro et al (this ms)
Perdita	Perdita	xanthismae	Perdita xanthismae	USA	Andrenidae	Panurginae	Perditini	NA	NA	NA	NA	non eusocial	all species from this family were considered non eusocial	Marshall et al 2024; Ferrari et al 2022; Cordeiro et al (this ms)
Perdita	Perdita	xanthochroa	Perdita xanthochroa	USA	Andrenidae	Panurginae	Perditini	NA	NA	NA	NA	non eusocial	all species from this family were considered non eusocial	Marshall et al 2024; Ferrari et al 2022; Cordeiro et al (this ms)
Perdita	Perdita	xanthodes	Perdita xanthodes	USA	Andrenidae	Panurginae	Perditini	NA	NA	NA	NA	non eusocial	all species from this family were considered non eusocial	Marshall et al 2024; Ferrari et al 2022; Cordeiro et al (this ms)
Perdita	Perdita	xanthops	Perdita xanthops	USA	Andrenidae	Panurginae	Perditini	NA	NA	NA	NA	non eusocial	all species from this family were considered non eusocial	Marshall et al 2024; Ferrari et al 2022; Cordeiro et al (this ms)
Perdita	Perdita	xanthoxyli	Perdita xanthoxyli	USA	Andrenidae	Panurginae	Perditini	NA	NA	NA	NA	non eusocial	all species from this family were considered non eusocial	Marshall et al 2024; Ferrari et al 2022; Cordeiro et al (this ms)
Perdita	Perdita	xerophila	Perdita xerophila	USA	Andrenidae	Panurginae	Perditini	NA	NA	NA	NA	non eusocial	all species from this family were considered non eusocial	Marshall et al 2024; Ferrari et al 2022; Cordeiro et al (this ms)
Perdita	Perdita	yanegai	Perdita yanegai	USA	Andrenidae	Panurginae	Perditini	NA	NA	NA	NA	non eusocial	all species from this family were considered non eusocial	Marshall et al 2024; Ferrari et al 2022; Cordeiro et al (this ms)
Perdita	Perdita	yosemitensis	Perdita yosemitensis	USA	Andrenidae	Panurginae	Perditini	NA	NA	NA	NA	non eusocial	all species from this family were considered non eusocial	Marshall et al 2024; Ferrari et al 2022; Cordeiro et al (this ms)
Perdita	Perdita	zebrata	Perdita zebrata	USA	Andrenidae	Panurginae	Perditini	NA	NA	NA	NA	non eusocial	all species from this family were considered non eusocial	Marshall et al 2024; Ferrari et al 2022; Cordeiro et al (this ms)
Perdita	Perdita	zonalis	Perdita zonalis	USA	Andrenidae	Panurginae	Perditini	NA	NA	NA	NA	non eusocial	all species from this family were considered non eusocial	Marshall et al 2024; Ferrari et al 2022; Cordeiro et al (this ms)
Pseudomacrotera	Pseudomacrotera	turgiceps	Pseudomacrotera turgiceps	USA	Andrenidae	Panurginae	Perditini	NA	Below	species	Buckner et al 2024	non eusocial	species	Buckner et al 2024
Anthemurgus	Anthemurgus	passiflorae	Anthemurgus passiflorae	USA	Andrenidae	Panurginae	Protandrenini	NA	NA	NA	NA	non eusocial	all species from this family were considered non eusocial	Marshall et al 2024; Ferrari et al 2022; Cordeiro et al (this ms)
Anthrenoides	Anthrenoides	antonii	Anthrenoides antonii	Brazil	Andrenidae	Panurginae	Protandrenini	NA	Below	genus	Cordeiro et al (this ms)	non eusocial	All species from this family were considered non eusocial	Cordeiro et al (this ms)
Anthrenoides	Anthrenoides	larocai	Anthrenoides larocai	Brazil	Andrenidae	Panurginae	Protandrenini	1.51	Below	genus	Cordeiro et al (this ms)	non eusocial	All species from this family were considered non eusocial	Cordeiro et al (this ms)
Anthrenoides	Anthrenoides	meridionalis	Anthrenoides meridionalis	Brazil	Andrenidae	Panurginae	Protandrenini	1.4	Below	genus	Cordeiro et al (this ms)	non eusocial	All species from this family were considered non eusocial	Cordeiro et al (this ms)
Anthrenoides	Anthrenoides	ornatus	Anthrenoides ornatus	Brazil	Andrenidae	Panurginae	Protandrenini	1.71	Below	genus	Cordeiro et al (this ms)	non eusocial	All species from this family were considered non eusocial	Cordeiro et al (this ms)
Anthrenoides	Anthrenoides	petuniae	Anthrenoides petuniae	Brazil	Andrenidae	Panurginae	Protandrenini	1.69	Below	genus	Cordeiro et al (this ms)	non eusocial	All species from this family were considered non eusocial	Cordeiro et al (this ms)
Anthrenoides	Anthrenoides	politus	Anthrenoides politus	Brazil	Andrenidae	Panurginae	Protandrenini	1.76	Below	genus	Cordeiro et al (this ms)	non eusocial	All species from this family were considered non eusocial	Cordeiro et al (this ms)
Anthrenoides	Anthrenoides	rodrigoi	Anthrenoides rodrigoi	Brazil	Andrenidae	Panurginae	Protandrenini	NA	Below	genus	Cordeiro et al (this ms)	non eusocial	All species from this family were considered non eusocial	Cordeiro et al (this ms)
Anthrenoides	Anthrenoides	admirabilis	Anthrenoides admirabilis	Brazil	Andrenidae	Panurginae	Protandrenini	NA	Below	genus	Cordeiro et al (this ms)	non eusocial	All species from this family were considered non eusocial	Cordeiro et al (this ms)
Anthrenoides	Anthrenoides	affinis	Anthrenoides affinis	Brazil	Andrenidae	Panurginae	Protandrenini	NA	Below	genus	Cordeiro et al (this ms)	non eusocial	All species from this family were considered non eusocial	Cordeiro et al (this ms)
Anthrenoides	Anthrenoides	albinoi	Anthrenoides albinoi	Brazil	Andrenidae	Panurginae	Protandrenini	2.34	Below	genus	Cordeiro et al (this ms)	non eusocial	All species from this family were considered non eusocial	Cordeiro et al (this ms)
Anthrenoides	Anthrenoides	alineae	Anthrenoides alineae	Brazil	Andrenidae	Panurginae	Protandrenini	NA	Below	genus	Cordeiro et al (this ms)	non eusocial	All species from this family were considered non eusocial	Cordeiro et al (this ms)
Anthrenoides	Anthrenoides	alvarengai	Anthrenoides alvarengai	Brazil	Andrenidae	Panurginae	Protandrenini	NA	Below	genus	Cordeiro et al (this ms)	non eusocial	All species from this family were considered non eusocial	Cordeiro et al (this ms)
Anthrenoides	Anthrenoides	araucariae	Anthrenoides araucariae	Brazil	Andrenidae	Panurginae	Protandrenini	NA	Below	genus	Cordeiro et al (this ms)	non eusocial	All species from this family were considered non eusocial	Cordeiro et al (this ms)
Anthrenoides	Anthrenoides	birgitae	Anthrenoides birgitae	Brazil	Andrenidae	Panurginae	Protandrenini	NA	Below	genus	Cordeiro et al (this ms)	non eusocial	All species from this family were considered non eusocial	Cordeiro et al (this ms)
Anthrenoides	Anthrenoides	bocainensis	Anthrenoides bocainensis	Brazil	Andrenidae	Panurginae	Protandrenini	NA	Below	genus	Cordeiro et al (this ms)	non eusocial	All species from this family were considered non eusocial	Cordeiro et al (this ms)
Anthrenoides	Anthrenoides	caatingae	Anthrenoides caatingae	Brazil	Andrenidae	Panurginae	Protandrenini	NA	Below	genus	Cordeiro et al (this ms)	non eusocial	All species from this family were considered non eusocial	Cordeiro et al (this ms)
Anthrenoides	Anthrenoides	cearensis	Anthrenoides cearensis	Brazil	Andrenidae	Panurginae	Protandrenini	NA	Below	genus	Cordeiro et al (this ms)	non eusocial	All species from this family were considered non eusocial	Cordeiro et al (this ms)
Anthrenoides	Anthrenoides	corrugatus	Anthrenoides corrugatus	Brazil	Andrenidae	Panurginae	Protandrenini	NA	Below	genus	Cordeiro et al (this ms)	non eusocial	All species from this family were considered non eusocial	Cordeiro et al (this ms)
Anthrenoides	Anthrenoides	cyphomandrae	Anthrenoides cyphomandrae	Brazil	Andrenidae	Panurginae	Protandrenini	NA	Below	genus	Cordeiro et al (this ms)	non eusocial	All species from this family were considered non eusocial	Cordeiro et al (this ms)
Anthrenoides	Anthrenoides	deborae	Anthrenoides deborae	Brazil	Andrenidae	Panurginae	Protandrenini	NA	Below	genus	Cordeiro et al (this ms)	non eusocial	All species from this family were considered non eusocial	Cordeiro et al (this ms)
Anthrenoides	Anthrenoides	densopunctatus	Anthrenoides densopunctatus	Brazil	Andrenidae	Panurginae	Protandrenini	NA	Below	genus	Cordeiro et al (this ms)	non eusocial	All species from this family were considered non eusocial	Cordeiro et al (this ms)
Anthrenoides	Anthrenoides	digitatus	Anthrenoides digitatus	Brazil	Andrenidae	Panurginae	Protandrenini	NA	Below	genus	Cordeiro et al (this ms)	non eusocial	All species from this family were considered non eusocial	Cordeiro et al (this ms)
Anthrenoides	Anthrenoides	elegantulus	Anthrenoides elegantulus	Brazil	Andrenidae	Panurginae	Protandrenini	NA	Below	genus	Cordeiro et al (this ms)	non eusocial	All species from this family were considered non eusocial	Cordeiro et al (this ms)
Anthrenoides	Anthrenoides	elioi	Anthrenoides elioi	Brazil	Andrenidae	Panurginae	Protandrenini	NA	Below	genus	Cordeiro et al (this ms)	non eusocial	All species from this family were considered non eusocial	Cordeiro et al (this ms)
Anthrenoides	Anthrenoides	falsificus	Anthrenoides falsificus	Brazil	Andrenidae	Panurginae	Protandrenini	NA	Below	genus	Cordeiro et al (this ms)	non eusocial	All species from this family were considered non eusocial	Cordeiro et al (this ms)
Anthrenoides	Anthrenoides	faviziae	Anthrenoides faviziae	Brazil	Andrenidae	Panurginae	Protandrenini	2.13	Below	genus	Cordeiro et al (this ms)	non eusocial	All species from this family were considered non eusocial	Cordeiro et al (this ms)
Anthrenoides	Anthrenoides	flavomaculatus	Anthrenoides flavomaculatus	Brazil	Andrenidae	Panurginae	Protandrenini	NA	Below	genus	Cordeiro et al (this ms)	non eusocial	All species from this family were considered non eusocial	Cordeiro et al (this ms)
Anthrenoides	Anthrenoides	francisci	Anthrenoides francisci	Brazil	Andrenidae	Panurginae	Protandrenini	NA	Below	genus	Cordeiro et al (this ms)	non eusocial	All species from this family were considered non eusocial	Cordeiro et al (this ms)
Anthrenoides	Anthrenoides	gibbosus	Anthrenoides gibbosus	Brazil	Andrenidae	Panurginae	Protandrenini	NA	Below	genus	Cordeiro et al (this ms)	non eusocial	All species from this family were considered non eusocial	Cordeiro et al (this ms)
Anthrenoides	Anthrenoides	glossatus	Anthrenoides glossatus	Brazil	Andrenidae	Panurginae	Protandrenini	NA	Below	genus	Cordeiro et al (this ms)	non eusocial	All species from this family were considered non eusocial	Cordeiro et al (this ms)
Anthrenoides	Anthrenoides	guarapuavae	Anthrenoides guarapuavae	Brazil	Andrenidae	Panurginae	Protandrenini	NA	Below	genus	Cordeiro et al (this ms)	non eusocial	All species from this family were considered non eusocial	Cordeiro et al (this ms)
Anthrenoides	Anthrenoides	guttulatus	Anthrenoides guttulatus	Brazil	Andrenidae	Panurginae	Protandrenini	NA	Below	genus	Cordeiro et al (this ms)	non eusocial	All species from this family were considered non eusocial	Cordeiro et al (this ms)
Anthrenoides	Anthrenoides	jordanensis	Anthrenoides jordanensis	Brazil	Andrenidae	Panurginae	Protandrenini	NA	Below	genus	Cordeiro et al (this ms)	non eusocial	All species from this family were considered non eusocial	Cordeiro et al (this ms)
Anthrenoides	Anthrenoides	kalunga	Anthrenoides kalunga	Brazil	Andrenidae	Panurginae	Protandrenini	1.6	Below	genus	Cordeiro et al (this ms)	non eusocial	All species from this family were considered non eusocial	Cordeiro et al (this ms)
Anthrenoides	Anthrenoides	kelliae	Anthrenoides kelliae	Brazil	Andrenidae	Panurginae	Protandrenini	NA	Below	genus	Cordeiro et al (this ms)	non eusocial	All species from this family were considered non eusocial	Cordeiro et al (this ms)
Anthrenoides	Anthrenoides	labratus	Anthrenoides labratus	Brazil	Andrenidae	Panurginae	Protandrenini	NA	Below	genus	Cordeiro et al (this ms)	non eusocial	All species from this family were considered non eusocial	Cordeiro et al (this ms)
Anthrenoides	Anthrenoides	langei	Anthrenoides langei	Brazil	Andrenidae	Panurginae	Protandrenini	NA	Below	genus	Cordeiro et al (this ms)	non eusocial	All species from this family were considered non eusocial	Cordeiro et al (this ms)
Anthrenoides	Anthrenoides	lavrensis	Anthrenoides lavrensis	Brazil	Andrenidae	Panurginae	Protandrenini	NA	Below	genus	Cordeiro et al (this ms)	non eusocial	All species from this family were considered non eusocial	Cordeiro et al (this ms)
Anthrenoides	Anthrenoides	magaliae	Anthrenoides magaliae	Brazil	Andrenidae	Panurginae	Protandrenini	NA	Below	genus	Cordeiro et al (this ms)	non eusocial	All species from this family were considered non eusocial	Cordeiro et al (this ms)
Anthrenoides	Anthrenoides	meloi	Anthrenoides meloi	Brazil	Andrenidae	Panurginae	Protandrenini	NA	Below	genus	Cordeiro et al (this ms)	non eusocial	All species from this family were considered non eusocial	Cordeiro et al (this ms)
Anthrenoides	Anthrenoides	micans	Anthrenoides micans	Brazil	Andrenidae	Panurginae	Protandrenini	1.64	Below	genus	Cordeiro et al (this ms)	non eusocial	All species from this family were considered non eusocial	Cordeiro et al (this ms)
Anthrenoides	Anthrenoides	nordestinus	Anthrenoides nordestinus	Brazil	Andrenidae	Panurginae	Protandrenini	NA	Below	genus	Cordeiro et al (this ms)	non eusocial	All species from this family were considered non eusocial	Cordeiro et al (this ms)
Anthrenoides	Anthrenoides	palmeirae	Anthrenoides palmeirae	Brazil	Andrenidae	Panurginae	Protandrenini	NA	Below	genus	Cordeiro et al (this ms)	non eusocial	All species from this family were considered non eusocial	Cordeiro et al (this ms)
Anthrenoides	Anthrenoides	paolae	Anthrenoides paolae	Brazil	Andrenidae	Panurginae	Protandrenini	1.77	Below	genus	Cordeiro et al (this ms)	non eusocial	All species from this family were considered non eusocial	Cordeiro et al (this ms)
Anthrenoides	Anthrenoides	paranaensis	Anthrenoides paranaensis	Brazil	Andrenidae	Panurginae	Protandrenini	NA	Below	genus	Cordeiro et al (this ms)	non eusocial	All species from this family were considered non eusocial	Cordeiro et al (this ms)
Anthrenoides	Anthrenoides	paulensis	Anthrenoides paulensis	Brazil	Andrenidae	Panurginae	Protandrenini	NA	Below	genus	Cordeiro et al (this ms)	non eusocial	All species from this family were considered non eusocial	Cordeiro et al (this ms)
Anthrenoides	Anthrenoides	petrolinensis	Anthrenoides petrolinensis	Brazil	Andrenidae	Panurginae	Protandrenini	NA	Below	genus	Cordeiro et al (this ms)	non eusocial	All species from this family were considered non eusocial	Cordeiro et al (this ms)
Anthrenoides	Anthrenoides	pinhalensis	Anthrenoides pinhalensis	Brazil	Andrenidae	Panurginae	Protandrenini	1.64	Below	genus	Cordeiro et al (this ms)	non eusocial	All species from this family were considered non eusocial	Cordeiro et al (this ms)
Anthrenoides	Anthrenoides	reticulatus	Anthrenoides reticulatus	Brazil	Andrenidae	Panurginae	Protandrenini	NA	Below	genus	Cordeiro et al (this ms)	non eusocial	All species from this family were considered non eusocial	Cordeiro et al (this ms)
Anthrenoides	Anthrenoides	santiagoi	Anthrenoides santiagoi	Brazil	Andrenidae	Panurginae	Protandrenini	NA	Below	genus	Cordeiro et al (this ms)	non eusocial	All species from this family were considered non eusocial	Cordeiro et al (this ms)
Anthrenoides	Anthrenoides	serranicola	Anthrenoides serranicola	Brazil	Andrenidae	Panurginae	Protandrenini	NA	Below	genus	Cordeiro et al (this ms)	non eusocial	All species from this family were considered non eusocial	Cordeiro et al (this ms)
Anthrenoides	Anthrenoides	sidiae	Anthrenoides sidiae	Brazil	Andrenidae	Panurginae	Protandrenini	NA	Below	genus	Cordeiro et al (this ms)	non eusocial	All species from this family were considered non eusocial	Cordeiro et al (this ms)
Anthrenoides	Anthrenoides	sulinus	Anthrenoides sulinus	Brazil	Andrenidae	Panurginae	Protandrenini	NA	Below	genus	Cordeiro et al (this ms)	non eusocial	All species from this family were considered non eusocial	Cordeiro et al (this ms)
Anthrenoides	Anthrenoides	urbanae	Anthrenoides urbanae	Brazil	Andrenidae	Panurginae	Protandrenini	2.11	Below	genus	Cordeiro et al (this ms)	non eusocial	All species from this family were considered non eusocial	Cordeiro et al (this ms)
Anthrenoides	Anthrenoides	zanellai	Anthrenoides zanellai	Brazil	Andrenidae	Panurginae	Protandrenini	NA	Below	genus	Cordeiro et al (this ms)	non eusocial	All species from this family were considered non eusocial	Cordeiro et al (this ms)
Austellurgus	Austellurgus	avulsus	Austellurgus avulsus	Brazil	Andrenidae	Panurginae	Protandrenini	1.56	Below	genus	Cordeiro et al (this ms)	non eusocial	species	Cordeiro et al (this ms)
Cephalurgus	Cephalurgus	anomalus	Cephalurgus anomalus	Brazil	Andrenidae	Panurginae	Protandrenini	1.1	Below	species	Cordeiro et al (this ms)	non eusocial	species	Cordeiro et al (this ms)
Cephalurgus	Cephalurgus	atriventris	Cephalurgus atriventris	Brazil	Andrenidae	Panurginae	Protandrenini	NA	Below	genus	Cordeiro et al (this ms)	non eusocial	All species from this family were considered non eusocial	Cordeiro et al (this ms)
Chaeturginus	Chaeturginus	alexanderi	Chaeturginus alexanderi	Brazil	Andrenidae	Panurginae	Protandrenini	NA	Below	genus	Cordeiro et al (this ms)	non eusocial	All species from this family were considered non eusocial	Cordeiro et al (this ms)
Chaeturginus	Chaeturginus	testaceus	Chaeturginus testaceus	Brazil	Andrenidae	Panurginae	Protandrenini	NA	Below	genus	Cordeiro et al (this ms)	non eusocial	All species from this family were considered non eusocial	Cordeiro et al (this ms)
Parapsaenythia	Parapsaenythia	serripes	Parapsaenythia serripes	Brazil	Andrenidae	Panurginae	Protandrenini	2.1	Below	genus	Cordeiro et al (this ms)	non eusocial	All species from this family were considered non eusocial	Cordeiro et al (this ms)
Parapsaenythia	Parapsaenythia	carinulata	Parapsaenythia carinulata	Brazil	Andrenidae	Panurginae	Protandrenini	NA	Below	genus	Cordeiro et al (this ms)	non eusocial	All species from this family were considered non eusocial	Cordeiro et al (this ms)
Parapsaenythia	Parapsaenythia	inornata	Parapsaenythia inornata	Brazil	Andrenidae	Panurginae	Protandrenini	NA	Below	genus	Cordeiro et al (this ms)	non eusocial	All species from this family were considered non eusocial	Cordeiro et al (this ms)
Parapsaenythia	Parapsaenythia	lanata	Parapsaenythia lanata	Brazil	Andrenidae	Panurginae	Protandrenini	NA	Below	genus	Cordeiro et al (this ms)	non eusocial	All species from this family were considered non eusocial	Cordeiro et al (this ms)
Parapsaenythia	Parapsaenythia	paspali	Parapsaenythia paspali	Brazil	Andrenidae	Panurginae	Protandrenini	2	Below	genus	Cordeiro et al (this ms)	non eusocial	All species from this family were considered non eusocial	Cordeiro et al (this ms)
Parapsaenythia	Parapsaenythia	puncticutis	Parapsaenythia puncticutis	Brazil	Andrenidae	Panurginae	Protandrenini	NA	Below	genus	Cordeiro et al (this ms)	non eusocial	All species from this family were considered non eusocial	Cordeiro et al (this ms)
Parapsaenythia	Parapsaenythia	scutellaris	Parapsaenythia scutellaris	Brazil	Andrenidae	Panurginae	Protandrenini	NA	Below	genus	Cordeiro et al (this ms)	non eusocial	All species from this family were considered non eusocial	Cordeiro et al (this ms)
Protandrena	Protandrena	cockerelli	Protandrena cockerelli	USA	Andrenidae	Panurginae	Protandrenini	NA	Below	species	Ferrari et al 2022	non eusocial	species	Ferrari et al 2022
Protandrena	Protandrena	abdominalis	Protandrena abdominalis	USA	Andrenidae	Panurginae	Protandrenini	NA	NA	NA	NA	non eusocial	all species from this family were considered non eusocial	Marshall et al 2024; Ferrari et al 2022; Cordeiro et al (this ms)
Protandrena	Protandrena	amplipennis	Protandrena amplipennis	USA	Andrenidae	Panurginae	Protandrenini	NA	NA	NA	NA	non eusocial	all species from this family were considered non eusocial	Marshall et al 2024; Ferrari et al 2022; Cordeiro et al (this ms)
Protandrena	Protandrena	bancrofti	Protandrena bancrofti	USA	Andrenidae	Panurginae	Protandrenini	NA	NA	NA	NA	non eusocial	all species from this family were considered non eusocial	Marshall et al 2024; Ferrari et al 2022; Cordeiro et al (this ms)
Protandrena	Protandrena	bicolor	Protandrena bicolor	USA	Andrenidae	Panurginae	Protandrenini	NA	NA	NA	NA	non eusocial	all species from this family were considered non eusocial	Marshall et al 2024; Ferrari et al 2022; Cordeiro et al (this ms)
Protandrena	Protandrena	euphorbiae	Protandrena euphorbiae	USA	Andrenidae	Panurginae	Protandrenini	NA	NA	NA	NA	non eusocial	all species from this family were considered non eusocial	Marshall et al 2024; Ferrari et al 2022; Cordeiro et al (this ms)
Protandrena	Protandrena	heteromorpha	Protandrena heteromorpha	USA	Andrenidae	Panurginae	Protandrenini	NA	NA	NA	NA	non eusocial	all species from this family were considered non eusocial	Marshall et al 2024; Ferrari et al 2022; Cordeiro et al (this ms)
Protandrena	Protandrena	hurdi	Protandrena hurdi	USA	Andrenidae	Panurginae	Protandrenini	NA	NA	NA	NA	non eusocial	all species from this family were considered non eusocial	Marshall et al 2024; Ferrari et al 2022; Cordeiro et al (this ms)
Protandrena	Protandrena	kansensis	Protandrena kansensis	USA	Andrenidae	Panurginae	Protandrenini	NA	NA	NA	NA	non eusocial	all species from this family were considered non eusocial	Marshall et al 2024; Ferrari et al 2022; Cordeiro et al (this ms)
Protandrena	Protandrena	leucopus	Protandrena leucopus	USA	Andrenidae	Panurginae	Protandrenini	NA	NA	NA	NA	non eusocial	all species from this family were considered non eusocial	Marshall et al 2024; Ferrari et al 2022; Cordeiro et al (this ms)
Protandrena	Protandrena	mexicanorum	Protandrena mexicanorum	USA	Andrenidae	Panurginae	Protandrenini	NA	NA	NA	NA	non eusocial	all species from this family were considered non eusocial	Marshall et al 2024; Ferrari et al 2022; Cordeiro et al (this ms)
Protandrena	Protandrena	pectidis	Protandrena pectidis	USA	Andrenidae	Panurginae	Protandrenini	NA	NA	NA	NA	non eusocial	all species from this family were considered non eusocial	Marshall et al 2024; Ferrari et al 2022; Cordeiro et al (this ms)
Protandrena	Protandrena	sorocula	Protandrena sorocula	USA	Andrenidae	Panurginae	Protandrenini	NA	NA	NA	NA	non eusocial	all species from this family were considered non eusocial	Marshall et al 2024; Ferrari et al 2022; Cordeiro et al (this ms)
Protandrena	Protandrena	sphaeralceae	Protandrena sphaeralceae	USA	Andrenidae	Panurginae	Protandrenini	NA	NA	NA	NA	non eusocial	all species from this family were considered non eusocial	Marshall et al 2024; Ferrari et al 2022; Cordeiro et al (this ms)
Protandrena	Protandrena	swenki	Protandrena swenki	USA	Andrenidae	Panurginae	Protandrenini	NA	NA	NA	NA	non eusocial	all species from this family were considered non eusocial	Marshall et al 2024; Ferrari et al 2022; Cordeiro et al (this ms)
Protandrena	Protandrena	texana	Protandrena texana	USA	Andrenidae	Panurginae	Protandrenini	NA	NA	NA	NA	non eusocial	all species from this family were considered non eusocial	Marshall et al 2024; Ferrari et al 2022; Cordeiro et al (this ms)
Protandrena	Protandrena	tidestromiae	Protandrena tidestromiae	USA	Andrenidae	Panurginae	Protandrenini	NA	NA	NA	NA	non eusocial	all species from this family were considered non eusocial	Marshall et al 2024; Ferrari et al 2022; Cordeiro et al (this ms)
Protandrena	Protandrena	trifoliata	Protandrena trifoliata	USA	Andrenidae	Panurginae	Protandrenini	NA	NA	NA	NA	non eusocial	all species from this family were considered non eusocial	Marshall et al 2024; Ferrari et al 2022; Cordeiro et al (this ms)
Protandrena	Protandrena	verbesinae	Protandrena verbesinae	USA	Andrenidae	Panurginae	Protandrenini	NA	NA	NA	NA	non eusocial	all species from this family were considered non eusocial	Marshall et al 2024; Ferrari et al 2022; Cordeiro et al (this ms)
Psaenythia	Psaenythia	annulata	Psaenythia annulata	Brazil	Andrenidae	Panurginae	Protandrenini	1.6	Below	genus	Cordeiro et al (this ms)	non eusocial	All species from this family were considered non eusocial	Cordeiro et al (this ms)
Psaenythia	Psaenythia	bergii	Psaenythia bergii	Brazil	Andrenidae	Panurginae	Protandrenini	2.2	Below	genus	Cordeiro et al (this ms)	non eusocial	All species from this family were considered non eusocial	Cordeiro et al (this ms)
Psaenythia	Psaenythia	collaris	Psaenythia collaris	Brazil	Andrenidae	Panurginae	Protandrenini	1.64	Below	genus	Cordeiro et al (this ms)	non eusocial	All species from this family were considered non eusocial	Cordeiro et al (this ms)
Psaenythia	Psaenythia	capito	Psaenythia capito	Brazil	Andrenidae	Panurginae	Protandrenini	NA	Below	genus	Cordeiro et al (this ms)	non eusocial	All species from this family were considered non eusocial	Cordeiro et al (this ms)
Psaenythia	Psaenythia	chrysorrhoea	Psaenythia chrysorrhoea	Brazil	Andrenidae	Panurginae	Protandrenini	1.9	Below	genus	Cordeiro et al (this ms)	non eusocial	All species from this family were considered non eusocial	Cordeiro et al (this ms)
Psaenythia	Psaenythia	demissa	Psaenythia demissa	Brazil	Andrenidae	Panurginae	Protandrenini	NA	Below	genus	Cordeiro et al (this ms)	non eusocial	All species from this family were considered non eusocial	Cordeiro et al (this ms)
Psaenythia	Psaenythia	facialis	Psaenythia facialis	Brazil	Andrenidae	Panurginae	Protandrenini	NA	Below	genus	Cordeiro et al (this ms)	non eusocial	All species from this family were considered non eusocial	Cordeiro et al (this ms)
Psaenythia	Psaenythia	hypsophila	Psaenythia hypsophila	Brazil	Andrenidae	Panurginae	Protandrenini	NA	Below	genus	Cordeiro et al (this ms)	non eusocial	All species from this family were considered non eusocial	Cordeiro et al (this ms)
Psaenythia	Psaenythia	litoralis	Psaenythia litoralis	Brazil	Andrenidae	Panurginae	Protandrenini	NA	Below	genus	Cordeiro et al (this ms)	non eusocial	All species from this family were considered non eusocial	Cordeiro et al (this ms)
Psaenythia	Psaenythia	nigriceps	Psaenythia nigriceps	Brazil	Andrenidae	Panurginae	Protandrenini	NA	Below	genus	Cordeiro et al (this ms)	non eusocial	All species from this family were considered non eusocial	Cordeiro et al (this ms)
Psaenythia	Psaenythia	nigriventris	Psaenythia nigriventris	Brazil	Andrenidae	Panurginae	Protandrenini	NA	Below	genus	Cordeiro et al (this ms)	non eusocial	All species from this family were considered non eusocial	Cordeiro et al (this ms)
Psaenythia	Psaenythia	nomadoides	Psaenythia nomadoides	Brazil	Andrenidae	Panurginae	Protandrenini	NA	Below	genus	Cordeiro et al (this ms)	non eusocial	All species from this family were considered non eusocial	Cordeiro et al (this ms)
Psaenythia	Psaenythia	quadrifasciata	Psaenythia quadrifasciata	Brazil	Andrenidae	Panurginae	Protandrenini	2.43	Below	genus	Cordeiro et al (this ms)	non eusocial	All species from this family were considered non eusocial	Cordeiro et al (this ms)
Psaenythia	Psaenythia	superba	Psaenythia superba	Brazil	Andrenidae	Panurginae	Protandrenini	NA	Below	genus	Cordeiro et al (this ms)	non eusocial	All species from this family were considered non eusocial	Cordeiro et al (this ms)
Psaenythia	Psaenythia	variabilis	Psaenythia variabilis	Brazil	Andrenidae	Panurginae	Protandrenini	1.8	Below	genus	Cordeiro et al (this ms)	non eusocial	All species from this family were considered non eusocial	Cordeiro et al (this ms)
Pseudopanurgus	Pseudopanurgus	albitarsis	Pseudopanurgus albitarsis	USA	Andrenidae	Panurginae	Protandrenini	1.69733	Below	species	Ferrari et al 2022	non eusocial	species	Ferrari et al 2022
Pseudopanurgus	Pseudopanurgus	andrenoides	Pseudopanurgus andrenoides	USA	Andrenidae	Panurginae	Protandrenini	NA	Below	species	Ferrari et al 2022	non eusocial	species	Ferrari et al 2022
Pseudopanurgus	Pseudopanurgus	crenulatus	Pseudopanurgus crenulatus	USA	Andrenidae	Panurginae	Protandrenini	NA	Below	species	Ferrari et al 2022	non eusocial	species	Ferrari et al 2022
Pseudopanurgus	Pseudopanurgus	parvus	Pseudopanurgus parvus	USA	Andrenidae	Panurginae	Protandrenini	NA	Below	species	Ferrari et al 2022	non eusocial	species	Ferrari et al 2022
Pseudopanurgus	Pseudopanurgus	rudbeckiae	Pseudopanurgus rudbeckiae	USA	Andrenidae	Panurginae	Protandrenini	NA	Below	species	Ferrari et al 2022	non eusocial	species	Ferrari et al 2022
Pseudopanurgus	Pseudopanurgus	aestivalis	Pseudopanurgus aestivalis	USA	Andrenidae	Panurginae	Protandrenini	NA	NA	NA	NA	non eusocial	all species from this family were considered non eusocial	Marshall et al 2024; Ferrari et al 2022; Cordeiro et al (this ms)
Pseudopanurgus	Pseudopanurgus	aethiops	Pseudopanurgus aethiops	USA	Andrenidae	Panurginae	Protandrenini	NA	NA	NA	NA	non eusocial	all species from this family were considered non eusocial	Marshall et al 2024; Ferrari et al 2022; Cordeiro et al (this ms)
Pseudopanurgus	Pseudopanurgus	aristatus	Pseudopanurgus aristatus	USA	Andrenidae	Panurginae	Protandrenini	NA	NA	NA	NA	non eusocial	all species from this family were considered non eusocial	Marshall et al 2024; Ferrari et al 2022; Cordeiro et al (this ms)
Pseudopanurgus	Pseudopanurgus	arizonicus	Pseudopanurgus arizonicus	USA	Andrenidae	Panurginae	Protandrenini	NA	NA	NA	NA	non eusocial	all species from this family were considered non eusocial	Marshall et al 2024; Ferrari et al 2022; Cordeiro et al (this ms)
Pseudopanurgus	Pseudopanurgus	atricornis	Pseudopanurgus atricornis	USA	Andrenidae	Panurginae	Protandrenini	NA	NA	NA	NA	non eusocial	all species from this family were considered non eusocial	Marshall et al 2024; Ferrari et al 2022; Cordeiro et al (this ms)
Pseudopanurgus	Pseudopanurgus	bakeri	Pseudopanurgus bakeri	USA	Andrenidae	Panurginae	Protandrenini	NA	NA	NA	NA	non eusocial	all species from this family were considered non eusocial	Marshall et al 2024; Ferrari et al 2022; Cordeiro et al (this ms)
Pseudopanurgus	Pseudopanurgus	barberi	Pseudopanurgus barberi	USA	Andrenidae	Panurginae	Protandrenini	NA	NA	NA	NA	non eusocial	all species from this family were considered non eusocial	Marshall et al 2024; Ferrari et al 2022; Cordeiro et al (this ms)
Pseudopanurgus	Pseudopanurgus	boylei	Pseudopanurgus boylei	USA	Andrenidae	Panurginae	Protandrenini	NA	NA	NA	NA	non eusocial	all species from this family were considered non eusocial	Marshall et al 2024; Ferrari et al 2022; Cordeiro et al (this ms)
Pseudopanurgus	Pseudopanurgus	californicus	Pseudopanurgus californicus	USA	Andrenidae	Panurginae	Protandrenini	NA	NA	NA	NA	non eusocial	all species from this family were considered non eusocial	Marshall et al 2024; Ferrari et al 2022; Cordeiro et al (this ms)
Pseudopanurgus	Pseudopanurgus	cazieri	Pseudopanurgus cazieri	USA	Andrenidae	Panurginae	Protandrenini	NA	NA	NA	NA	non eusocial	all species from this family were considered non eusocial	Marshall et al 2024; Ferrari et al 2022; Cordeiro et al (this ms)
Pseudopanurgus	Pseudopanurgus	citrinifrons	Pseudopanurgus citrinifrons	USA	Andrenidae	Panurginae	Protandrenini	NA	NA	NA	NA	non eusocial	all species from this family were considered non eusocial	Marshall et al 2024; Ferrari et al 2022; Cordeiro et al (this ms)
Pseudopanurgus	Pseudopanurgus	citripes	Pseudopanurgus citripes	USA	Andrenidae	Panurginae	Protandrenini	NA	NA	NA	NA	non eusocial	all species from this family were considered non eusocial	Marshall et al 2024; Ferrari et al 2022; Cordeiro et al (this ms)
Pseudopanurgus	Pseudopanurgus	compositarum	Pseudopanurgus compositarum	USA	Andrenidae	Panurginae	Protandrenini	NA	NA	NA	NA	non eusocial	all species from this family were considered non eusocial	Marshall et al 2024; Ferrari et al 2022; Cordeiro et al (this ms)
Pseudopanurgus	Pseudopanurgus	dakotensis	Pseudopanurgus dakotensis	USA	Andrenidae	Panurginae	Protandrenini	NA	NA	NA	NA	non eusocial	all species from this family were considered non eusocial	Marshall et al 2024; Ferrari et al 2022; Cordeiro et al (this ms)
Pseudopanurgus	Pseudopanurgus	dicksoni	Pseudopanurgus dicksoni	USA	Andrenidae	Panurginae	Protandrenini	NA	NA	NA	NA	non eusocial	all species from this family were considered non eusocial	Marshall et al 2024; Ferrari et al 2022; Cordeiro et al (this ms)
Pseudopanurgus	Pseudopanurgus	didirupa	Pseudopanurgus didirupa	USA	Andrenidae	Panurginae	Protandrenini	NA	NA	NA	NA	non eusocial	all species from this family were considered non eusocial	Marshall et al 2024; Ferrari et al 2022; Cordeiro et al (this ms)
Pseudopanurgus	Pseudopanurgus	durangoensis	Pseudopanurgus durangoensis	USA	Andrenidae	Panurginae	Protandrenini	NA	NA	NA	NA	non eusocial	all species from this family were considered non eusocial	Marshall et al 2024; Ferrari et al 2022; Cordeiro et al (this ms)
Pseudopanurgus	Pseudopanurgus	euphorbiae	Pseudopanurgus euphorbiae	USA	Andrenidae	Panurginae	Protandrenini	NA	NA	NA	NA	non eusocial	all species from this family were considered non eusocial	Marshall et al 2024; Ferrari et al 2022; Cordeiro et al (this ms)
Pseudopanurgus	Pseudopanurgus	flavotinctus	Pseudopanurgus flavotinctus	USA	Andrenidae	Panurginae	Protandrenini	NA	NA	NA	NA	non eusocial	all species from this family were considered non eusocial	Marshall et al 2024; Ferrari et al 2022; Cordeiro et al (this ms)
Pseudopanurgus	Pseudopanurgus	fraterculus	Pseudopanurgus fraterculus	USA	Andrenidae	Panurginae	Protandrenini	NA	NA	NA	NA	non eusocial	all species from this family were considered non eusocial	Marshall et al 2024; Ferrari et al 2022; Cordeiro et al (this ms)
Pseudopanurgus	Pseudopanurgus	helianthi	Pseudopanurgus helianthi	USA	Andrenidae	Panurginae	Protandrenini	NA	NA	NA	NA	non eusocial	all species from this family were considered non eusocial	Marshall et al 2024; Ferrari et al 2022; Cordeiro et al (this ms)
Pseudopanurgus	Pseudopanurgus	illinoiensis	Pseudopanurgus illinoiensis	USA	Andrenidae	Panurginae	Protandrenini	NA	NA	NA	NA	non eusocial	all species from this family were considered non eusocial	Marshall et al 2024; Ferrari et al 2022; Cordeiro et al (this ms)
Pseudopanurgus	Pseudopanurgus	illustris	Pseudopanurgus illustris	USA	Andrenidae	Panurginae	Protandrenini	NA	NA	NA	NA	non eusocial	all species from this family were considered non eusocial	Marshall et al 2024; Ferrari et al 2022; Cordeiro et al (this ms)
Pseudopanurgus	Pseudopanurgus	innuptus	Pseudopanurgus innuptus	USA	Andrenidae	Panurginae	Protandrenini	NA	NA	NA	NA	non eusocial	all species from this family were considered non eusocial	Marshall et al 2024; Ferrari et al 2022; Cordeiro et al (this ms)
Pseudopanurgus	Pseudopanurgus	irregularis	Pseudopanurgus irregularis	USA	Andrenidae	Panurginae	Protandrenini	NA	NA	NA	NA	non eusocial	all species from this family were considered non eusocial	Marshall et al 2024; Ferrari et al 2022; Cordeiro et al (this ms)
Pseudopanurgus	Pseudopanurgus	labrosiformis	Pseudopanurgus labrosiformis	USA	Andrenidae	Panurginae	Protandrenini	NA	NA	NA	NA	non eusocial	all species from this family were considered non eusocial	Marshall et al 2024; Ferrari et al 2022; Cordeiro et al (this ms)
Pseudopanurgus	Pseudopanurgus	labrosus	Pseudopanurgus labrosus	USA	Andrenidae	Panurginae	Protandrenini	NA	NA	NA	NA	non eusocial	all species from this family were considered non eusocial	Marshall et al 2024; Ferrari et al 2022; Cordeiro et al (this ms)
Pseudopanurgus	Pseudopanurgus	leucopterus	Pseudopanurgus leucopterus	USA	Andrenidae	Panurginae	Protandrenini	NA	NA	NA	NA	non eusocial	all species from this family were considered non eusocial	Marshall et al 2024; Ferrari et al 2022; Cordeiro et al (this ms)
Pseudopanurgus	Pseudopanurgus	mexicanus	Pseudopanurgus mexicanus	USA	Andrenidae	Panurginae	Protandrenini	NA	NA	NA	NA	non eusocial	all species from this family were considered non eusocial	Marshall et al 2024; Ferrari et al 2022; Cordeiro et al (this ms)
Pseudopanurgus	Pseudopanurgus	nanulus	Pseudopanurgus nanulus	USA	Andrenidae	Panurginae	Protandrenini	NA	NA	NA	NA	non eusocial	all species from this family were considered non eusocial	Marshall et al 2024; Ferrari et al 2022; Cordeiro et al (this ms)
Pseudopanurgus	Pseudopanurgus	neomexicanus	Pseudopanurgus neomexicanus	USA	Andrenidae	Panurginae	Protandrenini	NA	NA	NA	NA	non eusocial	all species from this family were considered non eusocial	Marshall et al 2024; Ferrari et al 2022; Cordeiro et al (this ms)
Pseudopanurgus	Pseudopanurgus	occiduus	Pseudopanurgus occiduus	USA	Andrenidae	Panurginae	Protandrenini	NA	NA	NA	NA	non eusocial	all species from this family were considered non eusocial	Marshall et al 2024; Ferrari et al 2022; Cordeiro et al (this ms)
Pseudopanurgus	Pseudopanurgus	ornatipes	Pseudopanurgus ornatipes	USA	Andrenidae	Panurginae	Protandrenini	NA	NA	NA	NA	non eusocial	all species from this family were considered non eusocial	Marshall et al 2024; Ferrari et al 2022; Cordeiro et al (this ms)
Pseudopanurgus	Pseudopanurgus	passiflorae	Pseudopanurgus passiflorae	USA	Andrenidae	Panurginae	Protandrenini	NA	NA	NA	NA	non eusocial	all species from this family were considered non eusocial	Marshall et al 2024; Ferrari et al 2022; Cordeiro et al (this ms)
Pseudopanurgus	Pseudopanurgus	pauper	Pseudopanurgus pauper	USA	Andrenidae	Panurginae	Protandrenini	NA	NA	NA	NA	non eusocial	all species from this family were considered non eusocial	Marshall et al 2024; Ferrari et al 2022; Cordeiro et al (this ms)
Pseudopanurgus	Pseudopanurgus	pectidellus	Pseudopanurgus pectidellus	USA	Andrenidae	Panurginae	Protandrenini	NA	NA	NA	NA	non eusocial	all species from this family were considered non eusocial	Marshall et al 2024; Ferrari et al 2022; Cordeiro et al (this ms)
Pseudopanurgus	Pseudopanurgus	pectiphilus	Pseudopanurgus pectiphilus	USA	Andrenidae	Panurginae	Protandrenini	NA	NA	NA	NA	non eusocial	all species from this family were considered non eusocial	Marshall et al 2024; Ferrari et al 2022; Cordeiro et al (this ms)
Pseudopanurgus	Pseudopanurgus	perarmatus	Pseudopanurgus perarmatus	USA	Andrenidae	Panurginae	Protandrenini	NA	NA	NA	NA	non eusocial	all species from this family were considered non eusocial	Marshall et al 2024; Ferrari et al 2022; Cordeiro et al (this ms)
Pseudopanurgus	Pseudopanurgus	perlaevis	Pseudopanurgus perlaevis	USA	Andrenidae	Panurginae	Protandrenini	NA	NA	NA	NA	non eusocial	all species from this family were considered non eusocial	Marshall et al 2024; Ferrari et al 2022; Cordeiro et al (this ms)
Pseudopanurgus	Pseudopanurgus	pernitens	Pseudopanurgus pernitens	USA	Andrenidae	Panurginae	Protandrenini	NA	NA	NA	NA	non eusocial	all species from this family were considered non eusocial	Marshall et al 2024; Ferrari et al 2022; Cordeiro et al (this ms)
Pseudopanurgus	Pseudopanurgus	perpunctatus	Pseudopanurgus perpunctatus	USA	Andrenidae	Panurginae	Protandrenini	NA	NA	NA	NA	non eusocial	all species from this family were considered non eusocial	Marshall et al 2024; Ferrari et al 2022; Cordeiro et al (this ms)
Pseudopanurgus	Pseudopanurgus	piercei	Pseudopanurgus piercei	USA	Andrenidae	Panurginae	Protandrenini	NA	NA	NA	NA	non eusocial	all species from this family were considered non eusocial	Marshall et al 2024; Ferrari et al 2022; Cordeiro et al (this ms)
Pseudopanurgus	Pseudopanurgus	planatus	Pseudopanurgus planatus	USA	Andrenidae	Panurginae	Protandrenini	NA	NA	NA	NA	non eusocial	all species from this family were considered non eusocial	Marshall et al 2024; Ferrari et al 2022; Cordeiro et al (this ms)
Pseudopanurgus	Pseudopanurgus	platycephalus	Pseudopanurgus platycephalus	USA	Andrenidae	Panurginae	Protandrenini	NA	NA	NA	NA	non eusocial	all species from this family were considered non eusocial	Marshall et al 2024; Ferrari et al 2022; Cordeiro et al (this ms)
Pseudopanurgus	Pseudopanurgus	porterae	Pseudopanurgus porterae	USA	Andrenidae	Panurginae	Protandrenini	NA	NA	NA	NA	non eusocial	all species from this family were considered non eusocial	Marshall et al 2024; Ferrari et al 2022; Cordeiro et al (this ms)
Pseudopanurgus	Pseudopanurgus	pulchricornis	Pseudopanurgus pulchricornis	USA	Andrenidae	Panurginae	Protandrenini	NA	NA	NA	NA	non eusocial	all species from this family were considered non eusocial	Marshall et al 2024; Ferrari et al 2022; Cordeiro et al (this ms)
Pseudopanurgus	Pseudopanurgus	readioi	Pseudopanurgus readioi	USA	Andrenidae	Panurginae	Protandrenini	NA	NA	NA	NA	non eusocial	all species from this family were considered non eusocial	Marshall et al 2024; Ferrari et al 2022; Cordeiro et al (this ms)
Pseudopanurgus	Pseudopanurgus	renimaculatus	Pseudopanurgus renimaculatus	USA	Andrenidae	Panurginae	Protandrenini	NA	NA	NA	NA	non eusocial	all species from this family were considered non eusocial	Marshall et al 2024; Ferrari et al 2022; Cordeiro et al (this ms)
Pseudopanurgus	Pseudopanurgus	rugosus	Pseudopanurgus rugosus	USA	Andrenidae	Panurginae	Protandrenini	NA	NA	NA	NA	non eusocial	all species from this family were considered non eusocial	Marshall et al 2024; Ferrari et al 2022; Cordeiro et al (this ms)
Pseudopanurgus	Pseudopanurgus	simulans	Pseudopanurgus simulans	USA	Andrenidae	Panurginae	Protandrenini	1.69595	NA	NA	NA	non eusocial	species	Marshall et al 2024; Ferrari et al 2022; Cordeiro et al (this ms)
Pseudopanurgus	Pseudopanurgus	solidaginis	Pseudopanurgus solidaginis	USA	Andrenidae	Panurginae	Protandrenini	NA	NA	NA	NA	non eusocial	all species from this family were considered non eusocial	Marshall et al 2024; Ferrari et al 2022; Cordeiro et al (this ms)
Pseudopanurgus	Pseudopanurgus	subglaber	Pseudopanurgus subglaber	USA	Andrenidae	Panurginae	Protandrenini	NA	NA	NA	NA	non eusocial	all species from this family were considered non eusocial	Marshall et al 2024; Ferrari et al 2022; Cordeiro et al (this ms)
Pseudopanurgus	Pseudopanurgus	texanus	Pseudopanurgus texanus	USA	Andrenidae	Panurginae	Protandrenini	NA	NA	NA	NA	non eusocial	all species from this family were considered non eusocial	Marshall et al 2024; Ferrari et al 2022; Cordeiro et al (this ms)
Pseudopanurgus	Pseudopanurgus	townsendi	Pseudopanurgus townsendi	USA	Andrenidae	Panurginae	Protandrenini	NA	NA	NA	NA	non eusocial	all species from this family were considered non eusocial	Marshall et al 2024; Ferrari et al 2022; Cordeiro et al (this ms)
Pseudopanurgus	Pseudopanurgus	verticalis	Pseudopanurgus verticalis	USA	Andrenidae	Panurginae	Protandrenini	NA	NA	NA	NA	non eusocial	all species from this family were considered non eusocial	Marshall et al 2024; Ferrari et al 2022; Cordeiro et al (this ms)
Pseudopanurgus	Pseudopanurgus	virginicus	Pseudopanurgus virginicus	USA	Andrenidae	Panurginae	Protandrenini	NA	NA	NA	NA	non eusocial	all species from this family were considered non eusocial	Marshall et al 2024; Ferrari et al 2022; Cordeiro et al (this ms)
Pseudopanurgus	Pseudopanurgus	ximenesiae	Pseudopanurgus ximenesiae	USA	Andrenidae	Panurginae	Protandrenini	NA	NA	NA	NA	non eusocial	all species from this family were considered non eusocial	Marshall et al 2024; Ferrari et al 2022; Cordeiro et al (this ms)
Rhophitulus	Rhophitulus	ater	Rhophitulus ater	Brazil	Andrenidae	Panurginae	Protandrenini	1.57	Below	genus	Cordeiro et al (this ms)	non eusocial	All species from this family were considered non eusocial	Cordeiro et al (this ms)
Rhophitulus	Rhophitulus	dubium	Rhophitulus dubium	Brazil	Andrenidae	Panurginae	Protandrenini	NA	Below	genus	Cordeiro et al (this ms)	non eusocial	All species from this family were considered non eusocial	Cordeiro et al (this ms)
Rhophitulus	Rhophitulus	eustictus	Rhophitulus eustictus	Brazil	Andrenidae	Panurginae	Protandrenini	NA	Below	genus	Cordeiro et al (this ms)	non eusocial	All species from this family were considered non eusocial	Cordeiro et al (this ms)
Rhophitulus	Rhophitulus	flavitarsis	Rhophitulus flavitarsis	Brazil	Andrenidae	Panurginae	Protandrenini	1.58	Below	genus	Cordeiro et al (this ms)	non eusocial	All species from this family were considered non eusocial	Cordeiro et al (this ms)
Rhophitulus	Rhophitulus	formosus	Rhophitulus formosus	Brazil	Andrenidae	Panurginae	Protandrenini	NA	Below	genus	Cordeiro et al (this ms)	non eusocial	All species from this family were considered non eusocial	Cordeiro et al (this ms)
Rhophitulus	Rhophitulus	friesei	Rhophitulus friesei	Brazil	Andrenidae	Panurginae	Protandrenini	1.26	Below	genus	Cordeiro et al (this ms)	non eusocial	All species from this family were considered non eusocial	Cordeiro et al (this ms)
Rhophitulus	Rhophitulus	guariticola	Rhophitulus guariticola	Brazil	Andrenidae	Panurginae	Protandrenini	NA	Below	genus	Cordeiro et al (this ms)	non eusocial	All species from this family were considered non eusocial	Cordeiro et al (this ms)
Rhophitulus	Rhophitulus	hamatus	Rhophitulus hamatus	Brazil	Andrenidae	Panurginae	Protandrenini	NA	Below	genus	Cordeiro et al (this ms)	non eusocial	All species from this family were considered non eusocial	Cordeiro et al (this ms)
Rhophitulus	Rhophitulus	harterae	Rhophitulus harterae	Brazil	Andrenidae	Panurginae	Protandrenini	NA	Below	genus	Cordeiro et al (this ms)	non eusocial	All species from this family were considered non eusocial	Cordeiro et al (this ms)
Rhophitulus	Rhophitulus	holostictus	Rhophitulus holostictus	Brazil	Andrenidae	Panurginae	Protandrenini	NA	Below	genus	Cordeiro et al (this ms)	non eusocial	All species from this family were considered non eusocial	Cordeiro et al (this ms)
Rhophitulus	Rhophitulus	hyptidis	Rhophitulus hyptidis	Brazil	Andrenidae	Panurginae	Protandrenini	NA	Below	genus	Cordeiro et al (this ms)	non eusocial	All species from this family were considered non eusocial	Cordeiro et al (this ms)
Rhophitulus	Rhophitulus	labiosus	Rhophitulus labiosus	Brazil	Andrenidae	Panurginae	Protandrenini	NA	Below	genus	Cordeiro et al (this ms)	non eusocial	All species from this family were considered non eusocial	Cordeiro et al (this ms)
Rhophitulus	Rhophitulus	malvacearum	Rhophitulus malvacearum	Brazil	Andrenidae	Panurginae	Protandrenini	NA	Below	genus	Cordeiro et al (this ms)	non eusocial	All species from this family were considered non eusocial	Cordeiro et al (this ms)
Rhophitulus	Rhophitulus	minutus	Rhophitulus minutus	Brazil	Andrenidae	Panurginae	Protandrenini	NA	Below	genus	Cordeiro et al (this ms)	non eusocial	All species from this family were considered non eusocial	Cordeiro et al (this ms)
Rhophitulus	Rhophitulus	nasutus	Rhophitulus nasutus	Brazil	Andrenidae	Panurginae	Protandrenini	NA	Below	genus	Cordeiro et al (this ms)	non eusocial	All species from this family were considered non eusocial	Cordeiro et al (this ms)
Rhophitulus	Rhophitulus	pauloensis	Rhophitulus pauloensis	Brazil	Andrenidae	Panurginae	Protandrenini	1.18	Below	genus	Cordeiro et al (this ms)	non eusocial	All species from this family were considered non eusocial	Cordeiro et al (this ms)
Rhophitulus	Rhophitulus	pereziae	Rhophitulus pereziae	Brazil	Andrenidae	Panurginae	Protandrenini	NA	Below	genus	Cordeiro et al (this ms)	non eusocial	All species from this family were considered non eusocial	Cordeiro et al (this ms)
Rhophitulus	Rhophitulus	plumosulus	Rhophitulus plumosulus	Brazil	Andrenidae	Panurginae	Protandrenini	NA	Below	genus	Cordeiro et al (this ms)	non eusocial	All species from this family were considered non eusocial	Cordeiro et al (this ms)
Rhophitulus	Rhophitulus	politus	Rhophitulus politus	Brazil	Andrenidae	Panurginae	Protandrenini	NA	Below	genus	Cordeiro et al (this ms)	non eusocial	All species from this family were considered non eusocial	Cordeiro et al (this ms)
Rhophitulus	Rhophitulus	reticulatus	Rhophitulus reticulatus	Brazil	Andrenidae	Panurginae	Protandrenini	1.38	Below	genus	Cordeiro et al (this ms)	non eusocial	All species from this family were considered non eusocial	Cordeiro et al (this ms)
Rhophitulus	Rhophitulus	solani	Rhophitulus solani	Brazil	Andrenidae	Panurginae	Protandrenini	1.23	Below	genus	Cordeiro et al (this ms)	non eusocial	All species from this family were considered non eusocial	Cordeiro et al (this ms)
Rhophitulus	Rhophitulus	vagabundus	Rhophitulus vagabundus	Brazil	Andrenidae	Panurginae	Protandrenini	1.24	Below	genus	Cordeiro et al (this ms)	non eusocial	All species from this family were considered non eusocial	Cordeiro et al (this ms)
Protomeliturga	Protomeliturga	catimbaui	Protomeliturga catimbaui	Brazil	Andrenidae	Panurginae	Protomeliturgini	NA	Below	tribe	Cordeiro et al (this ms)	non eusocial	All species from this family were considered non eusocial	Cordeiro et al (this ms)
Protomeliturga	Protomeliturga	turnerae	Protomeliturga turnerae	Brazil	Andrenidae	Panurginae	Protomeliturgini	1.52	Below	tribe	Cordeiro et al (this ms)	non eusocial	All species from this family were considered non eusocial	Cordeiro et al (this ms)
Amegilla	Amegilla	albigena	Amegilla albigena	China	Apidae	Anthophorinae	Anthophorini	3.12	Below	species	Ferrari et al 2022	non eusocial	species	Ferrari et al 2022
Amegilla	Amegilla	comberi	Amegilla comberi	China	Apidae	Anthophorinae	Anthophorini	NA	Below	species	Ferrari et al 2022	non eusocial	All species from this subfamily were considered non eusocial	Ferrari et al 2022
Amegilla	Amegilla	quadrifasciata	Amegilla quadrifasciata	China	Apidae	Anthophorinae	Anthophorini	4.02	Below	species	Ferrari et al 2022	non eusocial	species	Ferrari et al 2022
Amegilla	Amegilla	salviae	Amegilla salviae	China	Apidae	Anthophorinae	Anthophorini	3.35	Below	species	Ferrari et al 2022	non eusocial	species	Ferrari et al 2022
Amegilla	Amegilla	andresi	Amegilla andresi	Europe	Apidae	Anthophorinae	Anthophorini	NA	Below	species	Marshall et al 2024	non eusocial	species	Marshall et al 2024
Amegilla	Amegilla	canifrons	Amegilla canifrons	Europe	Apidae	Anthophorinae	Anthophorini	5.38	Below	species	Marshall et al 2024	non eusocial	species	Marshall et al 2024
Amegilla	Amegilla	fasciata	Amegilla fasciata	Europe	Apidae	Anthophorinae	Anthophorini	3.95	Below	species	Marshall et al 2024	non eusocial	species	Marshall et al 2024
Amegilla	Amegilla	ochroleuca	Amegilla ochroleuca	Europe	Apidae	Anthophorinae	Anthophorini	3.82	Below	species	Marshall et al 2024	non eusocial	species	Marshall et al 2024
Amegilla	Amegilla	savignyi	Amegilla savignyi	Europe	Apidae	Anthophorinae	Anthophorini	3.86	Below	species	Marshall et al 2024	non eusocial	species	Marshall et al 2024
Amegilla	Amegilla	velocissima	Amegilla velocissima	Europe	Apidae	Anthophorinae	Anthophorini	3.09	Below	species	Marshall et al 2024	non eusocial	species	Marshall et al 2024
Amegilla	Amegilla	albigena	Amegilla albigena	Europe	Apidae	Anthophorinae	Anthophorini	3.12	Below	species	Marshall et al 2024; Ferrari et al 2022	non eusocial	species	Marshall et al 2024; Ferrari et al 2022
Amegilla	Amegilla	garrula	Amegilla garrula	Europe	Apidae	Anthophorinae	Anthophorini	4.45	Below	species	Marshall et al 2024; Ferrari et al 2022	non eusocial	species	Marshall et al 2024; Ferrari et al 2022
Amegilla	Amegilla	quadrifasciata	Amegilla quadrifasciata	Europe	Apidae	Anthophorinae	Anthophorini	4.02	Below	species	Marshall et al 2024; Ferrari et al 2022	non eusocial	species	Marshall et al 2024; Ferrari et al 2022
Amegilla	Amegilla	salviae	Amegilla salviae	Europe	Apidae	Anthophorinae	Anthophorini	3.35	Below	species	Marshall et al 2024; Ferrari et al 2022	non eusocial	species	Marshall et al 2024; Ferrari et al 2022
[truncated: 6,961 more rows]

## Sheet: Metadata
Column name	Description
Genus	Genus of the bee species
SE	specific epithet of the bee species
[truncated: 12 more rows]

## Sheet: References
Reference	Full reference	Type of information	Region(s)
[truncated: 15 more rows]
